# Supplementary material for: Establishment of human iPSC-based models for the study and targeting of glioma initiating cells
Source: Nat Commun. 2016 Feb 22;7:10743. doi: 10.1038/ncomms10743 (PMC4764898; doi:10.1038/ncomms10743)
Supplement: Supplementary Data 1 — mRNA expression levels of genes commonly regulated in transformed human NPCs and primary GSCs [file ncomms10743-s2.xlsx]

## Sheet: Downregulated genes
Supplementary Data 1. mRNA expression levels of genes commonly regulated in transformed human NPCs and primary GSCs
Down-Regulated in p53KD-Ras/EGFR/SrciNPCs, Ras/EGFR/SrciNPCs and GSCs
ProbeID	Gene	F-statistic	p-value	q-value	ESC	GNS	GNS	NPC P53	p53KD-Ras/EGFR/SrciNPCs	NPC P53	p53KD-Ras/EGFR/SrciNPCs	NPC_wt	Ras/EGFR/SrciNPCs	Ras/EGFR/SrciNPCs	NPC_wt
7897044	PRKCZ	365.992	2.07668e-05	0.000137358	10.2589	8.03849	7.90691	8.65424	7.88106	8.61614	8.19976	8.24588	7.69712	7.63522	8.2258
7898693	ALPL	1047.02	2.54832e-06	7.10247e-05	11.8243	7.64185	7.59065	11.3783	8.11439	11.5399	11.1268	11.6602	8.77877	8.91304	11.6666
7898809	EPHB2	17.3637	0.00811623	0.00820483	9.00953	8.67746	8.69318	11.035	8.30233	10.1141	9.50188	10.3274	8.29774	8.12765	10.3106
7898957	RCAN3	325.947	2.61619e-05	0.000149543	9.76237	6.7195	6.68525	6.93327	6.93327	6.93327	6.93327	6.69227	6.98711	6.93327	6.876
7899407	SMPDL3B	230.288	5.22513e-05	0.000223197	11.4176	7.47449	7.64499	7.23423	7.5765	7.44675	7.27382	7.07447	7.45169	7.42564	7.24074
7901342	ELAVL4	59.7336	0.000754052	0.00109444	6.29003	6.00533	5.73366	8.27145	5.50106	7.95889	7.67413	7.69823	5.75676	5.44803	7.53081
7901720	PRKAA2	107.61	0.000236487	0.000528955	10.047	8.90785	8.9576	10.6938	9.38111	10.5858	10.5965	10.5715	8.98898	9.23794	10.5322
7901765	HOOK1	112.611	0.000216162	0.000507218	9.59814	5.12749	4.92293	5.9976	5.47068	6.32942	6.11038	5.82501	5.44998	5.17594	5.76965
7902235	LRRC7	203.525	6.68056e-05	0.000259924	5.9284	5.84269	5.75364	7.10738	6.08015	7.51929	6.7856	9.75836	5.90502	5.89429	9.7456
7904959	TRNAQ51P	17.863	0.00769704	0.00779809	12.0507	8.58837	7.76687	8.38434	8.69976	8.94064	8.82221	7.91631	8.47405	8.88081	7.97303
7906079	RAB25	44.0036	0.00137004	0.00174747	9.33973	6.3483	6.24556	6.57438	6.48063	6.28729	6.61644	6.48152	6.6596	6.25328	6.32379
7906597	NHLH1	68.5639	0.00057526	0.000900564	7.78959	8.02743	8.1572	9.54289	8.04307	9.92176	9.56213	9.91357	8.24701	8.17552	9.83877
7908459	CFH	74.2982	0.000491198	0.00081301	5.61861	6.15603	6.02273	5.89781	6.43105	6.38967	5.98837	9.95161	5.97385	5.82111	9.50983
7909642	VASH2	1710	9.56211e-07	5.72742e-05	11.86	8.9829	8.93552	9.43802	9.44173	9.43802	9.51641	9.43802	9.33169	9.3703	9.48309
7909730	KCNK2	68.5476	0.000575529	0.000900564	6.58555	7.1676	7.1676	8.0812	6.7343	7.74034	7.10542	8.82314	6.84894	6.6634	8.79249
7909841	MARK1	44.8164	0.00132208	0.00170508	9.84467	8.7473	8.99975	10.3528	8.22301	10.1223	9.78382	10.1978	8.53781	8.83117	10.1469
7909877	MARC1	70.7061	0.000541496	0.000867518	10.4454	8.19508	8.09537	9.91961	7.45924	9.55027	8.97096	9.68637	8.08074	7.85777	9.53097
7910600	KIAA1804	286.084	3.39261e-05	0.000173912	9.71034	7.38206	7.38206	7.29699	7.18721	7.43162	7.43228	7.31016	7.38206	7.31043	7.38206
7910792	RYR2	274.476	3.68432e-05	0.000179562	8.81107	6.19579	6.14535	6.24671	6.24671	6.24671	6.24671	6.03869	6.3832	6.21937	6.11988
7911750	HES5	30.8032	0.00273284	0.00310886	8.32196	8.35863	8.31622	10.0075	8.38498	9.76943	9.38813	9.73279	8.74204	8.31652	9.66512
7914015	FAM46B	46.1774	0.00124722	0.00162283	10.5954	8.1206	7.99752	8.27193	8.61098	8.35484	8.38468	8	8.83759	8.46497	8.14577
7915682	ZSWIM5	85.1621	0.000375397	0.000682056	8.95082	7.77333	7.81756	10.2454	8.30096	9.88888	9.44776	10.0716	8.24901	8.43686	10.0484
7917276	LPAR3	23.711	0.00450938	0.00485545	9.69511	7.12545	7.24544	7.88239	7.31747	8.44063	8.13782	8.1141	7.62919	7.69587	8.08761
7917304	MCOLN3	103.387	0.000255968	0.000545676	8.70331	6.11595	6.0855	5.83578	5.89454	5.91611	5.89549	6.01131	6.03222	6.14671	5.71975
7917322	SYDE2	54.7323	0.000894917	0.00124056	8.81449	6.53944	6.7506	7.94848	6.61848	8.25767	8.24575	8.40967	6.61848	6.89718	8.41499
7917634	HFM1	19.0588	0.00681608	0.0070443	7.51465	6.45605	6.12989	9.21453	8.0186	8.5203	8.0453	9.05564	6.82796	7.40945	9.05894
7917954	FRRS1	63.2114	0.000674831	0.00100789	9.05529	8.36401	8.49079	10.5032	8.18747	10.1577	9.68153	10.1722	8.13064	8.38204	10.0712
7918716	SYT6	95.9275	0.000296795	0.000579815	11.1981	7.87191	7.97825	8.6451	8.47148	8.56123	8.83577	8.47148	8.44676	8.14791	8.62398
7918768	DENND2C	172.775	9.25077e-05	0.000299518	7.92113	5.60746	5.57922	5.78743	5.08169	5.62701	5.62701	5.78055	5.30043	5.18798	5.89853
7918857	TSPAN2	97.3395	0.000288351	0.000575637	9.09465	6.75822	6.63278	7.35451	6.62054	7.62041	7.06694	7.56776	6.45945	6.53589	7.51047
7919578	TRNAE29P	93.8093	0.000310176	0.00060341	11.1454	7.60605	7.6494	7.38629	7.72849	7.57257	7.94731	7.3223	8.01506	7.61626	7.3798
7921434	AIM2	33.224	0.00236212	0.00273251	6.8605	5.71471	5.72787	8.58913	5.88473	7.88877	7.37852	8.37316	5.92796	6.23096	8.21518
7921713	F11R	60.9847	0.00072402	0.00106419	11.52	7.37353	7.12903	8.2587	7.86897	8.81903	8.8269	9.01641	7.74221	7.76291	9.01257
7922018	ILDR2	115.33	0.000206193	0.0004921	7.78698	8.51313	8.61492	11.3396	8.78897	10.924	10.978	10.2286	8.35118	8.25651	10.1857
7922474	KIAA0040	39.5136	0.00168882	0.00206858	9.66429	7.08867	7.56391	6.46551	6.46689	6.17065	6.66732	6.15071	6.78785	6.66732	6.40529
7922756	NMNAT2	90.8574	0.000330387	0.000632103	9.68464	7.6315	7.62217	9.18606	7.7047	8.90695	8.71539	8.90936	7.81284	7.70593	8.83081
7923662	PIK3C2B	65.2174	0.000634685	0.000963473	9.39378	9.24909	9.36929	11.0434	9.26573	10.7496	9.91853	10.8938	9.61674	9.7649	10.8338
7924058	IRF6	60.6749	0.000731287	0.00107095	9.15805	6.90589	7.00311	6.69702	6.72957	6.57958	6.73129	6.30671	6.98176	6.68246	6.50304
7924910	ACTA1	117.334	0.000199279	0.000488181	11.8243	9.33518	9.3976	9.2385	9.24981	9.26412	9.37646	9.02849	9.44404	9.16736	9.07439
7926728	MYO3A	46.2057	0.00124574	0.00162283	8.04023	5.42446	5.42164	7.49691	5.56644	7.00719	6.52048	7.08989	5.98533	6.06106	6.94643
7927694	PHYHIPL	164.044	0.000102542	0.000325184	6.93532	6.98726	7.21485	11.3202	7.61985	10.9407	10.1015	11.4958	7.86481	8.26552	11.5618
7927915	STOX1	33.9069	0.00227114	0.00264206	8.08276	6.71595	7.0331	8.80401	6.81179	9.16674	7.95512	8.6313	6.96922	7.33893	8.65052
7929322	CYP26A1	45.4902	0.0012842	0.0016655	9.52362	6.86511	6.74084	8.83229	6.96116	8.46289	7.42436	7.06311	7.19593	6.8118	6.93676
7932214	ACBD7	54.4502	0.00090401	0.00124201	8.92936	7.0622	7.31716	9.34936	8.33801	9.08349	8.77564	9.00716	7.59867	7.80855	8.96563
7932407	ST8SIA6	1952.39	7.33652e-07	5.72742e-05	7.37133	4.61788	4.68545	4.77402	4.62902	4.76652	4.80059	4.80426	4.90627	4.89673	4.78494
7932765	MPP7	51.679	0.00100123	0.00135152	9.4851	6.75206	6.81379	8.63746	7.46196	8.28655	7.87383	8.83857	7.26397	7.47787	8.58398
7933488	VSTM4	685.235	5.94236e-06	7.5745e-05	7.33385	7.4511	7.5473	8.84457	7.79469	8.79313	7.95022	9.12925	7.56397	7.56365	9.1228
7933750	SLC16A9	43.0507	0.00142967	0.00181353	9.82531	8.4259	8.63696	10.6468	8.95319	10.3975	9.82783	10.5098	8.27329	8.72575	10.4964
7934156	NODAL	147.746	0.000126209	0.000376265	9.1175	6.09652	6.11159	6.12577	6.07203	6.01246	6.18335	6.02119	6.21566	5.93903	6.05085
7935180	PDLIM1	36.723	0.00194645	0.00233473	12.0031	8.08702	7.92874	8.79991	8.98918	9.59557	8.98809	10.745	8.71687	8.78633	10.7074
7936734	FGFR2	619.174	7.2753e-06	7.5745e-05	11.1998	8.30338	8.43029	11.3491	7.72844	11.444	10.6098	11.6539	8.11922	8.33098	11.6344
7939559	TSPAN18	337.167	2.44558e-05	0.000149543	10.518	7.55276	7.88785	11.9501	9.23971	12.1083	11.273	12.3253	9.42075	9.43309	12.4116
7940005	P2RX3	58.5589	0.000783987	0.00112033	7.3288	7.15751	7.2746	9.47709	7.51044	9.9751	9.46156	10.072	7.97862	7.608	10.1469
7943075	FAT3	369.163	2.04128e-05	0.000136973	9.72194	7.7378	7.57055	10.1485	7.14171	9.99461	9.55908	9.64798	7.50518	7.59685	9.65335
7943984	ZBTB16	697.779	5.73099e-06	7.5745e-05	8.20078	8.26296	8.09067	10.824	8.57814	10.8571	9.9914	10.8158	9.02591	9.03659	10.809
7945045	DDX25	61.2977	0.000716786	0.00105692	9.66138	6.76546	6.85543	7.58921	7.42308	7.836	7.6199	7.45376	7.25076	7.50822	7.56601
7945321	GLB1L2	65.0215	0.000638446	0.000966015	8.55258	8.44104	8.37062	10.1419	7.94518	9.77861	8.94505	10.1977	8.4176	8.57872	10.1028
7946061	HBE1	278.27	3.58496e-05	0.000176943	7.11078	7.10093	6.95158	9.39943	7.31719	9.45429	8.31358	8.53966	7.36934	7.21455	8.57196
7946781	PLEKHA7	78.1653	0.0004445	0.000759422	9.1931	8.15244	8.08429	10.0113	7.77328	9.77652	9.14952	9.91971	8.18665	7.87018	9.85473
7947199	LGR4	85.4571	0.000372845	0.000682056	11.4927	10.2551	10.2185	11.9557	10.0851	11.6168	10.8045	11.8682	10.1196	10.1544	11.8224
7947338	PAX6	590.472	7.99827e-06	7.87915e-05	6.32839	8.56097	8.81659	11.5703	7.40502	11.4166	11.0016	11.4459	7.9521	8.02684	11.4906
7948058	FOLH1B	85.81	0.000369827	0.000682056	6.02485	5.89115	6.01296	7.44573	6.54383	6.98066	6.91909	9.15356	6.5037	6.4056	9.09788
7950641	KCTD14	66.2964	0.000614557	0.000939076	10.2204	7.26897	7.49732	7.21715	7.46483	7.23432	7.26553	7.41319	7.50781	7.85612	7.43073
7951565	ARHGAP20	100.951	0.000268325	0.000554617	6.512	7.06374	7.10377	6.53801	6.64485	6.98545	6.92885	9.59624	6.56998	6.66289	9.63593
7952805	LOC283174	104.406	0.000251056	0.000545676	9.17423	7.7912	7.82344	8.91323	7.66677	9.01621	9.03235	9.60981	7.43322	7.41593	9.31048
7953181	PRMT8	77.3237	0.000454078	0.000767293	7.41763	7.01553	7.07818	9.53247	7.19843	9.15425	8.59576	8.33197	7.21447	7.16756	8.241
7953675	NANOG	54.8175	0.000892196	0.0012405	12.3609	5.89707	6.50869	7.47164	6.57885	7.04948	6.55526	7.33183	6.15241	6.60649	7.68603
7953689	NANOGP1	36.0855	0.00201355	0.00240842	8.41325	5.68365	5.97541	6.33529	5.96004	6.09096	5.98228	6.12969	5.89774	6.12198	6.32014
7954899	CNTN1	68.5349	0.000575739	0.000900564	9.54818	6.97807	6.82435	6.83122	6.12097	7.16869	7.60055	6.93009	6.48296	6.68307	6.94482
7955974	NEUROD4	16.7481	0.00868182	0.00868182	6.74198	6.82258	6.83395	8.60975	6.61464	9.69506	9.11511	9.42188	7.2127	6.84841	9.25857
7957458	NTS	237.623	4.9091e-05	0.000218549	10.9369	5.1504	5.25379	5.70663	5.48695	5.41395	5.61155	5.48695	5.48695	5.27709	5.27054
7959087	SRRM4	129.838	0.000163064	0.000428969	8.07195	7.8285	7.85113	9.76229	8.13812	9.86585	9.15436	9.95693	8.17198	7.86104	9.96391
7960529	SCNN1A	63.0795	0.000677603	0.00100878	10.4273	7.23132	7.14313	7.14313	7.11178	6.95951	7.16143	6.97523	7.35429	6.89182	6.93695
7960878	POU5F1P3	75.1637	0.000480127	0.000802523	11.2221	8.17132	8.45707	8.4634	9.23621	8.23751	8.10264	8.27591	9.0417	8.90171	8.35513
7960919	MFAP5	484.498	1.18693e-05	9.81338e-05	8.61704	6.21567	6.12201	5.9508	5.98793	5.89014	6.0009	5.91567	5.90007	5.98523	5.94848
7961626	SLCO1A2	96.9078	0.000290894	0.000575637	7.8065	5.44725	5.63155	7.34835	5.87185	7.35434	6.6094	7.14541	5.82332	5.85964	6.86874
7962183	AK4	20.6411	0.00586499	0.00612977	10.985	8.66555	8.33098	10.2989	8.91205	9.84534	9.39351	10.4299	8.74988	9.22685	10.3156
7962212	PKP2	209.623	6.29968e-05	0.000252487	11.384	7.44633	7.53841	9.39087	7.80658	9.59412	9.1195	9.74464	7.94116	7.94236	9.49256
7962481	DBX2	17.1019	0.00834977	0.00842254	5.99528	6.24103	6.47258	7.30688	6.20738	8.20815	6.72381	8.44207	6.12935	5.99741	8.42511
7963567	KRT8	18.1387	0.00747936	0.00759417	12.6202	8.49093	8.54277	9.45771	9.95995	10.4298	10.0396	9.95	9.56495	9.75674	10.0873
7963970	PMEL	40.7023	0.00159438	0.00198975	10.1236	6.94443	6.80073	8.59926	7.62792	9.1203	8.76609	8.71645	7.28699	7.09909	8.42019
7964722	WIF1	47.2925	0.00119053	0.00156596	8.78243	6.13709	6.36575	6.17142	6.36238	6.44007	6.36575	6.09473	6.49856	6.41881	6.33391
7965231	MGAT4C	87.5002	0.000355868	0.000661714	7.88924	5.22616	5.29787	5.28719	5.38928	5.38962	5.4508	7.41189	5.40567	5.15241	7.08932
7965565	USP44	1202.34	1.93301e-06	6.39274e-05	12.0271	6.23497	6.19636	8.68209	5.88286	8.75656	8.2972	8.8611	6.0545	6.22054	8.74702
7967870	TERF1P5	75.7962	0.000472273	0.000792254	11.3226	8.15974	8.15773	8.86205	8.92534	8.97378	9.05304	8.91783	8.64615	8.9978	9.01476
7967993	FGF9	959.36	3.03465e-06	7.10247e-05	5.81713	5.79298	5.78372	8.70367	6.20334	8.63298	7.64816	8.86408	6.66756	6.54733	8.76907
7968417	FRY	91.3255	0.000327052	0.000628809	8.63303	6.86338	6.95104	9.20205	7.2536	8.84681	8.58868	8.68721	6.86018	6.78116	8.56654
7969640	CLDN10	83.4399	0.000390828	0.000695975	9.01211	6.36403	6.30233	6.83892	6.77033	7.10406	7.08665	6.50159	6.69001	6.50736	6.50946
7970975	CCDC169-SOHLH2	21.9062	0.00524078	0.00555259	9.69889	7.8937	7.97998	9.06336	8.52155	9.31802	9.73697	9.41226	7.53596	8.09619	9.44746
7970989	CCDC169	179.537	8.57153e-05	0.000291978	10.7639	7.78971	7.84438	9.00199	8.69115	9.26124	9.53258	9.19176	7.56713	7.66526	9.22103
7971838	LECT1	735.003	5.1661e-06	7.5745e-05	9.75437	6.30047	6.34574	6.35629	6.22576	6.28554	6.41375	6.14527	6.38353	6.37189	6.27289
7971850	PCDH8	103.57	0.000255074	0.000545676	8.26228	7.6044	7.77745	10.9312	8.75205	11.4152	10.4052	10.5729	8.18497	8.3531	10.5906
7972239	SLITRK6	22.0758	0.00516476	0.0054846	6.38993	5.28081	5.3673	6.15714	5.58291	6.93291	6.47082	8.4741	5.88689	6.38993	8.54824
7974835	PRKCH	179.485	8.57645e-05	0.000291978	8.90481	6.70243	6.6456	6.50404	6.65162	6.55775	6.56066	6.44492	6.89223	6.71324	6.51347
7975076	HSPA2	130.272	0.000161989	0.000428969	10.9711	7.56354	7.74793	7.41561	7.44313	7.40229	7.52888	7.22175	7.45807	7.13702	7.13533
7975324	GALNTL1	103.192	0.000256927	0.000545676	8.21195	8.91363	8.70477	10.5047	8.19266	10.2447	9.84263	10.2656	8.53795	8.64106	10.2245
7975702	VRTN	73.1656	0.000506274	0.000828286	10.3064	6.9398	6.92726	6.83278	6.82135	6.52787	6.99411	6.73323	7.13202	6.81583	6.50403
7976350	UNC79	17.0125	0.00843189	0.00848688	8.7266	6.89854	6.93708	8.56437	6.8211	7.81202	8.0712	8.24244	6.43215	6.5843	8.10912
7976451	PPP4R4	90.5481	0.000332618	0.000633753	8.78438	6.3195	6.63664	9.19197	8.01974	9.39154	9.47302	9.34524	6.7452	7.08186	9.31437
7979357	OTX2	472.566	1.24747e-05	9.93492e-05	12.0557	7.64519	7.66821	7.77438	7.54487	7.69431	7.65241	7.49114	7.44083	7.44515	7.25563
7979455	RTN1	35.0162	0.00213418	0.00252717	7.66448	7.66791	7.7344	8.86474	7.16105	8.91507	8.54625	9.38013	7.78694	7.92418	8.93565
7980891	TC2N	851.605	3.84998e-06	7.43691e-05	10.0068	5.06404	5.18197	5.0944	5.0545	5.01673	5.14165	4.87716	5.12732	5.00572	4.96097
7981980	SNORD116-16	119.163	0.000193268	0.00047852	7.37962	3.64008	3.84603	5.24814	4.32746	5.42626	4.72624	5.56853	4.54364	4.70912	5.37924
7981984	SNORD116-18	20.956	0.00569961	0.00598395	7.0031	4.41434	4.14065	4.71594	5.25366	4.71534	4.97442	4.55378	4.79521	4.78549	5.13424
7982829	SPINT1	135.415	0.000150021	0.000415927	10.8668	7.73993	7.93268	7.82507	7.96689	7.71911	7.92405	7.76795	8.12033	7.90603	7.70926
7983256	CKMT1A	116.441	0.000202317	0.000489819	11.5867	7.89294	7.78792	8.17738	7.93692	8.53741	8.7954	8.00749	7.82376	7.9413	8.09315
7983650	SLC27A2	32.0695	0.00252884	0.00289815	9.23618	5.53156	5.81648	8.2047	5.70671	7.40385	6.96108	7.94347	5.83235	5.97426	7.78976
7983718	SCG3	89.2275	0.000342403	0.000647073	9.92577	5.63705	5.22837	8.39615	5.33739	7.91275	7.48037	8.66049	5.51503	5.82946	8.67844
7983828	TEX9	18.7051	0.00706018	0.007232	8.93547	8.16769	8.00875	10.0618	7.62679	9.32218	8.31144	10.154	8.1293	8.45631	10.1086
7984011	FOXB1	333.81	2.49482e-05	0.000149543	9.47786	8.84018	8.80297	10.8186	8.74284	10.9604	10.1953	10.849	9.31896	9.25349	10.7368
7986822	GABRB3	123.196	0.000180941	0.000460307	11.7797	8.88287	8.94786	10.1558	8.34888	9.98866	9.77628	10.237	8.58579	8.89339	10.1898
7987315	ACTC1	200.823	6.86044e-05	0.000264699	11.8817	6.94128	7.00268	6.87159	6.77216	7.22657	6.87159	6.70746	6.87159	6.65441	6.63052
7987365	NANOG	206.524	6.48903e-05	0.000254612	12.3018	6.93325	7.23303	7.84164	7.43992	7.64872	7.50398	7.78558	7.4169	7.59701	7.85317
7987405	RASGRP1	629.826	7.03174e-06	7.5745e-05	7.94307	6.8571	6.97816	9.04465	7.04937	9.07061	8.28925	8.51828	6.84208	6.89632	8.56722
7987426	FSIP1	41.4779	0.00153697	0.00193374	6.4995	6.8904	6.77904	8.77115	6.63527	8.49608	7.33429	8.72187	6.62497	7.10449	8.59136
7987439	GPR176	189.393	7.70796e-05	0.000275365	10.6805	8.40318	8.43268	7.43234	7.37785	7.56457	7.42586	7.41263	7.44231	7.23903	7.56457
7988444	MYEF2	37.7928	0.00184113	0.0022257	11.0169	10.0958	10.0303	11.6727	10.5466	11.3728	11.3568	11.3266	9.46773	9.81792	11.2632
7988876	MYO5C	111.206	0.0002216	0.000510451	9.45537	7.109	7.09406	7.24445	6.41787	7.47094	7.37954	6.68299	6.62956	6.41845	6.59354
7989199	ALDH1A2	126.181	0.00017256	0.000442812	6.81508	6.882	6.78098	6.91882	6.67131	7.16347	6.93859	9.62174	7.03593	6.76665	9.53928
7989277	MYO1E	645.196	6.70132e-06	7.5745e-05	11.0512	8.48483	8.46225	9.50756	8.94303	9.50592	9.15883	9.14967	8.82533	8.87488	9.05257
7991459	RGMA	58.3425	0.000789694	0.00112501	9.76237	9.17182	9.16973	11.0519	8.7578	10.6288	9.93005	11.136	9.05087	8.80276	11.2723
7996819	CDH3	23.2514	0.00468037	0.00502786	12.1115	7.61932	7.70677	7.9885	8.41314	8.98855	9.10832	8.53478	9.39303	9.39257	8.57356
7996837	CDH1	128.603	0.00016618	0.000432255	12.5518	6.86306	6.88745	6.92137	6.86958	7.46132	8.14577	7.53163	7.14243	6.97909	7.65971
7998898	CLDN6	99.8327	0.000274296	0.000557615	11.772	6.36613	6.4626	6.2989	6.67907	6.51416	6.38372	6.0916	6.60537	6.12213	6.45088
7998921	ZSCAN10	100.087	0.000272919	0.000557615	11.5406	7.82334	7.787	7.76821	7.77116	7.53714	7.76821	7.40426	8.04859	7.70211	7.60026
8001007	PRSS8	137.415	0.000145723	0.000411201	11.1275	7.63533	7.48296	7.57195	7.64207	7.4487	7.58669	7.13679	7.53187	7.54832	7.45451
8001449	IRX3	35.0886	0.00212568	0.00252356	8.43876	8.62858	8.73735	11.0674	9.03793	10.508	10.0379	10.6265	9.11224	8.81315	10.6324
8006367	RHBDL3	44.2283	0.00135653	0.00173518	8.78304	8.18809	8.32067	10.2426	7.92407	9.84143	8.85121	10.9452	8.22106	7.66401	10.8426
8006906	ERBB2	288.096	3.34559e-05	0.000173912	10.9402	7.93777	7.88343	9.6008	8.72806	9.44503	9.26932	9.01935	8.67379	8.58914	9.08781
8008547	TOM1L1	27.5842	0.00337797	0.00375962	11.036	8.97318	8.97779	10.175	9.45506	10.5498	10.1261	10.3144	9.01421	9.38354	10.2565
8008564	TOM1L1	50.4226	0.00105055	0.00140175	9.44877	6.97863	7.29879	9.04108	7.9599	9.19719	8.87636	9.19151	7.70932	7.94032	8.97895
8008768	PPM1E	42.883	0.00144057	0.00182236	8.63957	8.08935	8.05093	9.90066	7.66111	9.43324	9.53893	9.49225	7.95522	8.01886	9.488
8012126	CLDN7	234.92	5.02215e-05	0.000221453	11.7349	7.19997	7.19954	7.4043	8.02368	7.28759	7.43918	7.18769	7.9687	7.65064	7.24109
8014248	SLFN13	55.0536	0.000884724	0.00123382	9.65675	6.7677	7.00282	7.00532	7.88203	7.0499	7.06906	6.82599	7.36133	7.06906	6.57268
8015349	KRT19	69.8742	0.000554247	0.000884884	11.0292	8.15059	8.08308	7.96011	8.1895	8.1211	8.15621	7.68565	8.53033	8.15974	7.82717
8016245	LRRC37A2	152.581	0.000118399	0.00036065	11.7764	10.5567	10.5889	12.3614	11.2978	12.3678	11.9044	12.3435	10.9987	11.2061	12.4432
8016259	LRRC37A	105.891	0.000244141	0.000538878	9.65415	8.56572	8.56814	10.2706	9.32827	10.3794	10.2871	10.6542	8.99642	9.22817	10.5124
8016452	HOXB4	82.2284	0.00040226	0.000711072	8.4516	8.65374	8.75035	9.32912	8.71695	9.40493	9.32521	10.6779	8.99917	9.17325	10.4479
8017867	FAM20A	111.529	0.000220331	0.000510067	9.65668	7.0888	7.20421	6.93321	6.70867	6.64556	6.81376	6.97523	6.93321	6.8988	6.93321
8020702	TAF4B	84.3623	0.000382447	0.000683679	9.54049	6.40367	6.21975	7.34078	6.9906	7.22508	7.62722	7.81829	7.59876	7.64334	7.51708
8020806	RNF125	68.1415	0.00058229	0.000907744	10.2025	6.22116	6.04413	6.7269	7.41791	7.17991	7.87512	6.91191	7.20438	7.36493	7.01014
8021768	TSHZ1	73.4071	0.000503002	0.000828106	7.68114	9.20482	9.24652	9.02699	8.79829	8.69078	8.62279	10.3401	8.99427	9.03863	10.3766
8022666	CHST9	48.534	0.00113185	0.00150588	9.97162	5.83458	6.17776	8.27358	6.10371	7.61796	6.7725	8.7282	5.96214	5.88159	8.415
8022986	SYT4	60.2537	0.000741344	0.00107938	8.76918	7.88293	7.57948	9.50023	7.46839	9.1459	8.7387	9.84817	7.81147	7.83205	9.86306
8023871	ZADH2	228.385	5.31214e-05	0.000223593	8.33634	10.2441	10.3046	10.0171	10.2814	9.88189	10.0096	11.8168	10.1067	10.2638	11.7062
8027152	NCAN	70.8779	0.000538919	0.000867518	8.09798	7.91183	7.99445	9.98739	7.82643	9.76802	9.19539	9.47356	8.1079	7.80077	9.61834
8027332	ZNF729	552.076	9.14691e-06	8.14427e-05	11.367	4.68938	4.95934	4.95934	4.8829	4.95641	4.95934	4.95934	4.70019	4.88134	4.89365
8027345	ZNF492	104.885	0.00024879	0.000544941	9.37497	7.15456	7.24787	6.68823	6.81231	6.78574	6.84503	6.60431	6.64606	6.80556	6.82717
8028311	SPINT2	173.297	9.19557e-05	0.000299518	10.8207	7.80776	7.73202	7.95677	7.89801	7.98555	8.02785	7.90219	8.00999	7.79569	8.0391
8028991	CYP2S1	299.566	3.09527e-05	0.000165343	11.8492	7.88566	8.0501	7.82245	8.57827	7.82108	8.04572	7.78706	8.42373	8.25276	7.9143
8031157	TTYH1	2337.09	5.12109e-07	5.72742e-05	9.83087	8.55976	8.54451	11.9715	9.3381	11.9957	11.7202	12.0067	9.5444	9.4372	11.9701
8034084	AP1M2	144.979	0.000131032	0.00038156	10.1858	7.13468	7.08921	6.84532	7.01219	6.80555	7.01219	6.79542	7.21906	6.94097	6.94617
8034263	ELAVL3	40.0567	0.00164466	0.00203594	7.64699	8.47222	8.51261	10.4103	7.57835	9.71786	9.29664	10.3009	7.90819	7.96115	10.291
8034974	EPHX3	71.6544	0.000527493	0.000856945	10.4122	6.85886	6.99418	6.94893	7.14826	7.18475	6.92759	6.94829	7.58886	7.24042	7.11923
8035789	ZNF826P	34.5479	0.00219044	0.00257578	10.9671	8.72308	8.88829	9.0377	9.4753	9.12766	8.94978	8.26652	8.10697	8.55502	8.45663
8035831	ZNF98	239.472	4.83397e-05	0.000217294	8.9037	6.30783	6.41173	6.38683	6.30426	6.37306	6.20307	6.31055	5.82661	5.983	6.40461
8035836	ZNF99	249.79	4.4447e-05	0.000207868	8.55725	5.7726	5.7947	5.05628	5.0564	4.86724	5.0459	4.81581	4.87386	5.0459	4.91038
8036079	DMKN	160.145	0.000107558	0.000334222	10.7248	7.5479	7.54087	7.54087	7.54134	7.54087	7.5109	7.39286	7.70866	7.41744	7.47947
8037079	ATP1A3	38.9323	0.00173809	0.00212331	10.1637	8.63984	8.74154	11.6288	9.12028	10.9159	10.3277	11.0045	8.67708	8.72858	11.09
8038913	ZNF649	78.5397	0.000440336	0.000755094	11.7667	9.02542	9.22636	10.5987	10.0308	10.5389	10.2403	10.5756	9.73245	9.98578	10.5085
8039607	PEG3	147.413	0.000126776	0.000376265	9.57967	7.26501	7.37873	7.17625	7.09708	7.03599	7.17625	6.81249	7.27065	7.1506	6.93199
8040725	DPYSL5	100786	2.75645e-10	1.27624e-07	9.23599	10.7921	10.7793	12.4871	9.3568	12.4954	12.015	12.5375	10.0685	10.0681	12.5434
8041853	EPCAM	578.334	8.33681e-06	8.04155e-05	12.4152	6.24212	6.38791	6.36295	6.38791	6.38791	6.56119	6.12321	6.29904	6.27233	6.38791
8043835	C2orf15	133.546	0.000154212	0.000420536	8.42153	5.92232	5.94345	6.4485	5.25635	6.15914	5.76048	6.15832	5.45468	5.42341	6.1624
8044353	ACOXL	116.669	0.000201533	0.000489819	8.77671	6.01332	6.05649	6.0401	6.06108	5.93583	6.0996	5.70184	6.19905	6.05649	5.95348
8044700	DPP10	130.183	0.000162208	0.000428969	9.51939	5.79442	5.80669	9.11138	6.83131	8.86849	8.46829	8.94076	6.51146	6.93779	8.95789
8044933	GLI2	99.7781	0.000274592	0.000557615	9.91012	8.27628	8.44857	10.6524	8.87417	10.3577	9.889	10.5103	9.04309	9.09837	10.5636
8046546	HOXD8	67.183	0.000598725	0.000924032	7.80337	7.97168	7.90085	7.64052	7.84168	8.02337	8.07777	9.97218	8.15455	8.09342	9.9208
8046553	MIR10B	16.8784	0.00855733	0.00857585	3.66145	3.86181	3.84674	3.72665	3.68342	3.80663	3.93511	6.23673	3.69433	3.72714	5.42859
8046555	HOXD4	18.7706	0.007014	0.00720062	8.34994	8.67117	8.8254	8.59507	8.4935	9.31124	9.19102	10.8946	8.76972	8.65787	10.6542
8046560	HOXD3	27.9765	0.00328779	0.00367692	6.8665	7.20039	7.302	7.19582	6.95249	7.7369	7.39234	9.09121	7.33298	7.15724	9.06372
8046836	FSIP2	29.1192	0.00304473	0.00344672	6.46138	6.50449	6.75566	8.5852	7.19959	9.15555	7.69806	9.47666	7.11025	7.69087	9.5146
8049471	CXCR7	58.9949	0.000772671	0.00110758	5.68637	5.46917	5.43714	6.74669	4.98035	6.38515	5.73378	7.30775	5.70914	5.71125	7.16834
8051785	KCNG3	122.271	0.000183661	0.000464673	10.4954	7.10345	7.22784	6.80932	6.78693	6.61127	6.79372	6.37743	7.21577	6.88414	6.43305
8052091	NRXN1	72.4715	0.000515858	0.000840994	9.11538	6.7312	6.83843	7.48153	6.93049	7.51561	7.39774	8.17345	7.12888	6.82148	8.0759
8052372	MIR217	21.3416	0.00550643	0.00580746	3.88397	4.2188	4.11676	6.08919	4.09584	5.44701	4.52313	6.18081	4.31845	4.15173	5.83949
8052399	BCL11A	109.152	0.000229925	0.000524411	10.938	7.05952	6.96717	7.49674	7.673	7.39681	7.08417	7.74671	7.87593	8.24749	7.6441
8052882	ADD2	553.032	9.11536e-06	8.14427e-05	11.3673	8.48626	8.39719	10.8875	8.48144	10.8146	10.6391	10.7653	8.79075	8.94383	10.8224
8052940	PAIP2B	54.513	0.000901974	0.00124201	10.2461	7.13395	7.38784	9.85434	7.42466	9.40099	9.06952	9.46645	7.34523	7.65051	9.29504
8054439	ST6GAL2	59.518	0.000759416	0.00109536	9.92418	8.03789	7.98359	11.2631	8.19024	10.6347	9.82672	10.5261	8.35412	8.42789	10.5553
8056184	ITGB6	140.593	0.000139264	0.00039802	8.88715	6.21216	6.47451	5.95152	6.05979	5.88159	6.1016	5.97096	6.00399	5.93071	6.04442
8056408	GALNT3	206.818	6.47069e-05	0.000254612	9.40297	6.31855	6.08123	5.83691	5.67575	5.84228	5.77048	5.84228	5.72202	5.64534	5.67369
8057486	PDE1A	68.8624	0.000570369	0.000900564	5.35675	6.08067	6.18407	8.75414	5.62139	8.27586	7.42544	7.25722	5.23154	5.48725	7.11425
8059642	SLC16A14	23.7548	0.00449357	0.0048497	7.7294	7.85734	7.78683	11.0932	9.20001	10.1085	10.1485	10.1124	7.86721	7.92544	10.1444
8059648	RNY4P19	38.7673	0.00175246	0.00213523	8.42191	8.49524	8.62027	10.7586	9.48281	10.2419	9.89475	10.2164	8.66234	8.69286	10.37
8059878	IQCA1	101.158	0.000267241	0.000554617	8.72901	6.40449	6.28162	5.99956	6.05684	6.2233	6.22498	6.06485	6.16651	6.10056	6.2233
8060134	KIF1A	80.3716	0.000420781	0.000732413	11.3894	8.18351	8.0947	11.0264	8.14118	10.4651	10.4609	9.6803	7.84027	7.92921	9.62053
8067955	CXADR	175.864	8.93089e-05	0.000295357	12.3439	8.95194	9.20503	11.7583	9.75863	11.8617	11.5473	11.4863	9.71322	9.94354	11.4888
8068810	SLC37A1	84.9646	0.00037712	0.000682056	9.41725	6.89966	7.00571	8.14096	7.64705	7.96145	7.79191	7.88575	7.07238	7.28709	7.94495
8070279	KCNJ6	46.1666	0.00124779	0.00162283	7.73995	7.95907	7.90252	9.90093	7.17971	9.47234	9.43886	9.15501	7.52715	7.78674	9.03714
8074780	YPEL1	28.4882	0.00317547	0.00358548	8.87438	8.28961	8.2874	10.482	9.27695	9.93433	9.78885	10.1902	8.55289	8.71185	10.0559
8076584	FLJ30901	22.7645	0.00487237	0.00519794	8.59988	8.41305	8.36223	9.7524	8.68773	9.18141	8.79148	10.5056	8.79597	8.50258	10.4604
8076586	SCUBE1	32.3602	0.00248523	0.00286234	8.29837	7.91159	8.04539	10.0367	8.26381	9.30047	8.74959	10.8157	8.42396	8.45147	10.8568
8077366	LRRN1	2741.91	3.7211e-07	5.72742e-05	12.5777	9.9005	9.86204	12.3417	10.0044	12.31	11.4467	12.3324	10.0862	10.0902	12.4099
8078196	KCNH8	304.114	3.00375e-05	0.000165343	8.22973	6.33004	6.53738	9.58479	6.22004	9.70747	8.63036	10.1165	6.66118	6.41739	9.97418
8078286	RARB	70.7453	0.000540907	0.000867518	7.24359	7.62996	7.93432	8.07982	7.24504	8.4134	7.80848	10.6252	8.33508	8.63984	10.5884
8079422	TDGF1	748.79	4.97791e-06	7.5745e-05	11.4383	3.92943	3.74657	3.74735	3.66972	3.79782	3.52199	3.77676	3.96895	3.82329	4.00963
8081903	C3orf15	68.8353	0.000570811	0.000900564	6.7687	7.07196	7.50421	8.8963	6.77206	8.75831	8.16812	8.91393	6.57575	6.72186	8.91844
8083146	PLS1	169.662	9.59098e-05	0.00030625	9.83303	6.71349	6.96475	8.27886	7.48206	8.25796	8.55758	8.45619	7.55065	7.50405	8.40452
8083839	GPR160	108.145	0.000234178	0.000527825	7.9787	4.91862	4.57237	4.52024	4.55652	4.52974	4.37356	4.55147	4.46818	4.57844	4.39564
8083876	SKIL	51.7339	0.000999155	0.00135152	11.826	8.49852	8.40529	9.09683	9.1442	8.74862	8.35106	9.69225	9.2089	9.56695	9.67085
8087530	CAMKV	772.519	4.67726e-06	7.5745e-05	9.94099	7.79787	7.76487	10.5392	7.90637	10.5109	10.3476	10.5126	8.22313	8.24915	10.346
8088047	MUSTN1	24.9947	0.00407847	0.0044327	7.99886	8.27323	8.21566	10.1626	8.24944	9.6607	8.33098	9.04182	8.27261	8.09777	8.91186
8088285	HESX1	101.484	0.000265545	0.000554617	8.56333	5.96797	6.16719	6.17989	6.39326	6.07082	6.08054	6.06136	6.19657	6.32344	6.18381
8088866	CNTN3	24.4118	0.00426611	0.00461498	5.83331	5.49009	5.49551	7.58269	5.52361	6.97334	6.26038	7.3623	5.86206	5.61069	7.2747
8088979	VGLL3	36.8028	0.00193828	0.00233097	9.13099	6.46517	6.62881	8.04088	6.59297	8.24944	7.30344	8.17945	6.81029	6.28968	8.4232
8089438	DPPA2	78.6219	0.00043943	0.000755094	8.33439	5.54506	5.34813	5.35335	5.70616	5.452	5.83614	5.31162	5.43282	5.6508	5.54506
8090044	SEMA5B	64.5987	0.000646676	0.000972113	9.62612	8.62093	8.47542	11.474	8.78089	10.9996	10.8125	10.9781	9.16976	9.36371	10.9308
8090823	SLCO2A1	96.8171	0.000291433	0.000575637	9.39247	7.23581	7.2189	7.36077	8.90398	7.08489	7.27039	6.99392	7.5401	7.37586	6.98087
8091600	PLCH1	131.029	0.000160138	0.000428578	9.96578	7.92264	8.01444	10.8008	8.10797	10.4293	9.66496	10.6518	8.44882	8.50134	10.5249
8093518	FGFR3	101.256	0.000266728	0.000554617	10.2477	8.93515	9.00761	10.8659	8.17136	11.198	10.2941	10.8314	8.68522	8.40278	10.8953
8093839	D4S234E	56.1832	0.000850238	0.00119369	8.7806	7.40905	7.48569	9.04173	7.70161	8.64851	8.17623	9.47213	7.59997	7.64995	9.37322
8094870	SHISA3	27.8842	0.00330866	0.00369135	9.21124	6.92368	6.99114	8.03442	6.99426	7.6263	7.42467	8.74874	7.2706	6.7973	8.70896
8095043	RASL11B	99.3041	0.000277188	0.000560429	10.5099	7.35259	7.44193	9.65055	8.11857	9.98432	8.83999	9.55785	8.30392	8.53541	9.57183
8095380	TMPRSS11E	475.338	1.233e-05	9.93492e-05	10.2059	5.56353	5.45228	5.14699	5.20383	5.32342	5.36148	5.24672	5.52581	5.36148	5.2041
8095986	ANXA3	25.4048	0.00395375	0.00431742	11.2633	6.53338	6.43507	7.03583	8.68826	7.94975	7.6952	6.70914	7.55098	8.00537	7.01055
8096130	CDS1	92.6592	0.000317824	0.0006157	9.18572	6.2292	6.192	6.34485	6.98501	6.45477	6.69847	6.24868	6.7528	6.43443	6.13016
8096440	GRID2	137.028	0.00014654	0.000411201	12.0112	6.23096	6.24854	8.81341	6.56334	9.41731	9.08158	9.2203	6.96265	6.99416	9.17439
8097017	UGT8	192.232	7.48338e-05	0.000272819	10.3708	7.34727	7.39901	7.81581	7.73989	7.90496	7.93164	8.02227	7.96954	8.14993	7.91843
8097288	FAT4	1117.79	2.23616e-06	6.90228e-05	9.81914	6.92053	6.77952	11.7517	8.72685	11.7145	11.2202	12.0182	8.99594	9.1539	11.9398
8097920	LRAT	39.8555	0.00166081	0.0020451	10.3949	6.44739	6.51063	7.43125	6.38393	6.72406	6.79544	6.63998	7.05178	7.07146	6.62712
8098439	EPCAM	714.32	5.46908e-06	7.5745e-05	12.4401	5.7445	5.62352	6.05716	5.61553	6.08579	5.61923	6.01516	5.17017	5.17928	5.73539
8098549	STOX2	147.552	0.000126539	0.000376265	9.72241	8.20675	8.18058	10.9692	9.01225	10.6596	10.0428	10.9273	9.17528	9.29433	10.8505
8098690	ZFP42	947.641	3.11008e-06	7.10247e-05	11.6125	5.36853	5.3792	5.38919	5.31477	5.30058	5.24234	5.36853	5.51286	5.36542	5.19581
8100015	BEND4	103.769	0.000254108	0.000545676	10.5631	7.27094	7.31689	7.41722	7.13605	7.32523	7.4299	7.12128	7.38907	7.05987	7.30355
8100026	ATP8A1	59.0941	0.000770132	0.00110736	9.20216	6.70863	6.36342	11.0956	7.7286	10.3252	9.59662	10.6701	7.38741	7.65711	10.6466
8101031	CDKL2	66.0177	0.000619664	0.000943765	7.77581	6.27656	6.44658	8.07603	6.25903	7.62065	7.35263	8.76774	6.3308	6.27551	8.74765
8102404	MIR302A	1503.29	1.23702e-06	5.72742e-05	11.2361	3.61744	3.72948	3.66277	3.7555	3.5419	3.48246	3.62039	3.70217	3.66747	3.45622
8102406	MIR302B	2801.86	3.56363e-07	5.72742e-05	11.3223	3.59581	3.73856	3.7015	3.65327	3.6208	3.76432	3.75428	3.68571	3.73856	3.73856
8102789	TERF1	267.297	3.88398e-05	0.00018539	12.4676	9.86641	9.94559	10.4349	10.2761	10.322	10.2966	10.2518	10.2493	10.2966	10.3387
8102877	CLGN	142.608	0.000135389	0.00038935	6.94028	5.6169	5.84422	9.039	6.45779	9.02912	8.24526	8.8028	6.48852	6.86162	8.81658
8103466	FSTL5	104.73	0.000249519	0.000544941	5.08006	5.1901	5.0097	6.54036	5.59954	6.82381	6.83709	7.43551	5.18612	5.24952	7.31888
8103769	HPGD	161.547	0.000105713	0.00033071	8.22561	5.42419	5.42719	5.51714	5.31025	5.31476	5.38541	5.4984	5.42469	5.36821	5.33405
8104107	TRIML2	112.066	0.000218246	0.000507778	9.7151	6.83422	6.82832	6.65094	6.78968	6.56788	6.82832	6.4521	7.26426	7.03105	6.68597
8104141	PLEKHG4B	28.3163	0.00321255	0.00360147	9.4406	7.92204	7.99783	10.2638	8.18117	9.76978	9.02477	9.58524	8.41135	8.11178	9.40377
8104394	ADCY2	55.8893	0.000859015	0.00120158	11.3896	7.4721	7.42646	9.34055	9.48199	9.95269	8.70053	8.04342	8.56634	8.63845	7.95724
8105267	ITGA2	144.023	0.000132763	0.000384183	9.85049	7.36331	7.37235	8.34563	7.76737	8.4067	7.77751	10.0509	7.767	8.09016	9.97965
8105495	PART1	27.0598	0.00350444	0.00389102	5.52381	5.91288	5.75733	5.73549	6.19024	6.47551	6.33321	8.69294	6.24055	6.54086	8.58727
8106336	SV2C	18.8067	0.00698873	0.00719774	6.24463	6.19479	6.21085	7.58141	6.46321	8.26011	7.22504	8.25467	6.62277	6.35406	8.01767
8106660	RASGRF2	491.431	1.15375e-05	9.71251e-05	10.1095	7.2819	7.34513	6.83982	6.36195	6.83982	6.5914	6.67559	6.65869	6.71137	6.83982
8107408	KCNN2	108.849	0.000231193	0.000524718	10.2934	7.81589	7.6252	7.88514	7.35245	8.00518	7.90146	7.81589	7.69608	7.49397	7.81589
8107594	SNCAIP	97.0158	0.000290254	0.000575637	8.27808	7.56993	7.42058	9.13788	7.11702	9.49374	8.4908	9.73969	7.41785	7.24996	9.79528
8107722	MEGF10	149.566	0.000123181	0.000372765	9.7324	7.21117	7.09153	10.5094	7.75014	10.091	9.22209	10.866	7.97694	8.11543	10.7532
8108995	SCGB3A2	272.392	3.74066e-05	0.000180409	9.45255	6.29613	6.27039	6.19531	6.11969	6.24141	6.23182	6.21418	6.35179	6.12324	6.19967
8109528	CYFIP2	563.478	8.78123e-06	8.14427e-05	10.8753	10.3769	10.3728	11.4334	9.42121	11.5381	11.4926	12.3599	10.8919	10.8377	12.4493
8109926	GABRP	455.213	1.34413e-05	0.000102022	9.80274	7.16437	7.08861	7.20948	7.07936	7.2445	7.20948	7.12604	7.33203	7.20948	7.12462
8111524	UGT3A2	684.033	5.96322e-06	7.5745e-05	10.693	6.71842	6.79416	7.43917	7.58041	7.57248	7.66895	7.20538	7.43917	7.43917	7.26005
8111915	SEPP1	32.1138	0.00252211	0.00289761	9.40825	6.17541	6.37975	6.50574	6.65095	6.96387	6.27917	7.88559	6.45279	6.79085	7.6465
8112274	ELOVL7	616.225	7.34496e-06	7.5745e-05	9.67539	6.61152	6.541	6.70855	6.63249	6.63431	6.63431	6.72028	6.53157	6.46667	6.63431
8112668	GCNT4	26.6121	0.0036181	0.00398853	9.37839	6.31306	6.19601	6.94227	6.87713	7.51143	7.15455	7.23646	7.07841	7.32622	7.22361
8113666	SEMA6A	179.922	8.53516e-05	0.000291978	12.9023	9.64036	9.78312	9.5936	9.99863	9.52916	9.16223	10.1133	9.89815	10.0683	9.95712
8114354	NME5	100.35	0.000271507	0.000557615	6.56022	7.48048	7.35973	8.93353	6.49265	8.62276	7.98101	8.74601	7.24146	7.12823	8.7073
8115691	SLIT3	330.808	2.54014e-05	0.000149543	8.22053	8.09753	8.21577	9.29191	8.35704	9.19069	8.54362	10.3837	8.58082	8.58444	10.3003
8116998	JARID2	66.5877	0.000609287	0.000934106	12.5456	9.47604	9.54097	10.604	10.8198	10.2138	10.9316	10.2467	10.8394	10.8719	10.1952
8117422	HIST1H4F	46.8262	0.00121376	0.00159199	11.0368	9.2021	8.7285	9.55823	10.7541	9.51023	9.47875	8.43536	8.90874	9.02709	8.33554
8118890	SCUBE3	210.704	6.23558e-05	0.000252487	8.92462	8.27548	8.25574	10.6992	8.54928	10.4677	9.47924	9.94635	8.88347	8.85289	9.92188
8120335	FAM83B	145.825	0.000129529	0.00038156	10.9038	6.8215	6.91998	6.97545	8.17101	7.31749	7.51853	7.20484	7.46506	7.5119	7.08097
8121152	FUT9	833.832	4.01561e-06	7.43691e-05	7.24711	5.55154	5.45394	8.55167	5.8185	8.54422	8.0525	8.80481	6.11022	6.25079	8.88614
8121515	SLC16A10	57.942	0.000800425	0.0011368	10.1723	7.18915	7.68223	9.57351	7.61143	9.25725	8.74292	9.93766	7.7404	7.77066	9.98088
8121949	LAMA2	632.715	6.96781e-06	7.5745e-05	8.63631	7.25201	7.12746	7.38208	6.99273	7.44146	7.34544	9.66416	7.32183	7.35736	9.60343
8122202	MYB	51.2376	0.00101816	0.0013664	9.24215	6.98212	7.18772	8.93543	7.59834	8.9629	8.3681	9.38891	7.47795	7.94212	9.41642
8122279	KIAA1244	121.68	0.000185431	0.0004666	9.64173	7.21702	7.16338	7.05729	7.00161	7.02091	7.05745	6.76856	7.06771	7.00661	7.03947
8123446	SMOC2	81.3682	0.000410685	0.000720255	7.50514	6.97082	6.98631	7.92078	7.61418	8.43574	7.74061	10.5941	8.26269	8.36896	10.7916
8123609	SERPINB9	47.6089	0.00117515	0.00155013	12.4419	7.16564	6.98715	7.71622	9.87982	8.50822	8.41907	8.51193	7.7774	8.04144	8.34768
8124380	HIST1H1A	21.1	0.00562628	0.00592038	11.2199	7.02217	7.01883	7.93735	8.76142	9.08246	9.19469	6.99528	7.01973	6.95542	7.00037
8124604	TRNAA46P	79.5294	0.000429606	0.000744972	9.58293	6.24613	5.84406	5.5985	6.60937	5.81636	5.55756	5.56802	6.68323	6.89365	5.45212
8125545	HLA-DOA	351.059	2.25649e-05	0.000145105	8.35301	5.91923	5.85979	5.05944	5.11721	5.22593	5.55452	4.96246	5.26542	5.22953	5.06252
8126382	C6orf132	34.5328	0.0021923	0.00257578	10.2747	7.70785	7.65489	7.61594	7.55267	7.56903	7.59575	7.57278	8.03097	7.49535	7.56443
8126750	ENPP5	48.1303	0.00115044	0.00152623	9.28259	5.45347	5.85781	6.97047	5.43821	6.62902	6.50001	6.53064	5.7065	5.3648	6.44442
8129783	MAP7	112.414	0.00021691	0.000507218	11.1921	7.74676	7.70926	9.37674	7.97982	9.00189	8.53914	9.2895	7.96008	8.01298	9.20324
8130664	C6orf118	85.1236	0.000375732	0.000682056	5.6838	5.83768	5.85906	8.00362	5.98646	7.77429	7.58464	7.50005	5.84421	6.11019	7.34879
8131944	NFE2L3	198.503	7.02081e-05	0.000266445	11.1554	8.51862	8.46155	7.92596	8.40238	8.12759	8.19652	7.93671	8.02668	7.95824	7.78756
8131967	HOXA-AS2	62.7494	0.000684615	0.00101595	5.91007	6.8558	6.94692	7.3634	6.5727	7.78823	7.28285	8.79508	7.21003	7.22857	8.85997
8133258	WBSCR17	61.441	0.00071351	0.00105545	10.074	6.70595	7.2227	9.80495	8.20929	9.67176	9.57106	9.14298	8.09229	7.98094	9.10903
8136981	ARHGEF35	190.087	7.65214e-05	0.000275365	6.02601	3.55744	3.40079	3.33409	3.48697	3.34738	3.35001	3.32381	3.34613	3.48989	3.40566
8138466	MACC1	70.7494	0.000540846	0.000867518	10.5148	6.27141	6.56334	6.27141	6.27141	5.89856	6.10541	6.1152	6.36434	5.96943	6.06696
8138721	HOXA3	329.078	2.56683e-05	0.000149543	7.74462	8.659	8.75068	9.20513	8.15116	9.22361	8.75753	10.1293	8.89686	8.87716	10.261
8139680	COBL	138.105	0.000144284	0.000409837	9.9297	7.51958	7.62837	7.02077	6.90963	7.05617	7.00859	6.75888	7.05617	6.85216	6.95203
8141206	BAIAP2L1	34.4155	0.00220675	0.00258011	11.2161	7.24113	7.0588	8.38365	8.32112	9.07688	9.15046	8.32112	8.10538	8.09209	8.17622
8141950	RELN	38.4287	0.00178253	0.00216617	6.76801	6.85661	6.672	9.20599	6.73783	8.04116	7.54275	11.8294	6.95073	6.50548	11.7158
8142585	CADPS2	19.9948	0.00622783	0.00647974	9.59779	7.23059	7.15425	7.80703	7.0034	8.57013	8.39506	8.82001	6.85395	7.00505	8.62967
8143575	EPHA1	69.4088	0.000561576	0.000893504	10.6662	7.45738	7.43557	7.34354	7.28009	7.35352	7.4751	6.97922	7.59746	7.20009	7.25574
8145622	RN5S259	52.0932	0.00098573	0.0013384	9.15349	9.41288	9.48952	11.5332	9.52726	11.2548	10.741	11.2303	9.42739	9.84133	11.2882
8145766	NRG1	136.224	0.000148259	0.000413518	7.09809	6.75011	6.34252	10.659	6.79019	11.027	9.72997	10.7754	7.64642	7.95594	10.6932
8146092	IDO1	67.6396	0.00059081	0.000917936	11.2238	6.18021	6.96311	5.28126	5.37079	5.24063	5.3113	5.15657	5.61231	5.29951	5.29715
8146618	CLVS1	376.379	1.96399e-05	0.000135721	7.17269	7.25054	7.35798	9.38234	7.10711	9.57832	8.61472	9.52595	7.17977	7.22377	9.57296
8146839	C8orf34	74.2621	0.000491669	0.00081301	7.20674	6.35519	6.47739	7.04574	6.36479	7.20442	6.94693	8.68324	6.48125	6.20127	8.4996
8147132	CA2	79.2239	0.000432876	0.000747842	9.33449	7.98221	7.85203	10.0592	8.28589	10.0755	10.3447	9.65089	8.12046	8.40756	9.45276
8147244	NECAB1	88.4424	0.000348427	0.000653766	9.50782	6.68848	7.05	6.34802	5.98972	6.32589	6.35055	6.52138	6.63679	6.52138	6.40375
8147351	ESRP1	245.167	4.61308e-05	0.000211574	11.2688	5.99359	5.99234	5.75787	5.7684	5.75915	5.67558	5.64456	5.91968	5.51753	5.76786
8147697	GRHL2	299.947	3.08744e-05	0.000165343	10.6666	6.68001	6.80464	6.61587	6.68001	6.56644	6.60105	6.51499	6.91818	6.68001	6.56487
8148040	MAL2	33.5511	0.00231786	0.00268965	13.068	6.88321	7.00307	8.95392	7.74874	10.0961	10.497	9.84715	8.36242	8.62128	9.92431
8148315	POU5F1B	45.3031	0.00129456	0.00167424	11.637	7.38321	7.44613	8.22221	9.24475	7.53353	7.90284	8.18849	8.8314	8.84281	8.05878
8149485	MTMR7	52.5366	0.000969532	0.00132027	9.20411	6.51404	6.25967	9.19039	6.97405	8.59742	7.83237	9.29193	7.17917	7.25991	9.36048
8149629	GFRA2	77.8524	0.000448026	0.000759838	8.65784	7.67955	7.44371	10.7722	9.34831	11.0268	10.9941	10.1873	8.12617	7.65482	10.1618
8150138	TEX15	54.2003	0.000912182	0.00124953	9.27832	6.558	7.00316	8.88299	6.36607	8.83779	8.35213	9.04465	6.80636	7.22619	9.03244
8150722	ST18	326.217	2.61188e-05	0.000149543	5.84681	6.49698	6.37096	8.68285	5.89309	8.7425	8.10486	8.91577	6.1918	6.34421	9.1249
8150785	OPRK1	90.1895	0.000335233	0.000636119	7.37968	7.03175	7.06936	8.90889	6.89034	8.89651	8.36955	8.06229	7.31118	7.09715	7.85489
8151240	PRDM14	439.289	1.44307e-05	0.000107765	11.8155	7.18647	7.12401	7.10342	7.09035	7.07709	7.12063	6.80197	7.24497	6.98304	6.84352
8151931	TSPYL5	51.0604	0.00102507	0.0013717	9.49847	7.28028	7.48628	6.95063	6.75798	6.87689	7.22426	6.56052	7.08786	6.7238	6.71455
8152506	SAMD12	34.6766	0.00217476	0.00256866	8.64204	5.80813	6.08657	7.73581	6.06212	7.46111	7.7068	7.57542	5.92526	6.41446	7.63269
8155747	C9orf135	1013.69	2.71846e-06	7.10247e-05	9.63002	5.79135	5.89712	5.71043	5.75438	5.74779	5.99093	5.53871	6.00618	5.91732	5.56986
8156770	GALNT12	284.487	3.43063e-05	0.000173912	10.2202	6.67709	6.89113	8.23208	7.69779	8.25601	8.52682	7.81817	7.64551	7.64795	7.83338
8157193	ZNF483	186.354	7.95975e-05	0.000279194	10.772	7.18988	7.24279	8.98893	7.88473	8.83784	8.60108	8.88827	7.79203	8.03744	8.85685
8158671	ASS1	155.067	0.000114661	0.000351575	11.2071	9.17376	9.24913	9.3126	9.0709	9.49142	9.3418	8.47432	9.17172	9.14632	8.34477
8160024	GLDC	82.2163	0.000402378	0.000711072	12.0038	9.56201	9.35689	11.9213	9.13747	11.8192	11.7926	11.7291	9.53418	9.99417	11.8232
8160321	SLC24A2	88.3984	0.000348769	0.000653766	8.83334	6.29491	6.47459	6.54783	6.42261	6.43044	6.64789	6.50902	6.56093	6.35452	6.4442
8161892	GNA14	683.332	5.97544e-06	7.5745e-05	9.65479	6.74566	6.67715	6.27653	6.37873	6.378	6.07153	6.25798	6.33441	6.37873	6.33319
8162652	CTSL2	195.634	7.22691e-05	0.000268564	10.2368	6.55084	6.62701	7.91314	7.082	8.19545	7.71034	7.96581	6.93171	6.90183	7.91856
8163716	DBC1	35.4525	0.00208368	0.00248006	9.36625	6.22167	6.41439	7.21892	6.50956	6.79433	6.77943	7.09764	6.69905	6.39975	6.96908
8164438	MIR2964A	351.766	2.24746e-05	0.000145105	7.1705	7.24465	7.51787	11.5751	7.63173	11.3018	9.27508	11.6596	8.62857	8.54304	11.586
8165508	NRARP	182.996	8.25263e-05	0.000287291	9.77209	8.14454	8.31258	10.4062	8.91866	10.5457	9.86409	10.4985	8.91283	8.90741	10.351
8166784	TSPAN7	76.6575	0.000461882	0.000777641	9.18443	6.20181	6.45003	10.17	7.56138	9.58645	9.47675	9.92059	7.20117	7.39468	9.87131
8168463	FGF16	28.418	0.00319054	0.00358548	8.33038	5.6395	5.94677	5.98252	6.01589	5.81958	6.1402	5.63437	6.14766	6.04584	6.04634
8168657	PCDH11X	240.747	4.78315e-05	0.000217118	8.57021	5.47941	5.63791	8.6313	6.6639	8.58457	8.24138	8.98986	5.78727	6.11363	9.0701
8169385	TDGF1P3	212.612	6.1248e-05	0.000252487	11.1443	6.49921	6.36575	6.32949	6.36575	6.27479	6.36575	6.01739	6.36575	6.23781	6.36575
8170834	TKTL1	662.326	6.35977e-06	7.5745e-05	7.28866	7.50967	7.58674	10.745	7.31718	10.5139	9.18866	11.0404	8.0167	7.9918	11.0045
8171624	GPR64	209.187	6.32582e-05	0.000252487	9.02352	6.5485	6.50291	6.42469	6.88597	6.59184	7.02806	6.52821	7.0635	7.12175	6.43434
8172471	PIM2	219.684	5.73884e-05	0.000239377	11.9528	8.94993	8.93889	8.68079	8.96474	8.87613	9.22139	8.75604	9.28768	9.18671	8.86877
8173600	NAP1L2	134.441	0.000152183	0.00041941	8.75129	5.87483	5.9934	7.70605	6.02965	7.40366	7.02844	7.09806	5.78838	5.77614	7.17052
8174351	NUP62CL	702.812	5.64934e-06	7.5745e-05	8.11129	6.47573	6.45007	8.97424	7.48176	8.89942	8.41098	9.3361	7.42821	7.56351	9.35015
8174543	DCX	73.3054	0.000504376	0.000828106	8.11837	7.85328	7.8038	11.9508	7.80255	11.1359	10.0767	11.3996	7.88658	7.76733	11.3988
8176400	PCDH11Y	397.336	1.76287e-05	0.000125571	9.0606	6.57824	6.48944	9.39971	7.22977	9.1856	9.07626	9.62306	6.65511	6.75305	9.53443
8177222	CD24	749.52	4.96824e-06	7.5745e-05	13.3042	8.45321	8.56051	11.8996	9.25609	12.0521	11.6219	11.8149	9.30521	9.41621	11.9272
8177498	MARVELD2	1213.4	1.89798e-06	6.39274e-05	10.0457	5.50268	5.49397	5.41974	5.32317	5.44702	5.45783	5.47689	5.42025	5.26818	5.43835
8179719	POU5F1	33.1913	0.0023666	0.00273251	12.2562	7.86627	7.75114	8.55117	9.79595	7.6739	7.9039	8.41447	9.34362	9.28738	8.4882

## Sheet: Upregulated genes  
Supplementary Data 1. mRNA expression levels of genes commonly regulated in transformed human NPCs and primary GSCs
Up-Regulated in p53KD-Ras/EGFR/SrciNPCs, Ras/EGFR/SrciNPCs and GSCs
ProbeID	Gene	F-statistic	p-value	q-value	ESC	GNS	GNS	NPC P53	p53KD-Ras/EGFR/SrciNPCs	NPC P53	p53KD-Ras/EGFR/SrciNPCs	NPC_wt	Ras/EGFR/SrciNPCs	Ras/EGFR/SrciNPCs	NPC_wt
7897803	PLOD1	38.1902	0.00180417	0.00218673	10.5014	11.6488	11.6256	9.54669	10.6507	9.98678	10.0558	9.81949	10.7705	10.8584	9.80253
7906400	IFI16	292.069	3.25554e-05	0.000171286	7.4972	12.0104	12.0729	9.15743	11.4112	8.90744	10.2946	8.88431	11.4932	11.7659	8.84912
7906878	DDR2	24.4762	0.00424475	0.00460262	7.23766	12.4648	12.4437	7.37566	10.6072	8.73758	8.78878	9.36993	10.399	10.498	9.39888
7906900	DDR2	43.6838	0.00138963	0.00176758	6.22967	11.4296	11.4749	6.88554	9.66755	7.87229	7.76606	8.42947	9.61694	9.70742	8.46103
7907222	PRRX1	22.734	0.00488479	0.00519921	6.83058	12.5279	12.6098	7.13382	10.9999	8.69477	8.11521	9.94628	10.9589	11.0078	10.019
7908125	RGL1	132.065	0.000157658	0.000424392	8.03757	11.0857	11.0938	9.46383	11.2488	9.76913	9.78363	10.0858	10.6819	10.7837	10.1129
7916843	GNG12	81.5257	0.000409124	0.000720244	11.0067	12.4755	12.5946	10.2215	12.2531	10.6452	11.3785	10.1379	12.2175	12.2223	10.094
7918426	SLC16A4	40.0026	0.00164898	0.00203594	6.73009	10.3771	10.4406	6.33775	9.20778	7.08967	7.24577	7.35672	8.40594	8.84797	7.27857
7919028	TBX15	177.873	8.73162e-05	0.000292952	6.37804	10.7042	10.7097	6.46648	9.59466	6.88853	7.20751	7.62906	9.50552	9.5363	7.39268
7919168	LOC728802	210.411	6.25288e-05	0.000252487	8.38273	10.141	10.3197	8.2501	8.22371	8.22314	8.09762	8.61977	9.56106	9.44818	8.61977
7920600	SHC1	44.2764	0.00135366	0.00173518	11.3791	11.4267	11.4517	9.80145	11.7625	10.2303	11.3153	10.0895	11.7278	11.597	10.0771
7922976	PTGS2	101.821	0.000263809	0.000554617	6.97599	8.49464	8.55887	6.0178	7.79179	6.05439	5.98306	6.08994	7.59043	7.94242	5.91866
7928429	PLAU	107.99	0.000234842	0.000527825	10.1006	11.0072	10.8705	7.67615	10.9017	8.14674	10.4925	7.61587	10.4871	10.5879	7.34594
7929052	IFIT3	19.3418	0.00662971	0.00686701	6.73599	8.61786	8.2214	6.7009	8.21305	6.82282	7.24126	7.01444	7.71951	8.14967	6.78077
7932985	NRP1	74.42	0.000489617	0.00081301	8.20669	11.3569	11.3293	8.59532	10.5489	9.02966	10.4026	9.89151	10.1917	10.3558	9.86988
7939341	CD44	188.373	7.79111e-05	0.000275365	10.1509	13.1116	13.1473	7.98872	9.40687	8.49878	9.83901	9.08514	11.9072	12.0656	9.07577
7943293	ENDOD1	37.422	0.00187664	0.00226272	7.91865	10.4224	10.5906	7.9628	10.1421	8.47876	9.4172	9.00083	9.85175	10.1214	8.85841
7952341	CLMP	1345.97	1.54281e-06	6.39274e-05	9.8101	11.3156	11.2628	8.51875	10.2894	8.62516	8.8971	7.85685	10.3307	10.323	7.78975
7954090	EMP1	77.9523	0.000446895	0.000759838	7.16782	9.22492	9.12812	6.73546	9.00441	6.88474	10.6303	5.97456	9.21157	9.53924	6.44281
7954481	SSPN	232.386	5.13169e-05	0.000222054	7.79034	9.82292	9.74341	8.11446	9.52257	8.11298	8.42596	8.10017	8.90657	9.00085	8.24394
7957386	ACSS3	52.7553	0.000961691	0.00131346	10.05	10.4533	10.4945	7.43116	11.0672	8.17673	9.02036	7.48659	10.433	10.6128	7.61223
7957665	ELK3	1907.64	7.68455e-07	5.72742e-05	9.23884	10.3324	10.3329	7.93959	11.1237	7.97598	9.69997	7.9531	10.964	11.0017	8.06309
7958960	TPCN1	156.123	0.000113127	0.000349186	9.07067	10.5269	10.5462	8.76406	9.8454	8.695	9.30698	8.66601	9.6838	9.88277	8.74825
7963280	SMAGP	84.5891	0.000380428	0.000683679	9.73939	10.6639	10.7074	8.42002	9.94772	8.70177	8.97146	8.36459	9.54589	9.77918	8.41386
7963631	RARG	177.96	8.72306e-05	0.000292952	9.36353	9.48871	9.51119	7.21753	9.77327	7.47719	7.83573	7.6701	9.96506	10.1382	7.76653
7963786	ITGA5	31.3654	0.00263932	0.00300987	9.8835	11.0133	10.9545	8.85438	11.0706	9.57277	10.4446	8.63927	11.032	11.0812	8.63252
7965040	PHLDA1	23.0307	0.00476596	0.00510796	10.3045	11.4735	11.5046	8.63334	11.4996	9.42798	10.6628	9.71811	11.0576	11.0494	9.72163
7968015	TNFRSF19	56.3984	0.000843897	0.00119123	8.09792	10.5616	10.6327	10.004	11.4525	10.4564	10.4564	9.79071	10.8659	10.9415	9.79049
7973336	MMP14	119.335	0.000192717	0.00047852	9.9296	11.8845	11.8745	7.66873	11.1721	8.15768	8.91792	8.81766	10.387	10.5693	8.82948
7973352	LRP10	664.644	6.31558e-06	7.5745e-05	8.97286	11.5432	11.5873	8.47068	10.0613	8.52758	8.881	9.03439	10.1159	10.2686	9.03518
7974902	RHOJ	750.305	4.95785e-06	7.5745e-05	7.11004	11.4734	11.615	7.88	12.2578	8.09783	9.71753	9.29452	12.34	12.4484	9.24059
7984475	CORO2B	318.329	2.74244e-05	0.000154847	8.04484	10.725	10.8704	8.53604	10.0006	8.57983	9.80305	8.85361	9.63428	9.75514	8.78756
7988467	FBN1	18.7968	0.00699565	0.00719774	8.14451	10.4184	10.3326	8.62229	10.0899	9.26466	9.13699	9.98992	10.1472	10.2649	9.8767
7993622	ITPRIPL2	125.979	0.000173108	0.000442812	8.25736	9.95296	9.886	7.52209	9.69336	7.85451	8.4103	8.0014	9.86552	9.89907	8.06747
7995681	MMP2	23.0009	0.0047777	0.00510872	10.8714	12.9351	12.9186	9.6856	12.5602	10.5846	11.4737	11.2133	12.6532	12.6658	11.2271
7995783	MT2A	40.5027	0.00160967	0.00200266	10.436	13.281	13.3521	9.43215	12.524	10.3093	11.1328	9.90555	12.2215	12.2733	9.70286
8002303	NQO1	41.2882	0.00155072	0.00194575	10.6324	12.8603	12.7831	8.04755	10.8502	9.15449	9.9238	8.21044	11.7521	11.7515	8.19062
8003357	PIEZO1	118.811	0.000194405	0.000478775	9.33646	10.1187	10.0864	7.81568	9.32342	8.12173	8.78497	7.77272	9.546	9.43344	7.81719
8006433	CCL2	299.004	3.10687e-05	0.000165343	9.34184	12.956	12.9861	9.32173	12.2916	8.94164	9.82648	8.46543	12.7165	12.9537	8.38486
8008237	ITGA3	1274.84	1.71961e-06	6.39274e-05	9.5858	10.7544	10.6763	7.50033	9.36345	7.46488	9.04151	7.23038	9.20869	9.30928	7.29137
8012896	PMP22	624.551	7.1508e-06	7.5745e-05	8.5505	12.4451	12.5476	9.94749	12.5979	10.13	10.8876	10.6656	12.3016	12.2674	10.6326
8016847	TRIM25	85.6074	0.000371556	0.000682056	10.0958	10.632	10.7566	8.70125	9.67619	8.96584	9.40148	8.42071	9.79584	9.97251	8.30156
8017850	WIPI1	116.207	0.000203122	0.000489819	10.4845	11.2782	11.2256	9.16228	11.5322	9.47178	10.374	9.38797	10.7856	10.761	9.32256
8018558	ACOX1	199.812	6.92962e-05	0.000265158	9.59084	10.5648	10.6488	8.49306	9.65335	8.33593	8.7139	8.8588	9.90771	10.0088	8.77147
8020110	RAB31	40.9361	0.00157674	0.00197305	11.4548	13.0261	13.1591	10.269	12.1731	10.8739	11.6604	10.6196	12.2986	12.3179	10.586
8021653	SERPINB8	329.959	2.55319e-05	0.000149543	7.83764	9.64561	9.62039	7.86218	9.77914	7.86127	8.75297	7.57754	9.00682	9.17913	7.48656
8028652	ZFP36	18.4752	0.007226	0.00738551	8.47351	8.88389	9.05255	7.30789	9.40855	7.83316	8.7875	7.3107	8.67621	8.58619	7.63269
8029465	BCL3	103.831	0.000253809	0.000545676	8.94045	10.9271	11.0277	8.69142	10.1862	8.85526	9.18286	8.82887	10.3102	10.2205	9.0951
8030007	EMP3	88.1057	0.000351059	0.000655404	9.95539	11.4856	11.4496	8.7591	11.7924	9.2963	10.334	8.90005	11.7208	11.7925	8.8185
8038407	RRAS	41.7043	0.00152079	0.0019186	10.1431	11.0289	10.9419	8.5539	10.9119	9.07679	9.83163	8.8329	9.9717	9.92957	8.95743
8045816	GPD2	112.798	0.000215451	0.000507218	10.1902	10.5804	10.6782	8.48347	10.3091	8.84207	9.48201	7.8117	9.715	9.82886	7.72795
8045889	TANC1	263.842	3.98591e-05	0.000188314	8.84433	10.8856	10.8909	9.23684	10.5941	9.18234	9.76563	9.47028	10.6841	10.7855	9.31169
8046373	DLX1	145.209	0.000130622	0.00038156	7.53657	10.7165	10.5319	7.75362	8.43131	7.44156	8.01834	7.37461	9.79402	10.0422	7.4116
8046695	ITGA4	30.0128	0.00287295	0.00326024	6.83464	9.76433	9.57182	7.0835	9.99064	8.00277	8.45079	9.29263	10.6805	10.7754	9.23956
8046726	SSFA2	371.026	2.02089e-05	0.000136973	10.0783	11.8347	11.8672	10.1917	11.9625	10.3405	12.2297	10.5382	12.1089	12.1881	10.5019
8047069	INPP1	84.4062	0.000382056	0.000683679	7.02571	9.24901	9.27667	7.19048	9.57394	7.54734	8.27105	7.35387	8.56226	8.65415	7.50608
8047161	NABP1	28.4306	0.00318782	0.00358548	8.95294	10.3421	10.3298	7.41845	9.86007	7.95742	8.18331	8.50701	8.99918	9.36662	8.26893
8047419	CASP8	96.1293	0.000295566	0.000579815	8.41223	9.58783	9.51969	7.29299	9.03186	7.15531	7.78015	7.60168	9.03357	9.36692	7.6538
8048432	CYP27A1	60.5924	0.000733241	0.00107095	8.20396	9.33996	9.05705	7.26833	8.88002	7.48161	7.63957	7.47178	8.04697	8.10346	7.45932
8050427	FAM49A	110.909	0.000222776	0.000510619	8.2283	10.2576	10.4535	10.1805	11.0169	10.0233	10.3582	9.94954	11.0454	11.1765	9.83523
8055314	LYPD1	608.777	7.52542e-06	7.5745e-05	8.45384	12.4025	12.2543	9.64423	11.122	9.77951	11.203	10.2416	11.9163	11.9242	10.2742
8056201	RBMS1	19.8102	0.00633764	0.00657921	11.0003	11.501	11.6595	8.46249	11.5923	9.41972	9.80302	9.61233	11.339	11.3895	9.46252
8056457	SCN1A	91.2895	0.000327306	0.000628809	6.02056	8.45093	8.56709	6.3955	8.11569	6.36551	6.69713	6.314	8.38279	8.8167	6.40162
8056784	DLX2	245.107	4.61532e-05	0.000211574	7.66358	10.461	10.5424	7.24478	8.42757	7.4383	8.08847	7.2748	9.7972	9.81384	7.53376
8056837	GPR155	435.02	1.47145e-05	0.00010814	6.67751	10.4091	10.4492	7.4542	10.3653	7.60493	7.63044	7.8791	9.89508	10.117	7.88758
8056860	WIPF1	964.389	3.00312e-06	7.10247e-05	9.05831	10.7667	10.8523	9.58342	10.992	9.59308	10.0918	9.50214	11.159	11.1115	9.47794
8057506	FRZB	26.63	0.00361345	0.00398853	8.87122	11.2146	11.429	8.83954	10.8977	9.52475	9.29085	10.5531	11.2229	11.3492	10.5464
8057599	TFPI	44.2259	0.00135667	0.00173518	7.52075	10.0803	10.2351	4.92601	10.2219	5.96037	7.32055	6.9911	9.24534	9.56337	7.04392
8057990	ANKRD44	40.4549	0.00161337	0.00200266	6.78248	9.39221	9.40471	7.1241	8.86825	7.51477	7.52481	7.47266	8.48968	8.91041	7.50411
8058063	RFTN2	176.097	8.90737e-05	0.000295357	6.18705	11.372	11.4929	9.78667	11.4548	10.1354	10.656	10.0244	10.9374	11.1634	9.89808
8058091	SATB2	232.537	5.12507e-05	0.000222054	9.72066	11.3772	11.4668	10.051	11.4456	9.87433	10.7076	10.215	11.6236	11.6525	10.2027
8058869	TNS1	195.15	7.26259e-05	0.000268564	8.30313	10.3139	10.3498	8.10262	10.1736	8.37939	8.79039	8.5118	10.3667	10.4071	8.51881
8059244	CHPF	277.982	3.59236e-05	0.000176943	9.96618	11.7384	11.556	9.09678	10.2772	9.21305	9.66641	9.19675	10.5088	10.5467	9.22861
8059413	DOCK10	339.872	2.40694e-05	0.000149543	6.73584	11.167	11.1674	9.06701	10.7542	8.78629	9.37911	8.71648	10.7876	10.8524	8.60991
8059650	SP110	105.831	0.000244415	0.000538878	7.91431	9.82434	9.96409	7.02893	8.86412	7.19545	7.91087	7.19491	8.64949	8.81074	7.48926
8060997	SPTLC3	34.4906	0.00219748	0.00257578	6.66694	7.88279	7.71935	6.5524	8.72421	6.84336	7.17584	7.41776	8.19566	8.54955	7.39517
8074606	USP41	96.6933	0.00029217	0.000575637	8.66719	9.29165	9.44732	7.95061	8.47502	7.66326	8.08131	7.25723	9.5155	9.66518	7.2913
8077441	BHLHE40	170.841	9.45996e-05	0.000304164	9.77876	12.2645	12.2505	8.17404	10.9174	8.59312	9.85196	8.30138	10.3839	10.5439	8.38297
8078350	TGFBR2	20.3593	0.00601922	0.0062768	8.79032	9.77613	9.75425	7.96514	10.2182	8.6243	9.19145	9.1837	10.3191	10.378	9.09144
8080964	GXYLT2	16.9871	0.00845539	0.00849207	8.48479	10.7416	10.7533	6.43292	9.9583	7.67581	7.20822	8.77219	9.88508	9.95353	8.77118
8081838	ARHGAP31	537.535	9.64732e-06	8.42776e-05	7.84555	10.6902	10.6896	6.86997	10.8647	7.1294	8.34132	7.59169	10.3855	10.4862	7.62999
8083092	ZBTB38	56.1644	0.000850794	0.00119369	8.61803	10.1797	10.2471	8.81388	10.1342	8.6922	9.23789	8.56686	9.53654	9.87833	8.5887
8083569	TIPARP	18.3414	0.0073252	0.00747041	9.50577	11.4726	11.4939	9.12986	10.6104	9.84239	10.4568	9.79855	10.8045	10.9236	9.71233
8083779	SERPINI1	54.4793	0.000903066	0.00124201	7.38272	8.31917	8.57652	6.34151	8.61608	6.51308	6.41867	6.41559	7.95804	8.23521	6.10732
8084794	IL1RAP	133.46	0.000154409	0.000420536	7.29039	9.71678	9.55345	6.99187	9.80985	7.21469	7.8867	6.70511	8.80491	9.13713	6.66138
8088958	GBE1	312.131	2.85201e-05	0.000159094	8.42279	10.0911	10.1291	8.38629	10.0013	8.42328	8.92342	8.91915	9.98437	10.1217	8.83344
8090591	PLXND1	465.149	1.28746e-05	9.93492e-05	9.96031	10.6282	10.6757	8.2391	11.1906	8.46046	9.61654	8.22816	11.223	11.2599	8.29272
8091283	PLOD2	25.7879	0.00384236	0.00420571	10.2714	11.6585	11.5982	8.01396	10.5041	8.87885	8.74462	9.22083	10.4506	10.4556	9.1595
8091422	WWTR1	57.8071	0.000804089	0.00113851	10.2555	11.7789	11.8858	10.284	11.3316	9.89576	10.5608	9.81537	11.3049	11.2297	9.82308
8091867	BCHE	67.511	0.000593023	0.000918293	4.6969	10.2178	10.1576	8.12398	9.55519	7.39066	8.23345	7.55584	9.30428	9.56727	7.48894
8093858	STK32B	554.715	9.06025e-06	8.14427e-05	7.34314	9.1401	9.17969	7.36466	9.58615	7.22367	7.75521	6.43623	9.39546	9.53867	6.4856
8094609	FAM114A1	114.444	0.000209362	0.0004971	9.32197	10.9722	10.9284	8.62638	10.7473	8.90073	9.00528	9.0022	9.55608	9.67632	9.08085
8095080	PDGFRA	195.336	7.24888e-05	0.000268564	7.58855	10.3349	10.3242	6.59243	9.08984	6.89772	6.89221	8.57366	9.88776	10.1132	8.5943
8097991	TDO2	121.111	0.000187161	0.00046841	5.30847	8.30991	8.81955	5.32639	10.4717	5.65819	6.48247	7.68126	9.69506	9.94645	7.59669
8098041	TMEM144	39.5763	0.00168363	0.00206769	7.21418	8.03075	8.2845	5.81438	8.51152	6.20927	6.75406	5.69803	7.48531	7.93137	5.84245
8101659	SPARCL1	188.95	7.74395e-05	0.000275365	6.69023	11.8923	11.9608	8.57987	12.5945	7.9683	8.03318	6.59144	11.8082	11.8919	6.91642
8102950	INPP4B	99.0209	0.000278757	0.00056115	7.05842	9.54204	9.56132	7.20745	10.9122	7.71708	8.98014	8.53723	10.7923	11.0238	8.65477
8103226	TMEM154	67.037	0.00060129	0.000924908	8.33795	9.66805	9.52104	7.39455	10.4533	7.22182	8.13184	6.40126	9.25097	9.88063	6.54019
8103415	FAM198B	18.1744	0.00745189	0.00758291	7.46931	11.0669	11.1619	6.30031	10.903	7.86196	7.98036	8.67857	10.9302	10.8511	8.77162
8105040	OSMR	128.7	0.000165933	0.000432255	8.00002	12.118	12.1061	7.28876	10.5054	7.79089	8.25147	8.84128	10.257	10.4208	8.60013
8106252	HEXB	33.9149	0.0022701	0.00264206	10.5016	11.3032	11.454	9.53028	11.469	10.0123	10.7037	9.76415	11.2149	11.1605	9.72713
8110569	SQSTM1	1629.87	1.05247e-06	5.72742e-05	10.5215	11.8975	11.932	9.64067	10.9677	9.68536	10.3085	9.65828	10.8333	10.8907	9.68268
8113039	MEF2C	328.162	2.58113e-05	0.000149543	7.0654	10.1511	10.1625	9.15828	11.3548	9.43892	9.75466	9.43447	11.5134	11.5621	9.40681
8113358	ST8SIA4	25.9863	0.00378651	0.00415439	6.53512	9.58532	9.61126	9.28929	9.79748	8.56263	9.22883	8.06711	9.28095	9.47515	8.03303
8115147	CD74	854.66	3.82254e-06	7.43691e-05	9.14976	10.5805	10.5672	7.98985	10.3074	8.11737	8.2116	7.74327	9.10313	9.15716	7.69127
8117321	TRIM38	162.201	0.000104869	0.0003303	7.09394	9.45504	9.39734	4.82779	9.21223	5.15715	6.67516	4.74144	8.18305	8.60011	5.02765
8120654	KCNQ5	132.848	0.000155823	0.000421907	7.22972	8.80189	9.05809	6.58912	8.22469	6.76181	7.55392	6.78735	9.39363	9.61853	6.8938
8120967	NT5E	229.64	5.25452e-05	0.000223197	7.78275	9.19014	8.88639	6.53262	9.90754	6.22353	7.98821	5.89455	10.2023	10.3548	5.88986
8123678	PXDC1	20.6736	0.00584761	0.00612544	7.82228	9.74856	9.85776	7.71174	9.39592	8.33183	8.79367	8.11205	9.1606	9.23343	7.84015
8123864	TFAP2A	59.6313	0.000756592	0.00109469	8.97468	10.2793	10.5139	8.08235	10.4507	8.59588	9.38199	8.24296	10.8275	10.9585	8.1732
8126839	TNFRSF21	63.4428	0.000670007	0.00100393	11.3412	12.2678	12.2907	9.89969	11.4889	10.2997	11.1389	10.4915	11.7046	11.7404	10.4778
8129254	MAN1A1	931.099	3.22142e-06	7.10247e-05	8.78526	10.4894	10.5343	9.23754	10.7101	9.17383	9.75607	9.99699	10.8931	10.8852	9.94238
8134257	GNG11	525.585	1.009e-05	8.65124e-05	8.55107	11.3552	11.4394	9.71095	11.9015	9.53649	10.832	9.10208	11.2062	11.2294	9.04326
8134869	PCOLCE	26.6992	0.00359556	0.00398265	10.5349	13.1201	13.0544	8.73263	11.5103	9.71148	9.36629	11.3867	11.8485	11.7735	11.439
8138289	ETV1	115.592	0.000205266	0.0004921	10.3693	11.5653	11.6686	8.65393	10.5434	8.93981	10.6296	9.38137	10.4478	10.6416	9.30805
8138442	TWIST1	64.6266	0.000646128	0.000972113	9.22258	11.048	11.2731	8.71225	11.9889	9.24931	9.54547	10.1411	12.0815	12.2496	10.1979
8141016	TFPI2	1519.09	1.21144e-06	5.72742e-05	9.04446	10.3367	10.2465	7.36246	11.0458	7.382	10.8267	6.27775	9.02066	9.15354	6.31288
8141688	PLOD3	81.2062	0.000412301	0.00072036	10.0716	11.4625	11.3868	8.97078	11.4984	9.40207	10.2456	9.56282	11.5374	11.4966	9.4589
8142997	PLXNA4	383.189	1.89502e-05	0.000132939	7.95567	11.1801	11.1834	8.36872	10.0699	8.19951	7.92345	8.62236	10.2173	10.3346	8.49095
8146921	RDH10	101.646	0.000264707	0.000554617	8.69052	10.9076	11.0561	8.74592	9.84248	9.04961	9.32954	9.22489	10.8205	10.7017	9.22388
8146957	PI15	610.187	7.49074e-06	7.5745e-05	5.74461	12.5132	12.4799	5.82764	5.94641	5.46272	5.65331	5.73797	9.39169	9.55753	5.92057
8147756	BAALC	31.8086	0.00256895	0.00293685	7.95192	11.0178	11.16	9.19437	10.9741	9.81396	11.0633	9.97262	10.5023	10.6419	9.89411
8149330	CTSB	194.531	7.30865e-05	0.000268564	10.4445	12.2937	12.3742	10.4699	12.0188	10.3523	11.251	10.6274	11.5638	11.7273	10.5671
8151310	EYA1	283.449	3.4557e-05	0.000173912	8.28626	10.8832	11.0459	9.543	10.7421	9.63172	9.39025	9.71579	11.3997	11.5001	9.61838
8157524	TLR4	467.466	1.27477e-05	9.93492e-05	6.5202	11.1624	11.2386	6.60118	10.6083	6.18749	9.80815	6.00457	11.0444	11.0708	6.12986
8157751	LHX2	127.486	0.000169077	0.000437333	7.59049	9.03106	9.07424	7.41236	7.60854	7.3709	7.27066	7.04239	8.69979	8.478	7.17176
8160637	B4GALT1	36.0417	0.00201829	0.00240842	9.74033	11.0455	11.0135	8.50308	10.9252	9.15911	9.7918	8.71193	10.6394	10.7242	8.73746
8161839	NMRK1	21.7817	0.00529769	0.00560007	6.72219	7.36873	7.09433	5.43916	7.20351	5.3636	5.65974	5.76351	6.39562	6.93721	5.74741
8162531	MT1P1	51.2555	0.00101746	0.0013664	11.0515	13.2177	13.283	9.57421	12.059	10.2954	10.7319	9.78032	11.6778	11.6666	9.78909
8163637	TNC	86.3652	0.000365152	0.000676262	9.73278	13.2065	13.2216	8.05756	10.9888	8.75972	10.0656	9.53237	11.0369	11.0898	9.48229
8164217	FAM129B	48.0295	0.00115516	0.00152811	9.56589	10.3855	10.2863	8.63598	10.3808	9.01354	9.28697	8.99117	10.512	10.5464	8.82372
8164269	ENG	400.25	1.73737e-05	0.000125571	8.95524	10.3264	10.4211	8.51712	10.1264	8.60693	8.71354	8.34459	10.7129	10.6712	8.47856
8166469	SAT1	26.403	0.00367312	0.00403956	10.5179	10.7062	10.7849	8.72468	11.5501	9.33674	10.5218	9.37974	10.6536	10.8914	9.25963
8168749	SRPX2	173.455	9.17891e-05	0.000299518	7.6313	11.0552	11.0636	6.75148	11.3014	7.24607	8.70281	8.17164	10.7659	10.9589	8.22546
8169580	IL13RA1	106.762	0.000240217	0.000534713	9.55144	11.61	11.6797	9.8724	11.1712	10.0265	10.1384	10.1206	11.0544	11.1908	9.92672
8170648	BGN	25.3575	0.00396784	0.00432261	8.87815	12.8927	12.9989	9.00777	13.4389	10.3378	11.4149	11.9646	13.4913	13.4049	12.0245
8171684	SH3KBP1	836.179	3.99313e-06	7.43691e-05	9.97791	10.7214	10.8066	9.37045	10.9449	9.30061	10.0076	9.09272	11.0594	11.0382	9.09692
