# Supplementary material for: Establishment of human iPSC-based models for the study and targeting of glioma initiating cells
Source: Nat Commun. 2016 Feb 22;7:10743. doi: 10.1038/ncomms10743 (PMC4764898; doi:10.1038/ncomms10743)
Supplement: Supplementary Data 2 — Ingenuity cluster analysis gene list [file ncomms10743-s3.xlsx]

## Sheet: Cluster1
Supplementary Data 2. Ingenuity cluster analysis gene list
AnalysisName:Observation 1 Reference set: Ingenuity Knowledge Base (Genes Only)
Relationship to include: Direct and Indirect
Does not Include Endogenous Chemicals
Optional Analyses: My Pathways My List
Filter Summary:
Consider only molecules and/or relationships where
(species = Human) AND
(confidence = Experimentally Observed)
Cutoff:
Canonical Pathways
Ingenuity Canonical Pathways	-log(p-value)	Ratio	Molecules
Aryl Hydrocarbon Receptor Signaling	1.9	0.0148	ALDH1A2,RARB
Histamine Degradation	1.82	0.0833	ALDH1A2
Fatty Acid Î±-oxidation	1.73	0.0667	ALDH1A2
Oxidative Ethanol Degradation III	1.73	0.0667	ALDH1A2
RAR Activation	1.7	0.0116	ALDH1A2,RARB
Tryptophan Degradation X (Mammalian, via Tryptamine)	1.7	0.0625	ALDH1A2
Putrescine Degradation III	1.7	0.0625	ALDH1A2
Ethanol Degradation IV	1.67	0.0588	ALDH1A2
Dopamine Degradation	1.58	0.0476	ALDH1A2
Retinoate Biosynthesis I	1.43	0.0333	ALDH1A2
Ethanol Degradation II	1.43	0.0333	ALDH1A2
Noradrenaline and Adrenaline Degradation	1.4	0.0312	ALDH1A2
Complement System	1.4	0.0312	CFH
Serotonin Degradation	1.19	0.0192	ALDH1A2
Retinoic acid Mediated Apoptosis Signaling	1.14	0.0169	RARB
Non-Small Cell Lung Cancer Signaling	1.1	0.0154	RARB
Small Cell Lung Cancer Signaling	1.06	0.0141	RARB
Reelin Signaling in Neurons	1.02	0.0127	RELN
Wnt/Î²-catenin Signaling	0.72	0.00602	RARB
LPS/IL-1 Mediated Inhibition of RXR Function	0.633	0.00481	ALDH1A2
Xenobiotic Metabolism Signaling	0.555	0.00391	ALDH1A2
Axonal Guidance Signaling	0.377	0.00235	SLIT3
Upstream Regulators
Upstream Regulator	Log Ratio	Molecule Type	Predicted Activation State	Activation z-score	p-value of overlap	Target molecules in dataset	Mechanistic Network
MECP2		transcription regulator			0.000282	RARB,RELN
CDX2		transcription regulator			0.000695	HOXA3,HOXB4
ZNF536		other			0.00109	RARB
TRIM16		transcription regulator			0.00109	RARB
HOXB1		transcription regulator			0.00326	HOXB4
Rar		group			0.00434	RARB
HOXB3		transcription regulator			0.00543	HOXB4
RARG		ligand-dependent nuclear receptor			0.00543	RARB
PRAME		other			0.00759	RARB
SUV39H1		enzyme			0.00759	RARB
BTG2		transcription regulator			0.00867	RARB
Rxr		group			0.0108	RARB
HSPA9		other			0.0108	RARB
PRMT1		enzyme			0.0151	RARB
DNMT1		enzyme			0.0194	RELN
TCF7		transcription regulator			0.0194	RARB
YBX1		transcription regulator			0.0215	RELN
FOXA2		transcription regulator			0.0226	RARB
SIN3A		transcription regulator			0.0226	RARB
RARA		ligand-dependent nuclear receptor			0.0237	RARB
PDX1		transcription regulator			0.0384	SLIT3
miR-146a-5p (and other miRNAs w/seed GAGAACU)		mature microRNA			0.0458	CFH
Bio Functions
Categories	Diseases or Functions Annotation	p-Value	Molecules	# Molecules
Ophthalmic Disease, Organismal Injury and Abnormalities	age-related macular degeneration type 4	0.00127	CFH	1
Cancer, Cellular Development, Cellular Growth and Proliferation, Neurological Disease, Organismal Injury and Abnormalities, Tumor Morphology	arrest in growth of neuroblastoma cells	0.00127	RARB	1
Neurological Disease, Ophthalmic Disease, Organismal Injury and Abnormalities	basal laminar drusen	0.00127	CFH	1
Auditory Disease, Developmental Disorder, Hereditary Disorder, Organismal Injury and Abnormalities	congenital aural atresia	0.00127	TSHZ1	1
Auditory Disease, Hereditary Disorder, Neurological Disease, Ophthalmic Disease	deafness and myopia	0.00127	SLITRK6	1
Connective Tissue Disorders, Dental Disease, Developmental Disorder, Gastrointestinal Disease, Hereditary Disorder, Skeletal and Muscular Disorders	dentin dysplasia with extreme microdontia and misshapen teeth type I	0.00127	SMOC2	1
Hereditary Disorder, Immunological Disease	factor h deficiency	0.00127	CFH	1
Cell Morphology, Hematological System Development and Function, Inflammatory Response, Lymphoid Tissue Structure and Development, Tissue Morphology	morphology of bone marrow-derived macrophages	0.00127	mir-10	1
Cancer, Cellular Development, Cellular Growth and Proliferation, Tissue Morphology, Tumor Morphology	quantity of neuroblastoma cells	0.00127	RARB	1
Cell-To-Cell Signaling and Interaction, Inflammatory Response	response of bone marrow-derived macrophages	0.00127	mir-10	1
Cancer	carcinoma	0.00217	ALDH1A2,ARHGAP20,C8orf34,CFH,FOLH1B,HOXD3,HOXD4,KCNK2,LRRC7,mir-10,RARB,RELN,SCUBE1,SLIT3,SLITRK6,SMOC2,TSHZ1,ZADH2	18
Developmental Disorder, Hereditary Disorder, Neurological Disease, Organismal Injury and Abnormalities	autosomal recessive lissencephaly with cerebellar hypoplasia	0.00253	RELN	1
Embryonic Development, Organismal Development, Tissue Development	development of neural tube	0.00253	ALDH1A2	1
Cellular Compromise	injury of neuroblastoma cell lines	0.00253	CFH	1
Developmental Disorder, Hereditary Disorder, Ophthalmic Disease	syndromic microphthalmia 9	0.00253	RARB	1
Cell Death and Survival	cell death of carcinoma cell lines	0.00296	CFH,mir-10,RARB	3
Cellular Development	differentiation of tumor cell lines	0.00322	mir-10,RARB,RELN	3
Cellular Development, Embryonic Development, Hair and Skin Development and Function, Organ Development, Organismal Development, Tissue Development	differentiation of squamous cell carcinoma cell lines	0.00379	RARB	1
Cardiovascular Disease, Cell Death and Survival, Connective Tissue Disorders, Hematological Disease, Organismal Injury and Abnormalities, Renal and Urological Disease	factor H-associated hemolytic uremic syndrome	0.00379	CFH	1
Cancer	metastasis of neuroblastoma cell lines	0.00379	mir-10	1
Dermatological Diseases and Conditions, Inflammatory Disease	nodular acne	0.00379	RARB	1
Cellular Development, Cellular Growth and Proliferation	proliferation of squamous cell carcinoma cell lines	0.00423	mir-10,RARB	2
Cell Morphology, Cell-To-Cell Signaling and Interaction, Tissue Development	electrical resistance of endothelial cell lines	0.00505	RARB	1
Cellular Movement	invasion of neuroblastoma cell lines	0.00505	mir-10	1
Ophthalmic Disease	proliferative vitreoretinopathy	0.00505	RARB	1
Cancer, Neurological Disease	neuroblastoma	0.00512	mir-10,RARB	2
Cancer, Organismal Injury and Abnormalities, Reproductive System Disease	prostatic intraepithelial neoplasia	0.00623	CFH,KCNK2	2
Hereditary Disorder, Neurological Disease	dysequilibrium syndrome	0.00631	RELN	1
Tissue Morphology	quantity of neuroblastoma cell lines	0.00631	mir-10	1
Cancer, Hematological Disease	NPM1-RARÎ± positive acute promyelocytic leukemia	0.00757	RARB	1
Cancer, Hematological Disease	numa-RARÎ± positive acute promyelocytic leukemia	0.00757	RARB	1
Ophthalmic Disease, Organismal Injury and Abnormalities	exudative age-related macular degeneration	0.00883	CFH	1
Dermatological Diseases and Conditions	hand dermatosis	0.00883	RARB	1
Reproductive System Development and Function, Tissue Morphology	quantity of breast cell lines	0.00883	mir-10	1
Developmental Disorder, Hereditary Disorder, Neurological Disease, Organismal Injury and Abnormalities	type 1 lissencephaly	0.00883	RELN	1
Cancer, Endocrine System Disorders, Organismal Injury and Abnormalities, Reproductive System Disease	advanced ovarian carcinoma	0.00904	ALDH1A2,CFH	2
Cardiovascular Disease	disorder of artery	0.0112	C8orf34,CFH,mir-10,PART1	4
Cancer, Hematological Disease	PML-RARalpha positive acute promyelocytic leukemia	0.0113	RARB	1
Cancer, Dermatological Diseases and Conditions, Hematological Disease, Immunological Disease, Inflammatory Disease, Inflammatory Response, Organismal Injury and Abnormalities	limited mycosis fungoides	0.0113	RARB	1
Cancer, Dermatological Diseases and Conditions, Hematological Disease, Immunological Disease, Organismal Injury and Abnormalities	limited sezary syndrome	0.0113	RARB	1
Ophthalmic Disease, Organismal Injury and Abnormalities	nonexudative age-related macular degeneration	0.0113	CFH	1
Cancer	squamous-cell carcinoma	0.0122	FOLH1B,mir-10,SLIT3,TSHZ1	4
Cardiovascular Disease	Hypertension	0.0126	CFH,HOXD3,SLIT3,SMOC2	4
Cell Death and Survival, Connective Tissue Disorders, Hematological Disease	hemolysis of red blood cells	0.0126	CFH	1
Cancer, Endocrine System Disorders, Organismal Injury and Abnormalities, Reproductive System Disease	serous ovarian carcinoma	0.013	ALDH1A2,CFH	2
Cancer, Organismal Injury and Abnormalities, Reproductive System Disease	prostate cancer	0.013	ALDH1A2,CFH,KCNK2,mir-10	4
Hair and Skin Development and Function, Tissue Morphology	quantity of epithelial cell lines	0.0138	mir-10	1
Cellular Growth and Proliferation	cytostasis of lung cancer cell lines	0.0151	RARB	1
Cellular Growth and Proliferation, Nervous System Development and Function, Tissue Development	generation of neurons	0.0151	mir-10	1
Cancer	pelvic cancer	0.0159	ALDH1A2,ARHGAP20,C8orf34,CFH,KCNK2,LRRC7,mir-10,RARB,SCUBE1,SLIT3,SLITRK6	11
Cellular Movement	migration of neuroblastoma cell lines	0.0163	mir-10	1
Cellular Growth and Proliferation, Hematological System Development and Function	colony formation of erythroid cell lines	0.0188	HOXB4	1
Cell Death and Survival, Reproductive System Development and Function	cell viability of breast cell lines	0.0201	mir-10	1
Cancer, Organismal Injury and Abnormalities, Reproductive System Disease	invasive breast cancer	0.0201	mir-10	1
Cancer, Organismal Injury and Abnormalities, Reproductive System Disease	female genital tract cancer	0.021	ALDH1A2,ARHGAP20,C8orf34,CFH,LRRC7,mir-10,RARB,SCUBE1,SLIT3,SLITRK6	10
Cancer, Organismal Injury and Abnormalities, Reproductive System Disease	malignant neoplasm of female genital organ	0.021	ALDH1A2,ARHGAP20,C8orf34,CFH,LRRC7,mir-10,RARB,SCUBE1,SLIT3,SLITRK6	10
Cancer	head and neck cancer	0.0213	mir-10,RARB,RELN,TSHZ1	4
Cancer, Organismal Injury and Abnormalities, Reproductive System Disease	genital tumor	0.0213	ALDH1A2,ARHGAP20,C8orf34,CFH,KCNK2,LRRC7,mir-10,RARB,SCUBE1,SLIT3,SLITRK6	11
Cancer	abdominal cancer	0.022	ALDH1A2,ARHGAP20,C8orf34,CFH,FOLH1B,HOXD4,KCNK2,LRRC7,mir-10,RARB,RELN,SCUBE1,SLIT3,SLITRK6,SMOC2,ZADH2	16
Cancer, Gastrointestinal Disease	oral squamous cell carcinoma	0.0222	mir-10,TSHZ1	2
Cellular Movement, Nervous System Development and Function	guidance of axons	0.0226	SLIT3	1
Cardiovascular Disease, Organismal Injury and Abnormalities, Reproductive System Disease	preeclampsia	0.0228	CFH,HOXD3,SLIT3	3
Cell Death and Survival	apoptosis of carcinoma cell lines	0.0229	mir-10,RARB	2
Dermatological Diseases and Conditions, Inflammatory Disease	acne vulgaris	0.025	RARB	1
Cancer	papillary adenocarcinoma	0.0257	ALDH1A2,CFH	2
Humoral Immune Response, Inflammatory Response	complement activation	0.0275	CFH	1
Cancer, Hematological Disease, Hereditary Disorder	myelodysplastic syndrome with 5q- syndrome	0.0275	mir-10	1
Immunological Disease, Infectious Disease, Neurological Disease	tropical spastic paraparesis	0.0275	RARB	1
Cancer, Dermatological Diseases and Conditions	skin cancer	0.0286	C8orf34,CFH,RARB,TSHZ1	4
Cancer, Hematological Disease, Organismal Injury and Abnormalities	essential thrombocythemia	0.0287	mir-10	1
Cell-To-Cell Signaling and Interaction, Embryonic Development	binding of embryonic cell lines	0.0312	RELN	1
Gene Expression	binding of synthetic promoter	0.0312	RARB	1
Cardiovascular System Development and Function, Cell Morphology, Cellular Development, Organismal Development, Tissue Development	sprouting of vascular endothelial cells	0.0324	mir-10	1
Cancer, Endocrine System Disorders, Organismal Injury and Abnormalities, Reproductive System Disease	ovarian cancer	0.0325	ALDH1A2,CFH,mir-10	3
Cancer, Organismal Injury and Abnormalities, Renal and Urological Disease	bladder cancer	0.033	KCNK2,RARB	2
Cell-To-Cell Signaling and Interaction, Hair and Skin Development and Function	binding of epithelial cell lines	0.0336	RELN	1
Cellular Development	differentiation of neuroblastoma cell lines	0.0349	mir-10	1
Tissue Morphology	quantity of breast cancer cell lines	0.0349	mir-10	1
Cardiovascular Disease	peripheral arterial occlusive disease	0.0355	CFH,PART1	2
Cancer	Kaposi's sarcoma	0.0373	RARB	1
Connective Tissue Disorders, Inflammatory Disease, Skeletal and Muscular Disorders	polymyositis	0.0373	mir-10	1
Cell Death and Survival	cell viability of ovarian cancer cell lines	0.0385	mir-10	1
Developmental Disorder, Hereditary Disorder, Skeletal and Muscular Disorders	facioscapulohumeral muscular dystrophy	0.0385	mir-10	1
Cancer, Gastrointestinal Disease	digestive tract cancer	0.0394	ALDH1A2,FOLH1B,HOXD4,KCNK2,LRRC7,mir-10,RELN,SCUBE1,SLITRK6,SMOC2,TSHZ1,ZADH2	12
Cell Death and Survival	cell death of lung cancer cell lines	0.0394	CFH,mir-10	2
Gene Expression	binding of AP1 consensus site	0.041	RARB	1
Cancer, Gastrointestinal Disease	digestive organ tumor	0.0411	ALDH1A2,FOLH1B,HOXD4,KCNK2,LRRC7,mir-10,RELN,SCUBE1,SLITRK6,SMOC2,TSHZ1,ZADH2	12
Cardiovascular Disease	occlusion of artery	0.0413	C8orf34,CFH,PART1	3
Cardiovascular Disease, Organismal Injury and Abnormalities	atrial flutter	0.0422	KCNK2	1
Cancer, Organismal Injury and Abnormalities, Reproductive System Disease	hormone receptor positive breast carcinoma	0.0422	mir-10	1
Hereditary Disorder, Skeletal and Muscular Disorders	Miyoshi myopathy	0.0434	mir-10	1
Dermatological Diseases and Conditions, Inflammatory Disease, Inflammatory Response	eczema	0.0434	RARB	1
Dermatological Diseases and Conditions, Inflammatory Disease, Skeletal and Muscular Disorders	dermatomyositis	0.0446	mir-10	1
Cellular Development, Cellular Growth and Proliferation, Reproductive System Development and Function	proliferation of gonadal cell lines	0.0446	KCNK2	1
Inflammatory Disease	inclusion body myositis	0.0458	mir-10	1
Developmental Disorder, Hereditary Disorder, Skeletal and Muscular Disorders	limb girdle muscular dystrophy type 2a	0.0458	mir-10	1
Cancer, Organismal Injury and Abnormalities, Reproductive System Disease	uterine tumor	0.0468	ALDH1A2,ARHGAP20,C8orf34,CFH,LRRC7,RARB,SCUBE1,SLIT3,SLITRK6	9
Developmental Disorder, Hereditary Disorder, Skeletal and Muscular Disorders	limb girdle muscular dystrophy type 2B	0.0482	mir-10	1
Cellular Development, Cellular Growth and Proliferation	proliferation of prostate cancer cell lines	0.0493	KCNK2,RARB	2
Tox Functions
Categories	Diseases or Functions Annotation	p-Value	Molecules	# Molecules
Cardiac Arrythmia	atrial flutter	0.0422	KCNK2	1
Cardiac Stenosis	stenosis of aorta	0.0519	mir-10	1
Cardiac Arrythmia	atrial fibrillation	0.123	KCNK2	1
Liver Hyperplasia/Hyperproliferation	liver cancer	0.187	RELN,SMOC2,ZADH2	3
Cardiac Arteriopathy	coronary artery disease	0.31	C8orf34	1
Regulator Effects
Networks
ID	Molecules in Network	Score	Focus Molecules	Top Diseases and Functions
1	BMP4,CASP3,CDK2,CDKN1A,CDX2,DNMT1,ESR1,FGFR3,Histone h3,HNF1A,HOXA3,HOXA5,HOXB1,HOXB4,IGFBP3,JUN,KLF5,MECP2,mir-10,MYCN,NCL,NPM1,PGR,PRAME,RARA,RARB,RELN,SIN3A,SKI,SOX9,STAT1,TCF7L2,TOP1,TP53,YBX1	9	5	Gene Expression, Connective Tissue Development and Function, Embryonic Development
2	PDX1,SLIT3	3	1	Developmental Disorder, Cell Death and Survival, Cell Morphology
3	KCNK2,ZNF217	3	1	Cellular Development, Cardiovascular System Development and Function, Organismal Development
4	ALDH1A2,IL13	3	1	Embryonic Development, Nervous System Development and Function, Organ Development
5	HAMP,HOXD3	3	1	Cardiovascular System Development and Function, Connective Tissue Development and Function, Embryonic Development
6	ARHGAP20,ERG,SRF	2	1	Cellular Development, Cellular Function and Maintenance, Hematological System Development and Function
7	IFNG,SCUBE1,SCUBE2,SCUBE3	2	1	Cellular Movement, Behavior, Cancer
8	CFH,CRP,IgG,miR-146a-5p (and other miRNAs w/seed GAGAACU),NEUROG1	2	1	Cardiovascular Disease, Organismal Injury and Abnormalities, Immunological Disease
Tox Lists
Ingenuity Toxicity Lists	-log(p-value)	Ratio	Molecules
Aryl Hydrocarbon Receptor Signaling	1.83	0.0136	ALDH1A2,RARB
RAR Activation	1.7	0.0116	ALDH1A2,RARB
Fatty Acid Metabolism	0.932	0.0102	ALDH1A2
Decreases Transmembrane Potential of Mitochondria and Mitochondrial Membrane	0.86	0.00855	mir-10
LPS/IL-1 Mediated Inhibition of RXR Function	0.615	0.00459	ALDH1A2
Liver Necrosis/Cell Death	0.544	0.00379	CFH
Xenobiotic Metabolism Signaling	0.501	0.00337	ALDH1A2
Molecules
Symbol	Entrez Gene Name	Gene symbol -- human (Hugo / HGNC, Entrez Gene)	Log Ratio	Networks	Location	Type(s)	Biomarker Application(s)	Drug(s)	Entrez Gene ID for Human	Entrez Gene ID for Mouse	Entrez Gene ID for Rat
ALDH1A2	aldehyde dehydrogenase 1 family, member A2	ALDH1A2	6.815	4	Cytoplasm	enzyme			8854	19378	116676
ARHGAP20	Rho GTPase activating protein 20	ARHGAP20	6.512	6	Cytoplasm	other			57569	244867	367085
BMP4	bone morphogenetic protein 4	--		1	Extracellular Space	growth factor			652	12159	25296
BTG2	BTG family, member 2	--			Nucleus	transcription regulator			7832	12227	29619
C8orf34	chromosome 8 open reading frame 34	C8orf34	7.207		Other	other			116328	320492	500390
CASP3	caspase 3, apoptosis-related cysteine peptidase	--		1	Cytoplasm	peptidase	diagnosis,disease progression,efficacy,unspecified application	emricasan	836	12367	25402
CDK2	cyclin-dependent kinase 2	--		1	Nucleus	kinase		BMS-387032, alvocidib	1017	12566	362817
CDKN1A	cyclin-dependent kinase inhibitor 1A (p21, Cip1)	--		1	Nucleus	other	diagnosis,efficacy,prognosis,response to therapy		1026	12575	114851
CDX2	caudal type homeobox 2	--		1	Nucleus	transcription regulator	prognosis,unspecified application		1045	12591	66019
CFH	complement factor H	CFH	5.619	8	Extracellular Space	other	unspecified application		3075	12628	155012
CRP	C-reactive protein, pentraxin-related	--		8	Extracellular Space	other	diagnosis,disease progression,efficacy,prognosis,safety,unspecified application		1401	12944	25419
DNMT1	DNA (cytosine-5-)-methyltransferase 1	--		1	Nucleus	enzyme	diagnosis	5-azacytidine/decitabine, 5-azacytidine/cytarabine/decitabine, 5-azacytidine, decitabine	1786	13433	84350
ERG	v-ets avian erythroblastosis virus E26 oncogene homolog	--		6	Nucleus	transcription regulator	prognosis		2078	13876	170909
ESR1	estrogen receptor 1	--		1	Nucleus	ligand-dependent nuclear receptor	diagnosis,disease progression,efficacy,prognosis,response to therapy	17-alpha-ethinylestradiol, fulvestrant, beta-estradiol, estradiol 17beta-cypionate, estriol, estrone, estradiol valerate, mestranol, 3-(4-methoxy)phenyl-4-((4-(2-(1-piperidinyl)ethoxy)phenyl)methyl)-2H-1-benzopyran-7-ol, bazedoxifene, estradiol valerate/testosterone enanthate, TAS-108, ethinyl estradiol/ethynodiol diacetate, estradiol acetate, esterified estrogens, estradiol cypionate/medroxyprog…	2099	13982	24890
FGFR3	fibroblast growth factor receptor 3	--		1	Plasma Membrane	kinase	prognosis	pazopanib	2261	14184	84489
FOLH1B	folate hydrolase 1B	FOLH1B	6.025		Other	other			219595
FOXA2	forkhead box A2	--			Nucleus	transcription regulator	disease progression		3170	15376	25099
HAMP	hepcidin antimicrobial peptide	--		5	Extracellular Space	other			57817
Histone h3	--	--		1	Nucleus	group	efficacy
HNF1A	HNF1 homeobox A	--		1	Nucleus	transcription regulator			6927	21405	24817
HOXA3	homeobox A3	HOXA3	7.745	1	Nucleus	transcription regulator			3200	15400	500125|100911474
HOXA5	homeobox A5	--		1	Nucleus	transcription regulator	diagnosis		3202	15402	100911546|100909641|79241
HOXB1	homeobox B1	--		1	Nucleus	transcription regulator			3211	15407	303491
HOXB3	homeobox B3	--			Nucleus	transcription regulator			3213	15410	303488
HOXB4	homeobox B4	HOXB4	8.452	1	Nucleus	transcription regulator			3214	15412	497988
HOXD3	homeobox D3	HOXD3	6.866	5	Nucleus	transcription regulator			3232	15434	288152
HOXD4	homeobox D4	HOXD4	8.35		Nucleus	transcription regulator			3233	15436	288153
HSPA9	heat shock 70kDa protein 9 (mortalin)	--			Cytoplasm	other			3313	15526	291671
IFNG	interferon, gamma	--		7	Extracellular Space	cytokine	diagnosis,efficacy,response to therapy,unspecified application		3458	15978	25712
IGFBP3	insulin-like growth factor binding protein 3	--		1	Extracellular Space	other	diagnosis,disease progression,efficacy,prognosis,safety		3486	16009	24484
IgG	--	--		8	Extracellular Space	complex	efficacy,prognosis
IL13	interleukin 13	--		4	Extracellular Space	cytokine	diagnosis,efficacy,response to therapy,unspecified application	CAT-354	3596	16163	116553
JUN	jun proto-oncogene	--		1	Nucleus	transcription regulator	prognosis		3725	16476	24516
KCNK2	potassium channel, subfamily K, member 2	KCNK2	6.586	3	Plasma Membrane	ion channel		dofetilide	3776	16526	170899
KLF5	Kruppel-like factor 5 (intestinal)	--		1	Nucleus	transcription regulator			688	12224	84410
LRRC7	leucine rich repeat containing 7	LRRC7	5.928		Plasma Membrane	other			57554	242274	117284
MECP2	methyl CpG binding protein 2 (Rett syndrome)	--		1	Nucleus	transcription regulator	unspecified application		4204	17257	29386
mir-10	microRNA 100	MIR10B	3.661	1	Other	microRNA	unspecified application		407055|406902|406903|406911|406892|406910|406912|407056	387230|387236|723893|387235|723952|387144|723892|387229	100314234|100314156|100314019|100313996|100314025|100314226|100314189|100314236
miR-146a-5p (and other miRNAs w/seed GAGAACU)	--	--		8	Cytoplasm	mature microRNA	unspecified application
MYCN	v-myc avian myelocytomatosis viral oncogene neuroblastoma derived homolog	--		1	Nucleus	transcription regulator	diagnosis,prognosis		4613	18109	298894
NCL	nucleolin	--		1	Nucleus	other			4691	17975	25135
NEUROG1	neurogenin 1	--		8	Nucleus	transcription regulator	diagnosis		4762	18014	29410
NPM1	nucleophosmin (nucleolar phosphoprotein B23, numatrin)	--		1	Nucleus	transcription regulator	disease progression,unspecified application		4869	18148	25498
PART1	prostate androgen-regulated transcript 1 (non-protein coding)	PART1	5.524		Other	other			25859
PDX1	pancreatic and duodenal homeobox 1	--		2	Nucleus	transcription regulator			3651	18609	29535
PGR	progesterone receptor	--		1	Nucleus	ligand-dependent nuclear receptor	diagnosis,efficacy,response to therapy,unspecified application	misoprostol, dienogest, ulipristal acetate, asoprisnil, ethynodiol diacetate, norethindrone acetate, ethinyl estradiol/ethynodiol diacetate, estradiol cypionate/medroxyprogesterone acetate, tosagestin, estradiol/norethindrone acetate, ZK 230211, etonogestrel, nestorone, ethinyl estradiol/etonogestrel, leuprolide acetate/norethindrone acetate, megestrol acetate/tamoxifen, ethynodiol, desogestrel/e…	5241	18667	25154
PRAME	preferentially expressed antigen in melanoma	--		1	Nucleus	other			23532
PRMT1	protein arginine methyltransferase 1	--			Nucleus	enzyme			3276	15469	60421
Rar	--	--			Nucleus	group
RARA	retinoic acid receptor, alpha	--		1	Nucleus	ligand-dependent nuclear receptor	diagnosis	etretinate, daunorubicin/tretinoin, idarubicin/tretinoin, doxorubicin/tretinoin, adapalene, arsenic trioxide, isotretinoin, tazarotene, acitretin, tretinoin, tamibarotene, alitretinoin	5914	19401	24705
RARB	retinoic acid receptor, beta	RARB	7.244	1	Nucleus	ligand-dependent nuclear receptor	diagnosis,efficacy,prognosis	etretinate, daunorubicin/tretinoin, idarubicin/tretinoin, doxorubicin/tretinoin, adapalene, isotretinoin, tazarotene, acitretin, tretinoin, tamibarotene, alitretinoin, fenretinide	5915	218772	24706
RARG	retinoic acid receptor, gamma	--			Nucleus	ligand-dependent nuclear receptor		etretinate, cytarabine/daunorubicin/tretinoin, idarubicin/mitoxantrone/tretinoin, arsenic trioxide/tretinoin, arsenic trioxide/daunorubicin/tretinoin, arsenic trioxide/gemtuzumab ozogamicin/tretinoin, daunorubicin/tretinoin, idarubicin/tretinoin, doxorubicin/tretinoin, arsenic trioxide/idarubicin/tretinoin, adapalene, isotretinoin, tazarotene, acitretin, tretinoin, alitretinoin, fenretinide	5916	19411	685072
RELN	reelin	RELN	6.768	1	Extracellular Space	peptidase			5649	19699	24718
Rxr	--	--			Nucleus	group
SCUBE1	signal peptide, CUB domain, EGF-like 1	SCUBE1	8.298	7	Plasma Membrane	transmembrane receptor			80274	64706	315174
SCUBE2	signal peptide, CUB domain, EGF-like 2	--		7	Other	other	unspecified application		57758	56788	499241
SCUBE3	signal peptide, CUB domain, EGF-like 3	--		7	Plasma Membrane	other			222663	268935	294297
SIN3A	SIN3 transcription regulator family member A	--		1	Nucleus	transcription regulator			25942	20466	363067
SKI	v-ski avian sarcoma viral oncogene homolog	--		1	Nucleus	transcription regulator			6497	20481	313757
SLIT3	slit homolog 3 (Drosophila)	SLIT3	8.22	2	Extracellular Space	other			6586	20564	83467
SLITRK6	SLIT and NTRK-like family, member 6	SLITRK6	6.39		Plasma Membrane	other			84189	239250	290467
SMOC2	SPARC related modular calcium binding 2	SMOC2	7.505		Extracellular Space	other			64094	64074	292401
SOX9	SRY (sex determining region Y)-box 9	--		1	Nucleus	transcription regulator	disease progression,prognosis		6662	20682	140586
SRF	serum response factor (c-fos serum response element-binding transcription factor)	--		6	Nucleus	transcription regulator			6722	20807	501099
STAT1	signal transducer and activator of transcription 1, 91kDa	--		1	Nucleus	transcription regulator	diagnosis,efficacy,prognosis,response to therapy		6772	20846	25124
SUV39H1	suppressor of variegation 3-9 homolog 1 (Drosophila)	--			Nucleus	enzyme			6839	20937	302553
TCF7	transcription factor 7 (T-cell specific, HMG-box)	--			Nucleus	transcription regulator			6932
TCF7L2	transcription factor 7-like 2 (T-cell specific, HMG-box)	--		1	Nucleus	transcription regulator	efficacy		6934	21416	679869
TOP1	topoisomerase (DNA) I	--		1	Nucleus	enzyme	efficacy	elsamitrucin, T 0128, polyglutamate camptothecin, elomotecan, tafluposide, cetuximab/irinotecan, capecitabine/irinotecan, 5-fluorouracil/irinotecan, cisplatin/topotecan, cyclophosphamide/topotecan, cyclophosphamide/topotecan/vincristine, irinotecan/temozolomide, irinotecan/vincristine, cyclophosphamide/irinotecan/temozolomide, irinotecan/temozolomide/vincristine, bevacizumab/irinotecan, bevacizum…	7150	21969	64550
TP53	tumor protein p53	--		1	Nucleus	transcription regulator	diagnosis,disease progression,efficacy,prognosis,response to therapy,unspecified application		7157	22059	24842
TRIM16	tripartite motif containing 16	--			Cytoplasm	transcription regulator			10626	94092	303214
TSHZ1	teashirt zinc finger homeobox 1	TSHZ1	7.681		Nucleus	transcription regulator			10194	110796	307217
YBX1	Y box binding protein 1	--		1	Nucleus	transcription regulator			4904	22608	500538
ZADH2	zinc binding alcohol dehydrogenase domain containing 2	ZADH2	8.336		Cytoplasm	enzyme			284273	225791	291403
ZNF217	zinc finger protein 217	--		3	Nucleus	transcription regulator	prognosis		7764	228913	311764
ZNF536	zinc finger protein 536	--			Other	other			9745	243937	292820

## Sheet: Cluster 2
Supplementary Data 2. Ingenuity cluster analysis gene list
AnalysisName:Observation 1 Reference set: Ingenuity Knowledge Base (Genes Only)
Relationship to include: Direct and Indirect
Does not Include Endogenous Chemicals
Optional Analyses: My Pathways My List
Filter Summary:
Consider only molecules and/or relationships where
(species = Human) AND
(confidence = Experimentally Observed)
Cutoff:
Canonical Pathways
Ingenuity Canonical Pathways	-log(p-value)	Ratio	Molecules
ErbB2-ErbB3 Signaling	2	0.0357	NRG1,PIK3C2B
ErbB4 Signaling	1.97	0.0345	NRG1,PIK3C2B
GDNF Family Ligand-Receptor Interactions	1.84	0.0294	PIK3C2B,GFRA2
Pentose Phosphate Pathway (Non-oxidative Branch)	1.79	0.167	TKTL1
HER-2 Signaling in Breast Cancer	1.75	0.0263	NRG1,PIK3C2B
Actin Cytoskeleton Signaling	1.72	0.0143	PIK3C2B,CYFIP2,FGF9
Reelin Signaling in Neurons	1.71	0.0253	PIK3C2B,DCX
ErbB Signaling	1.65	0.0235	NRG1,PIK3C2B
FGF Signaling	1.65	0.0235	PIK3C2B,FGF9
Pentose Phosphate Pathway	1.57	0.1	TKTL1
Nitric Oxide Signaling in the Cardiovascular System	1.56	0.0211	PIK3C2B,PDE1A
G-Protein Coupled Receptor Signaling	1.51	0.0118	PIK3C2B,OPRK1,PDE1A
Rac Signaling	1.5	0.0194	PIK3C2B,CYFIP2
Methionine Degradation I (to Homocysteine)	1.37	0.0625	PRMT8
Cysteine Biosynthesis III (mammalia)	1.32	0.0556	PRMT8
Ovarian Cancer Signaling	1.32	0.0154	PIK3C2B,FGF9
Relaxin Signaling	1.3	0.0152	PIK3C2B,PDE1A
Pyrimidine Deoxyribonucleotides De Novo Biosynthesis I	1.26	0.0476	NME5
Pyrimidine Ribonucleotides Interconversion	1.18	0.04	NME5
Pyrimidine Ribonucleotides De Novo Biosynthesis	1.15	0.037	NME5
Role of p14/p19ARF in Tumor Suppression	1.12	0.0345	PIK3C2B
Superpathway of Methionine Degradation	1.09	0.0323	PRMT8
Regulation of the Epithelial-Mesenchymal Transition Pathway	1.06	0.011	PIK3C2B,FGF9
IL-9 Signaling	1.06	0.0294	PIK3C2B
Clathrin-mediated Endocytosis Signaling	1.05	0.0109	PIK3C2B,FGF9
tRNA Splicing	1.04	0.0286	PDE1A
Notch Signaling	1.02	0.027	HES5
Docosahexaenoic Acid (DHA) Signaling	0.999	0.0256	PIK3C2B
Transcriptional Regulatory Network in Embryonic Stem Cells	0.988	0.025	PAX6
FcÎ³RIIB Signaling in B Lymphocytes	0.978	0.0244	PIK3C2B
Melanoma Signaling	0.968	0.0238	PIK3C2B
cAMP-mediated signaling	0.937	0.00926	OPRK1,PDE1A
MSP-RON Signaling Pathway	0.931	0.0217	PIK3C2B
Ephrin A Signaling	0.914	0.0208	PIK3C2B
CNTF Signaling	0.905	0.0204	PIK3C2B
Semaphorin Signaling in Neurons	0.881	0.0192	DPYSL5
Endometrial Cancer Signaling	0.881	0.0192	PIK3C2B
UVB-Induced MAPK Signaling	0.873	0.0189	PIK3C2B
IL-2 Signaling	0.873	0.0189	PIK3C2B
Lymphotoxin Î² Receptor Signaling	0.866	0.0185	PIK3C2B
Role of IL-17A in Arthritis	0.866	0.0185	PIK3C2B
Thrombopoietin Signaling	0.858	0.0182	PIK3C2B
EGF Signaling	0.851	0.0179	PIK3C2B
Glioma Invasiveness Signaling	0.844	0.0175	PIK3C2B
Myc Mediated Apoptosis Signaling	0.837	0.0172	PIK3C2B
Antiproliferative Role of Somatostatin Receptor 2	0.823	0.0167	PIK3C2B
Role of JAK1 and JAK3 in Î³c Cytokine Signaling	0.823	0.0167	PIK3C2B
Role of PI3K/AKT Signaling in the Pathogenesis of Influenza	0.817	0.0164	PIK3C2B
Estrogen-Dependent Breast Cancer Signaling	0.81	0.0161	PIK3C2B
GM-CSF Signaling	0.81	0.0161	PIK3C2B
Cell Cycle: G1/S Checkpoint Regulation	0.804	0.0159	NRG1
CD40 Signaling	0.798	0.0156	PIK3C2B
IL-17A Signaling in Airway Cells	0.798	0.0156	PIK3C2B
Angiopoietin Signaling	0.791	0.0154	PIK3C2B
Non-Small Cell Lung Cancer Signaling	0.791	0.0154	PIK3C2B
IL-15 Signaling	0.785	0.0152	PIK3C2B
Erythropoietin Signaling	0.779	0.0149	PIK3C2B
Agrin Interactions at Neuromuscular Junction	0.779	0.0149	NRG1
Neurotrophin/TRK Signaling	0.779	0.0149	PIK3C2B
Macropinocytosis Signaling	0.773	0.0147	PIK3C2B
Growth Hormone Signaling	0.768	0.0145	PIK3C2B
Renal Cell Carcinoma Signaling	0.768	0.0145	PIK3C2B
IL-3 Signaling	0.756	0.0141	PIK3C2B
FLT3 Signaling in Hematopoietic Progenitor Cells	0.756	0.0141	PIK3C2B
Small Cell Lung Cancer Signaling	0.756	0.0141	PIK3C2B
PEDF Signaling	0.756	0.0141	PIK3C2B
IL-17 Signaling	0.751	0.0139	PIK3C2B
JAK/Stat Signaling	0.751	0.0139	PIK3C2B
LPS-stimulated MAPK Signaling	0.745	0.0137	PIK3C2B
NF-ÎºB Activation by Viruses	0.745	0.0137	PIK3C2B
Prolactin Signaling	0.745	0.0137	PIK3C2B
Leptin Signaling in Obesity	0.745	0.0137	PIK3C2B
IL-4 Signaling	0.745	0.0137	PIK3C2B
Acute Myeloid Leukemia Signaling	0.73	0.0132	PIK3C2B
VEGF Family Ligand-Receptor Interactions	0.73	0.0132	PIK3C2B
PDGF Signaling	0.725	0.013	PIK3C2B
Ceramide Signaling	0.71	0.0125	PIK3C2B
Prostate Cancer Signaling	0.71	0.0125	PIK3C2B
Melanocyte Development and Pigmentation Signaling	0.691	0.0119	PIK3C2B
TR/RXR Activation	0.686	0.0118	PIK3C2B
Neuregulin Signaling	0.682	0.0116	NRG1
Bladder Cancer Signaling	0.682	0.0116	FGF9
FAK Signaling	0.682	0.0116	PIK3C2B
RANK Signaling in Osteoclasts	0.682	0.0116	PIK3C2B
CTLA4 Signaling in Cytotoxic T Lymphocytes	0.677	0.0115	PIK3C2B
UVA-Induced MAPK Signaling	0.677	0.0115	PIK3C2B
PAK Signaling	0.673	0.0114	PIK3C2B
Virus Entry via Endocytic Pathways	0.668	0.0112	PIK3C2B
VEGF Signaling	0.668	0.0112	PIK3C2B
Chronic Myeloid Leukemia Signaling	0.656	0.0109	PIK3C2B
Salvage Pathways of Pyrimidine Ribonucleotides	0.656	0.0109	NME5
SAPK/JNK Signaling	0.651	0.0108	PIK3C2B
Glioma Signaling	0.647	0.0106	PIK3C2B
Mouse Embryonic Stem Cell Pluripotency	0.647	0.0106	PIK3C2B
Telomerase Signaling	0.639	0.0104	PIK3C2B
T Cell Receptor Signaling	0.639	0.0104	PIK3C2B
Amyotrophic Lateral Sclerosis Signaling	0.635	0.0103	PIK3C2B
IGF-1 Signaling	0.635	0.0103	PIK3C2B
p53 Signaling	0.631	0.0102	PIK3C2B
Neuropathic Pain Signaling In Dorsal Horn Neurons	0.628	0.0101	PIK3C2B
Paxillin Signaling	0.628	0.0101	PIK3C2B
HIF1Î± Signaling	0.62	0.0099	PIK3C2B
iCOS-iCOSL Signaling in T Helper Cells	0.613	0.00971	PIK3C2B
HGF Signaling	0.609	0.00962	PIK3C2B
Pancreatic Adenocarcinoma Signaling	0.602	0.00943	PIK3C2B
NGF Signaling	0.602	0.00943	PIK3C2B
fMLP Signaling in Neutrophils	0.598	0.00935	PIK3C2B
Role of Tissue Factor in Cancer	0.598	0.00935	PIK3C2B
Natural Killer Cell Signaling	0.595	0.00926	PIK3C2B
Renin-Angiotensin Signaling	0.595	0.00926	PIK3C2B
Sphingosine-1-phosphate Signaling	0.595	0.00926	PIK3C2B
GÎ±s Signaling	0.595	0.00926	OPRK1
Fc Epsilon RI Signaling	0.591	0.00917	PIK3C2B
Role of NANOG in Mammalian Embryonic Stem Cell Pluripotency	0.591	0.00917	PIK3C2B
Hereditary Breast Cancer Signaling	0.581	0.00893	PIK3C2B
CCR3 Signaling in Eosinophils	0.578	0.00885	PIK3C2B
CD28 Signaling in T Helper Cells	0.578	0.00885	PIK3C2B
PKCÎ¸ Signaling in T Lymphocytes	0.578	0.00885	PIK3C2B
Sperm Motility	0.578	0.00885	PDE1A
Type II Diabetes Mellitus Signaling	0.575	0.00877	PIK3C2B
14-3-3-mediated Signaling	0.568	0.00862	PIK3C2B
IL-6 Signaling	0.568	0.00862	PIK3C2B
GÎ±12/13 Signaling	0.565	0.00855	PIK3C2B
HMGB1 Signaling	0.562	0.00847	PIK3C2B
p70S6K Signaling	0.562	0.00847	PIK3C2B
P2Y Purigenic Receptor Signaling Pathway	0.562	0.00847	PIK3C2B
Role of Pattern Recognition Receptors in Recognition of Bacteria and Viruses	0.559	0.0084	PIK3C2B
GÎ±i Signaling	0.556	0.00833	OPRK1
Cellular Effects of Sildenafil (Viagra)	0.544	0.00806	PDE1A
Insulin Receptor Signaling	0.532	0.00781	PIK3C2B
IL-12 Signaling and Production in Macrophages	0.524	0.00763	PIK3C2B
Human Embryonic Stem Cell Pluripotency	0.524	0.00763	PIK3C2B
Cardiac Î²-adrenergic Signaling	0.521	0.00758	PDE1A
AMPK Signaling	0.518	0.00752	PIK3C2B
eNOS Signaling	0.513	0.00741	PIK3C2B
Axonal Guidance Signaling	0.495	0.00471	PIK3C2B,DPYSL5
Regulation of eIF4 and p70S6K Signaling	0.494	0.00704	PIK3C2B
Glioblastoma Multiforme Signaling	0.487	0.0069	PIK3C2B
GÎ±q Signaling	0.487	0.0069	PIK3C2B
3-phosphoinositide Biosynthesis	0.485	0.00685	PIK3C2B
CXCR4 Signaling	0.473	0.00662	PIK3C2B
Aldosterone Signaling in Epithelial Cells	0.473	0.00662	PIK3C2B
Gap Junction Signaling	0.473	0.00662	PIK3C2B
Germ Cell-Sertoli Cell Junction Signaling	0.461	0.00641	PIK3C2B
Tec Kinase Signaling	0.461	0.00641	PIK3C2B
Role of NFAT in Regulation of the Immune Response	0.44	0.00602	PIK3C2B
Endothelin-1 Signaling	0.435	0.00595	PIK3C2B
Dendritic Cell Maturation	0.433	0.00592	PIK3C2B
CREB Signaling in Neurons	0.433	0.00592	PIK3C2B
NF-ÎºB Signaling	0.433	0.00592	PIK3C2B
B Cell Receptor Signaling	0.429	0.00585	PIK3C2B
EIF2 Signaling	0.427	0.00581	PIK3C2B
RAR Activation	0.425	0.00578	ZBTB16
Role of NFAT in Cardiac Hypertrophy	0.42	0.00568	PIK3C2B
NRF2-mediated Oxidative Stress Response	0.418	0.00565	PIK3C2B
Production of Nitric Oxide and Reactive Oxygen Species in Macrophages	0.414	0.00559	PIK3C2B
ILK Signaling	0.41	0.00552	PIK3C2B
mTOR Signaling	0.408	0.00549	PIK3C2B
IL-8 Signaling	0.406	0.00546	PIK3C2B
Superpathway of Inositol Phosphate Compounds	0.406	0.00546	PIK3C2B
ERK/MAPK Signaling	0.401	0.00538	PIK3C2B
Thrombin Signaling	0.399	0.00535	PIK3C2B
Breast Cancer Regulation by Stathmin1	0.394	0.00526	PIK3C2B
Leukocyte Extravasation Signaling	0.389	0.00518	PIK3C2B
Integrin Signaling	0.385	0.00513	PIK3C2B
Systemic Lupus Erythematosus Signaling	0.364	0.00481	PIK3C2B
Role of Osteoblasts, Osteoclasts and Chondrocytes in Rheumatoid Arthritis	0.355	0.00467	PIK3C2B
Cardiac Hypertrophy Signaling	0.346	0.00455	PIK3C2B
Huntington's Disease Signaling	0.337	0.00442	PIK3C2B
Colorectal Cancer Metastasis Signaling	0.33	0.00433	PIK3C2B
Signaling by Rho Family GTPases	0.328	0.00429	PIK3C2B
Xenobiotic Metabolism Signaling	0.299	0.00391	PIK3C2B
Glucocorticoid Receptor Signaling	0.296	0.00388	PIK3C2B
Role of Macrophages, Fibroblasts and Endothelial Cells in Rheumatoid Arthritis	0.265	0.00348	PIK3C2B
Molecular Mechanisms of Cancer	0.204	0.00279	PIK3C2B
Protein Kinase A Signaling	0.197	0.00272	PDE1A
Upstream Regulators
Upstream Regulator	Log Ratio	Molecule Type	Predicted Activation State	Activation z-score	p-value of overlap	Target molecules in dataset	Mechanistic Network
NFE4		other			0.00237	HBE1
NRXN1		transporter			0.00245	CNTN3,NCAN
BCL11A		transcription regulator			0.00474	HBE1
RCOR1		transcription regulator			0.0071	HBE1
miR-515-5p (and other miRNAs w/seed UCUCCAA)		mature microRNA			0.00946	PIK3C2B
NR2F2		ligand-dependent nuclear receptor			0.00946	HBE1
IGF2BP1		translation regulator			0.0118	CYFIP2
DPPA3		other			0.0142	PAX6
CDKN1B		kinase			0.0142	HBE1
SMO		G-protein coupled receptor			0.0142	HBE1
CTBP1		enzyme			0.0212	ACKR3
KDM1A		enzyme			0.0235	HBE1
LNX2		other			0.0258	HES5
Ctbp		group			0.0281	ACKR3
STOX1		other			0.0304	FSIP1
MBD3		other			0.0373	PAX6
MTA1		transcription regulator			0.0396	ACKR3
CTNNB1		transcription regulator			0.0419	FGF9,NRG1
Histone h3		group			0.0493	ACKR3,HBE1
Bio Functions
Categories	Diseases or Functions Annotation	p-Value	Molecules	# Molecules
Cellular Movement	mobility of lung cancer cell lines	2.14e-05	NRG1,SCUBE3	2
Cellular Movement	mobility of carcinoma cell lines	7.12e-05	NRG1,SCUBE3	2
Nervous System Development and Function	development of central nervous system	0.000297	DCX,NHLH1,PAX6,ZBTB16	4
Cancer	sphere formation of tumor cell lines	0.00119	ACKR3,NRG1	2
Cancer	melanoma	0.00168	C6orf118,CLVS1,CNTN3,CYFIP2,DCX,ELAVL3,FGF9,FSIP1,FSIP2,FSTL5,GALNT16,GLB1L2,HBE1,ILDR2,MAATS1,NCAN,NEUROD4,NRG1,OPRK1,PAX6,PCDH8,PDE1A,PIK3C2B,PRMT8,RTN1,SCUBE3,SLC16A14,SRRM4,ST18,SV2C,TKTL1,VSTM4,ZBTB16	33
Cell Signaling	transmembrane receptor protein tyrosine kinase signaling pathway	0.00259	GFRA2,NRG1	2
Developmental Disorder, Hereditary Disorder, Neurological Disease, Organismal Injury and Abnormalities	X-linked lissencephaly type 1	0.0027	DCX	1
Developmental Disorder, Hereditary Disorder, Neurological Disease, Organismal Injury and Abnormalities	X-linked subcortical laminar heterotopia	0.0027	DCX	1
Developmental Disorder, Neurological Disease, Ophthalmic Disease, Organismal Injury and Abnormalities	aniridia, cerebellar ataxia, and mental retardation	0.0027	PAX6	1
Cell Cycle	arrest in S/G2 phase transition of cervical cancer cell lines	0.0027	mir-290	1
Developmental Disorder, Neurological Disease, Ophthalmic Disease	bilateral optic nerve aplasia	0.0027	PAX6	1
Developmental Disorder, Neurological Disease, Ophthalmic Disease	bilateral optic nerve hypoplasia	0.0027	PAX6	1
Gene Expression	binding of CRE-like element	0.0027	NRG1	1
Gene Expression	binding of NF-Y binding site	0.0027	HBE1	1
Developmental Disorder, Ophthalmic Disease	congenital aniridia	0.0027	PAX6	1
Cell Cycle	delay in G2 phase of breast cancer cell lines	0.0027	NRG1	1
Embryonic Development, Organismal Development, Tissue Development	development of mesonephros	0.0027	ZBTB16	1
Cellular Growth and Proliferation, Embryonic Development, Organ Development, Organismal Development, Tissue Development	formation of type A spermatogonia	0.0027	NRG1	1
Developmental Disorder, Ophthalmic Disease	foveal hypoplasia and presenile cataract syndrome	0.0027	PAX6	1
Developmental Disorder, Ophthalmic Disease	foveal hypoplasia with anterior segment anomalies	0.0027	PAX6	1
Hereditary Disorder, Inflammatory Disease, Inflammatory Response, Ophthalmic Disease	hereditary keratitis	0.0027	PAX6	1
Amino Acid Metabolism, Post-Translational Modification, Small Molecule Biochemistry	methylation of L-arginine	0.0027	PRMT8	1
Cell Cycle, Connective Tissue Development and Function	mitogenesis of endometrial stromal cells	0.0027	FGF9	1
Cellular Movement	mobility of adenocarcinoma cell lines	0.0027	SCUBE3	1
Developmental Disorder, Neurological Disease, Ophthalmic Disease	morning glory disc anomaly	0.0027	PAX6	1
Hereditary Disorder, Skeletal and Muscular Disorders	multiple synostoses syndrome type 3	0.0027	FGF9	1
Connective Tissue Disorders, Developmental Disorder, Hereditary Disorder, Neurological Disease, Organismal Injury and Abnormalities, Reproductive System Disease, Skeletal and Muscular Disorders	skeletal defects, genital hypoplasia, and mental retardation	0.0027	ZBTB16	1
Developmental Disorder, Neurological Disease, Organismal Injury and Abnormalities	unilateral polymicrogyria	0.0027	PAX6	1
Cell Cycle	arrest in G2 phase of tumor cell lines	0.00271	DCX,mir-290,NRG1	3
Developmental Disorder, Neurological Disease, Organismal Injury and Abnormalities	gyral abnormalities	0.00402	DCX,PAX6	2
Developmental Disorder, Hereditary Disorder, Nutritional Disease, Ophthalmic Disease, Organismal Injury and Abnormalities, Renal and Urological Disease	WAGR syndrome with obesity	0.0054	PAX6	1
Carbohydrate Metabolism, Lipid Metabolism, Molecular Transport, Small Molecule Biochemistry	accumulation of phosphatidylinositol-3-phosphate	0.0054	PIK3C2B	1
Cell Death and Survival	apoptosis of invariant natural killer T cells	0.0054	ZBTB16	1
Cell Death and Survival	apoptosis of mucosal-associated invariant T lymphocytes	0.0054	ZBTB16	1
Cell Death and Survival	apoptosis of ventricular myocytes	0.0054	NRG1	1
Cell Cycle	arrest in G2/M phase transition of ovarian cancer cell lines	0.0054	NRG1	1
Gene Expression	binding of CCAAT element	0.0054	HBE1	1
Carbohydrate Metabolism, Small Molecule Biochemistry	catabolism of D-glucose	0.0054	TKTL1	1
Cellular Development, Embryonic Development, Nervous System Development and Function, Organismal Development, Tissue Development	development of neural crest cells	0.0054	NRG1	1
Cell Cycle	entry into mitosis of breast cancer cell lines	0.0054	NRG1	1
Nucleic Acid Metabolism, Small Molecule Biochemistry, Vitamin and Mineral Metabolism	metabolism of thiamine	0.0054	TKTL1	1
Cell Cycle, Connective Tissue Development and Function	mitosis of chondrocytes	0.0054	FGF9	1
Cell Morphology, Cellular Assembly and Organization	outgrowth of filopodia	0.0054	NRG1	1
Carbohydrate Metabolism, Lipid Metabolism, Small Molecule Biochemistry	production of phosphatidylinositol-3-phosphate	0.0054	PIK3C2B	1
Cancer, Cell Death and Survival, Cellular Development, Cellular Function and Maintenance	self-renewal of cancer stem cells	0.0054	NRG1	1
Gastrointestinal Disease, Inflammatory Disease	acute appendicitis	0.00809	OPRK1	1
Cell-To-Cell Signaling and Interaction, Tissue Development	adhesion of lymphoblastoid cell lines	0.00809	NRG1	1
Cardiovascular System Development and Function, Cellular Development, Organismal Development, Respiratory System Development and Function	angiogenesis of lung cell lines	0.00809	NRG1	1
Cell Cycle, Cellular Growth and Proliferation	antiproliferative response of breast cancer cell lines	0.00809	NRG1	1
Gene Expression	binding of progesterone response element	0.00809	NRG1	1
Gastrointestinal Disease, Organismal Injury and Abnormalities	fecal incontinence	0.00809	OPRK1	1
Cell-To-Cell Signaling and Interaction, Nervous System Development and Function	long-term potentiation of hippocampus	0.00809	NRG1	1
Cellular Development, Cellular Growth and Proliferation, Connective Tissue Development and Function, Reproductive System Development and Function, Tissue Development	proliferation of endometriotic stromal cells	0.00809	FGF9	1
Organismal Injury and Abnormalities	treatment pain	0.00809	OPRK1	1
Cellular Development, Cellular Growth and Proliferation	proliferation of brain cancer cell lines	0.0104	ACKR3,DCX,FGF9	3
Cell Death and Survival	apoptosis of Schwann cells	0.0108	NRG1	1
Cell Cycle	arrest in G2/M phase transition of breast cancer cell lines	0.0108	NRG1	1
Post-Translational Modification	heterodimerization of protein	0.0108	NRG1	1
Cancer, Cellular Movement, Tumor Morphology	invasion of melanoma cells	0.0108	ZBTB16	1
Cellular Development, Cellular Growth and Proliferation, Nervous System Development and Function	proliferation of Schwann cells	0.0108	NRG1	1
Organismal Injury and Abnormalities, Renal and Urological Disease	renal colic	0.0108	OPRK1	1
Cancer	sphere formation of brain cancer cell lines	0.0108	ACKR3	1
Gastrointestinal Disease, Inflammatory Disease	stomatitis	0.0108	OPRK1	1
Nervous System Development and Function, Organ Morphology	thickness of cerebral cortex	0.0108	DCX	1
Tissue Development	aggregation of breast cancer cell lines	0.0134	NRG1	1
Cardiovascular System Development and Function, Cellular Development, Organismal Development	angiogenesis of endothelial cell lines	0.0134	NRG1	1
Cell Cycle	cell cycle progression of ovarian cancer cell lines	0.0134	NRG1	1
Cardiovascular Disease, Organismal Injury and Abnormalities	hemorrhagic shock	0.0134	OPRK1	1
Developmental Disorder, Hereditary Disorder, Ophthalmic Disease	irido-corneo-trabecular dysgenesis	0.0134	PAX6	1
Embryonic Development, Organ Development, Organ Morphology, Organismal Development, Tissue Development, Visual System Development and Function	morphogenesis of iris	0.0134	PAX6	1
Connective Tissue Disorders, Organismal Injury and Abnormalities, Skeletal and Muscular Disorders	pain of joint	0.0134	OPRK1	1
Neurological Disease	seizure disorder	0.0146	DCX,HES5,NRG1,SV2C	4
Cellular Development	differentiation of brain cancer cell lines	0.0161	FGF9	1
Cellular Development	differentiation of breast cancer cell lines	0.0161	NRG1	1
Protein Synthesis	hetero-oligomerization of protein	0.0161	SCUBE3	1
Cellular Movement	migration of melanoma cells	0.0161	ZBTB16	1
Cancer	sphere formation of breast cancer cell lines	0.0161	NRG1	1
Cancer	transformation of breast cancer cell lines	0.0161	NRG1	1
Hematological Disease, Organismal Injury and Abnormalities, Renal and Urological Disease	uremia	0.0161	OPRK1	1
Cellular Assembly and Organization, Cellular Development, Cellular Growth and Proliferation, Nervous System Development and Function, Tissue Development	growth of neurites	0.0162	GFRA2,NRG1	2
Cell Cycle	entry into S phase	0.0166	NRG1,ZBTB16	2
Neurological Disease, Psychological Disorders	major depression	0.0172	NRG1,OPRK1,PDE1A	3
Cell Cycle	mitogenesis	0.018	FGF9,NRG1	2
Cellular Development	epithelial-mesenchymal transition of lung cancer cell lines	0.0188	SCUBE3	1
Hereditary Disorder, Neurological Disease, Organismal Injury and Abnormalities	familial hemiplegic migraine	0.0188	OPRK1	1
Cell Morphology	morphology of lymphoma cell lines	0.0188	ZBTB16	1
Cellular Movement	scattering of breast cancer cell lines	0.0188	NRG1	1
Developmental Disorder, Hereditary Disorder, Neurological Disease, Organismal Injury and Abnormalities	type 1 lissencephaly	0.0188	DCX	1
Developmental Disorder, Neurological Disease	mental retardation	0.0213	DCX,PAX6,ZBTB16	3
Cellular Movement	invasion of adenocarcinoma cell lines	0.0214	SCUBE3	1
DNA Replication, Recombination, and Repair, Nucleic Acid Metabolism, Small Molecule Biochemistry	metabolism of nucleoside	0.0214	NME5	1
Cellular Movement, Hematopoiesis, Immune Cell Trafficking, Inflammatory Response	migration of mesenchymal stem cells	0.0214	NRG1	1
Cell Cycle, Reproductive System Development and Function	mitogenesis of gonadal cell lines	0.0241	NRG1	1
Cell Cycle	re-entry into cell cycle progression	0.0241	NRG1	1
Cellular Development	differentiation of tumor cell lines	0.0264	FGF9,NRG1,ZBTB16	3
Cellular Assembly and Organization, Cellular Function and Maintenance	binding of microtubules	0.0267	DCX	1
Cellular Development	epithelial-mesenchymal transition of carcinoma cell lines	0.0267	SCUBE3	1
Hereditary Disorder, Neurological Disease, Psychological Disorders	Schizophrenia	0.0268	NRG1,OPRK1,PAX6,PCDH8,RTN1	5
Cell Cycle	arrest in G2 phase of brain cancer cell lines	0.0294	DCX	1
Cellular Movement, Respiratory System Development and Function	migration of lung cell lines	0.0294	NRG1	1
Carbohydrate Metabolism, Drug Metabolism, Small Molecule Biochemistry	synthesis of hyaluronic acid	0.0294	NRG1	1
Cancer	abdominal cancer	0.0309	ACKR3,CLVS1,CNTN3,DCX,ELAVL3,FGF9,FSIP1,FSTL5,GLB1L2,HBE1,HFM1,IRX3,MAATS1,mir-290,MUSTN1,NRG1,OPRK1,P2RX3,PAX6,PCDH8,PDE1A,PIK3C2B,PRMT8,RTN1,SLC16A14,SRRM4,ST18,SV2C,TKTL1,ZBTB16	30
Cell Cycle	entry into S phase of breast cancer cell lines	0.032	NRG1	1
Cellular Assembly and Organization, Cellular Development, Cellular Growth and Proliferation, Nervous System Development and Function, Tissue Development	growth of axons	0.032	NRG1	1
Cell Cycle	mitogenesis of breast cancer cell lines	0.032	NRG1	1
Cardiovascular System Development and Function, Cell Morphology, Cellular Development, Organismal Development, Tissue Development	morphogenesis of vascular endothelial cells	0.032	PIK3C2B	1
Neurological Disease	seizures	0.0351	HES5,NRG1,SV2C	3
Cellular Development, Cellular Growth and Proliferation	proliferation of melanoma cell lines	0.0351	ACKR3,NRG1	2
Cancer	carcinoma	0.0395	C6orf118,CLVS1,CNTN3,DCX,ELAVL3,FGF9,FSIP1,FSTL5,GLB1L2,HBE1,HFM1,IRX3,MAATS1,MUSTN1,NCAN,NRG1,OPRK1,P2RX3,PAX6,PCDH8,PDE1A,PIK3C2B,PRMT8,SCUBE3,SLC16A14,SRRM4,ST18,SV2C,TKTL1,ZBTB16	30
Renal and Urological System Development and Function, Reproductive System Development and Function	development of reproductive system	0.0411	NME5,NRG1	2
Cardiovascular Disease, Organismal Injury and Abnormalities, Reproductive System Disease	preeclampsia	0.0424	MUSTN1,PHYHIPL,YPEL1,ZBTB16	4
Embryonic Development, Organ Development, Organismal Development, Renal and Urological System Development and Function, Reproductive System Development and Function, Tissue Development	mammary gland development	0.0424	NRG1	1
Cellular Movement, Nervous System Development and Function	migration of neurons	0.0424	DCX	1
Cell-To-Cell Signaling and Interaction, Hematological System Development and Function	activation of leukocyte cell lines	0.045	ACKR3	1
Gene Expression	binding of estrogen response element	0.045	NRG1	1
Neurological Disease	Movement Disorders	0.0464	CYFIP2,NRG1,OPRK1,PAX6,RTN1,ZBTB16	6
Organismal Injury and Abnormalities	chronic lower back pain	0.0476	OPRK1	1
Cell Death and Survival	cell death of colon cancer cell lines	0.0485	ACKR3,CYFIP2,NRG1	3
Tox Functions
Categories	Diseases or Functions Annotation	p-Value	Molecules	# Molecules
Cardiac Necrosis/Cell Death	apoptosis of ventricular myocytes	0.0054	NRG1	1
Cardiac Infarction	acute myocardial infarction	0.175	OPRK1	1
Renal Proliferation	proliferation of kidney cell lines	0.307	SCUBE3	1
Liver Hyperplasia/Hyperproliferation	liver cancer	1	MUSTN1,PRMT8,ZBTB16	3
Regulator Effects
Networks
ID	Molecules in Network	Score	Focus Molecules	Top Diseases and Functions
1	APP,BACE1,BMI1,BMX,CNTN3,CYFIP2,estrogen receptor,GP9,HAMP,HBEGF,HES5,HMGA1,IGF2BP1,KIT,MMP9,MYC,NCAN,NEUROD4,NFkB (complex),NRG1,NRXN1,OPRK1,OPRM1,P2RX3,PCDH8,PIK3C2B,RTN1,SCUBE3,Smad2/3,ST18,TGFB1,TIAM1,UGCG,VEGFC,ZBTB16	28	14	Embryonic Development, Organismal Development, Tissue Development
2	ACKR3,BCL2,BCL11A,CD40,Cyclin A,EZH2,FGF9,HBE1,Histone h3,IGF1R,IL13,KAT5,MAPK1,MBD3,mir-290,MTA1,NANOG,NFKBIA,NHLH1,NME5,NR3C1,NRG1,PAX6,PDLIM2,Pkc(s),POU5F1,PRDM5,PRMT8,RAF1,RELA,SMO,SOX2,SSRP1,STAT3,Vegf	16	9	Cellular Growth and Proliferation, Cell Cycle, Gene Expression
3	FSIP1,STOX1	2	1	Cardiovascular Disease, Organismal Injury and Abnormalities, Reproductive System Disease
4	SOX11,YPEL1	2	1	Cellular Growth and Proliferation, Nervous System Development and Function, Tissue Development
5	DCX,KIF1A	2	1	Developmental Disorder, Hereditary Disorder, Neurological Disease
6	DPYSL5,NUPR1	2	1	Cancer, Reproductive System Disease, Cellular Assembly and Organization
7	HNRNPA2B1,PDE1A	2	1	Connective Tissue Disorders, Developmental Disorder, Hereditary Disorder
8	REST,SRRM4	2	1	Auditory and Vestibular System Development and Function, Cellular Development, Embryonic Development
Molecules
Symbol	Entrez Gene Name	Gene symbol -- human (Hugo / HGNC, Entrez Gene)	Log Ratio	Networks	Location	Type(s)	Biomarker Application(s)	Drug(s)	Entrez Gene ID for Human	Entrez Gene ID for Mouse	Entrez Gene ID for Rat
ACKR3	atypical chemokine receptor 3	CXCR7	5.686	2	Plasma Membrane	G-protein coupled receptor			57007	12778	84348
APP	amyloid beta (A4) precursor protein	--		1	Plasma Membrane	other	diagnosis,efficacy,unspecified application	bapineuzumab, florbetapir F18, florbetaben F	351	11820	54226
BACE1	beta-site APP-cleaving enzyme 1	--		1	Cytoplasm	peptidase		MK-8931	23621	23821	29392
BCL2	B-cell CLL/lymphoma 2	--		2	Cytoplasm	transporter	diagnosis,efficacy,prognosis	oblimersen, rasagiline, (-)-gossypol, gemcitabine/paclitaxel, bortezomib/paclitaxel, paclitaxel/trastuzumab, paclitaxel/pertuzumab/trastuzumab, lapatinib/paclitaxel, doxorubicin/paclitaxel, epirubicin/paclitaxel, paclitaxel	596	12043	24224
BCL11A	B-cell CLL/lymphoma 11A (zinc finger protein)	--		2	Nucleus	transcription regulator			53335	14025	305589
BMI1	BMI1 polycomb ring finger oncogene	--		1	Nucleus	transcription regulator	diagnosis,efficacy,prognosis		648
BMX	BMX non-receptor tyrosine kinase	--		1	Cytoplasm	kinase			660	12169	367786
C6orf118	chromosome 6 open reading frame 118	C6orf118	5.684		Other	other			168090	66931	681210
CD40	CD40 molecule, TNF receptor superfamily member 5	--		2	Plasma Membrane	transmembrane receptor	efficacy,unspecified application	dacetuzumab	958	21939	171369
CDKN1B	cyclin-dependent kinase inhibitor 1B (p27, Kip1)	--			Nucleus	kinase	diagnosis,disease progression,efficacy,prognosis,response to therapy		1027	12576	83571
CLVS1	clavesin 1	CLVS1	7.173		Cytoplasm	other			157807	74438	366311
CNTN3	contactin 3 (plasmacytoma associated)	CNTN3	5.833	1	Plasma Membrane	other			5067	18488	54279
Ctbp	--	--			Nucleus	group
CTBP1	C-terminal binding protein 1	--			Nucleus	enzyme			1487	13016	29382
CTNNB1	catenin (cadherin-associated protein), beta 1, 88kDa	--			Nucleus	transcription regulator	diagnosis,disease progression,efficacy,prognosis		1499	12387	84353
Cyclin A	--	--		2	Nucleus	group	unspecified application
CYFIP2	cytoplasmic FMR1 interacting protein 2	CYFIP2	10.875	1	Cytoplasm	other			26999	76884
DCX	doublecortin	DCX	8.118	5	Cytoplasm	other			1641	13193	84394
DPPA3	developmental pluripotency associated 3	--			Nucleus	other			359787
DPYSL5	dihydropyrimidinase-like 5	DPYSL5	9.236	6	Cytoplasm	enzyme			56896	65254	100910964|65208
ELAVL3	ELAV like neuron-specific RNA binding protein 3	ELAVL3	7.647		Nucleus	other			1995	15571	282824
estrogen receptor	--	--		1	Nucleus	group	diagnosis,efficacy,unspecified application	estradiol valerate
EZH2	enhancer of zeste homolog 2 (Drosophila)	--		2	Nucleus	transcription regulator	diagnosis,disease progression,efficacy		2146	14056	312299
FGF9	fibroblast growth factor 9	FGF9	5.817	2	Extracellular Space	growth factor	unspecified application		2254	14180	25444
FSIP1	fibrous sheath interacting protein 1	FSIP1	6.5	3	Other	other			161835	71313	296074
FSIP2	fibrous sheath interacting protein 2	FSIP2	6.461		Cytoplasm	other			401024	241516	680315
FSTL5	follistatin-like 5	FSTL5	5.08		Extracellular Space	other			56884	213262	365823
GALNT16	polypeptide N-acetylgalactosaminyltransferase 16	GALNTL1	8.212		Cytoplasm	enzyme			57452	108760	362760
GFRA2	GDNF family receptor alpha 2	GFRA2	8.658		Plasma Membrane	transmembrane receptor			2675	14586	25136
GLB1L2	galactosidase, beta 1-like 2	GLB1L2	8.553		Other	other			89944	244757	503194
GP9	glycoprotein IX (platelet)	--		1	Plasma Membrane	other			2815	54368	502858
HAMP	hepcidin antimicrobial peptide	--		1	Extracellular Space	other			57817
HBE1	hemoglobin, epsilon 1	HBE1	7.111	2	Cytoplasm	transporter			3046	15132	94164
HBEGF	heparin-binding EGF-like growth factor	--		1	Extracellular Space	growth factor	diagnosis,unspecified application		1839	15200	25433
HES5	hes family bHLH transcription factor 5	HES5	8.322	1	Nucleus	other			388585	15208	79225
HFM1	HFM1, ATP-dependent DNA helicase homolog (S. cerevisiae)	HFM1	7.515		Other	other			164045	330149	690161
Histone h3	--	--		2	Nucleus	group	efficacy
HMGA1	high mobility group AT-hook 1	--		1	Nucleus	transcription regulator	unspecified application		3159	15361|111241	117062
HNRNPA2B1	heterogeneous nuclear ribonucleoprotein A2/B1	--		7	Nucleus	other			3181	53379	362361
IGF1R	insulin-like growth factor 1 receptor	--		2	Plasma Membrane	transmembrane receptor	diagnosis,efficacy,prognosis	linsitinib, cixutumumab, ganitumab, AVE1642, BIIB022, IGF1, ceritinib	3480	16001	25718
IGF2BP1	insulin-like growth factor 2 mRNA binding protein 1	--		1	Cytoplasm	translation regulator			10642	140486	303477
IL13	interleukin 13	--		2	Extracellular Space	cytokine	diagnosis,efficacy,response to therapy,unspecified application	CAT-354	3596	16163	116553
ILDR2	immunoglobulin-like domain containing receptor 2	ILDR2	7.787		Other	other			387597	100039795	685277
IRX3	iroquois homeobox 3	IRX3	8.439		Nucleus	transcription regulator			79191	16373
KAT5	K(lysine) acetyltransferase 5	--		2	Nucleus	transcription regulator			10524	81601	192218
KDM1A	lysine (K)-specific demethylase 1A	--			Nucleus	enzyme	unspecified application		23028	99982	500569
KIF1A	kinesin family member 1A	--		5	Cytoplasm	other	diagnosis,prognosis		547	16560	363288
KIT	v-kit Hardy-Zuckerman 4 feline sarcoma viral oncogene homolog	--		1	Plasma Membrane	transmembrane receptor	diagnosis,efficacy,prognosis,safety,unspecified application	dasatinib, sunitinib, pazopanib, tivozanib, motesanib, OSI-930, telatinib, tandutinib, cabozantinib, regorafenib, ponatinib, bortezomib/sorafenib, lapatinib/pazopanib, dexamethasone/lenalidomide/sorafenib, bevacizumab/sorafenib, imatinib/sirolimus, cabozantinib/erlotinib, imatinib, sorafenib	3815	16590	64030
LNX2	ligand of numb-protein X 2	--			Other	other			222484	140887	360761
MAATS1	MYCBP-associated, testis expressed 1	C3orf15	6.769		Cytoplasm	other			89876	320214	303920
MAPK1	mitogen-activated protein kinase 1	--		2	Cytoplasm	kinase	efficacy	ARRY-438162	5594	26413	116590
MBD3	methyl-CpG binding domain protein 3	--		2	Nucleus	other			53615	17192	362834
mir-290	microRNA 372	MIR2964A	7.17	2	Cytoplasm	microRNA			442916|442917|100616185|100616335	100049715|100049710|102466839|100049711|100049712|100049713|100049714|100124471	100498801|100314136|100314137|100314062|100314249|100314273|100526632|100526601|100314061
miR-515-5p (and other miRNAs w/seed UCUCCAA)	--	--			Cytoplasm	mature microRNA
MMP9	matrix metallopeptidase 9 (gelatinase B, 92kDa gelatinase, 92kDa type IV collagenase)	--		1	Extracellular Space	peptidase	diagnosis,disease progression,efficacy,prognosis,unspecified application		4318	17395	81687
MTA1	metastasis associated 1	--		2	Nucleus	transcription regulator	diagnosis,response to therapy		9112	116870	64520
MUSTN1	musculoskeletal, embryonic nuclear protein 1	MUSTN1	7.999		Nucleus	other			389125	66175	290553
MYC	v-myc avian myelocytomatosis viral oncogene homolog	--		1	Nucleus	transcription regulator	diagnosis,efficacy,prognosis,response to therapy,unspecified application		4609	17869	24577
NANOG	Nanog homeobox	--		2	Nucleus	transcription regulator	diagnosis		79923	71950	414065
NCAN	neurocan	NCAN	8.098	1	Extracellular Space	other			1463	13004	58982|102550316
NEUROD4	neuronal differentiation 4	NEUROD4	6.742	1	Nucleus	other			58158	11923	288821
NFE4	nuclear factor, erythroid 4	--			Nucleus	other			58160
NFkB (complex)	--	--		1	Nucleus	complex	diagnosis,disease progression,efficacy,prognosis
NFKBIA	nuclear factor of kappa light polypeptide gene enhancer in B-cells inhibitor, alpha	--		2	Cytoplasm	transcription regulator			4792	18035	25493
NHLH1	nescient helix loop helix 1	NHLH1	7.79	2	Nucleus	other			4807	18071	289230
NME5	NME/NM23 family member 5	NME5	6.56	2	Other	kinase			8382	75533	688903
NR2F2	nuclear receptor subfamily 2, group F, member 2	--			Nucleus	ligand-dependent nuclear receptor			7026	11819	113984
NR3C1	nuclear receptor subfamily 3, group C, member 1 (glucocorticoid receptor)	--		2	Nucleus	ligand-dependent nuclear receptor	efficacy	rimexolone, medrysone, clocortolone pivalate, diflorasone diacetate, fluorometholone, dexamethasone phosphate, cortisone acetate, halcinonide, flurandrenolide, desoximetasone, desonide, prednisolone, clobetasol propionate, fluocinolone acetonide, prednisone, hydrocortisone, triamcinolone, dexamethasone 21-acetate, 11beta hydrocortisone acetate, betamethasone, dexamethasone, budesonide, fluticason…	2908	14815	24413
NRG1	neuregulin 1	NRG1	7.098	1,2	Extracellular Space	growth factor	diagnosis,response to therapy		3084		112400
NRXN1	neurexin 1	--		1	Plasma Membrane	transporter			9378	18189	60391
NUPR1	nuclear protein, transcriptional regulator, 1	--		6	Nucleus	transcription regulator			26471	56312	100912108|113900
OPRK1	opioid receptor, kappa 1	OPRK1	7.38	1	Plasma Membrane	G-protein coupled receptor		acetaminophen/pentazocine, aspirin/oxycodone, dihydrocodeine, aspirin/caffeine/propoxyphene, aspirin/butalbital/caffeine/codeine, dextromethorphan/morphine, morphine/naltrexone, buprenorphine/naloxone, acetaminophen/aspirin/codeine, acetaminophen/codeine, codeine/promethazine, acetaminophen/oxycodone, acetaminophen/propoxyphene, etorphine, alfentanil, loperamide, acetaminophen/butalbital/caffeine…	4986	18387	29335
OPRM1	opioid receptor, mu 1	--		1	Plasma Membrane	G-protein coupled receptor	efficacy	acetaminophen/pentazocine, acetaminophen/caffeine/dihydrocodeine, aspirin/hydrocodone, aspirin/oxycodone, dihydrocodeine, aspirin/caffeine/propoxyphene, aspirin/butalbital/caffeine/codeine, aspirin/caffeine/dihydrocodeine, dextromethorphan/morphine, alvimopan, diphenoxylate, dihydromorphine, ethylmorphine, tapentadol, morphine/naltrexone, buprenorphine/naloxone, acetaminophen/aspirin/codeine, hyd…	4988	18390	25601
P2RX3	purinergic receptor P2X, ligand-gated ion channel, 3	P2RX3	7.329	1	Plasma Membrane	ion channel			5024	228139	81739
PAX6	paired box 6	PAX6	6.328	2	Nucleus	transcription regulator			5080	18508	25509
PCDH8	protocadherin 8	PCDH8	8.262	1	Plasma Membrane	other			5100	18530	64865
PDE1A	phosphodiesterase 1A, calmodulin-dependent	PDE1A	5.357	7	Cytoplasm	enzyme			5136	18573	81529
PDLIM2	PDZ and LIM domain 2 (mystique)	--		2	Cytoplasm	other			64236	213019	290354
PHYHIPL	phytanoyl-CoA 2-hydroxylase interacting protein-like	PHYHIPL	6.935		Cytoplasm	other			84457	70911	309901
PIK3C2B	phosphatidylinositol-4-phosphate 3-kinase, catalytic subunit type 2 beta	PIK3C2B	9.394	1	Cytoplasm	kinase			5287	240752	289021
Pkc(s)	--	--		2	Cytoplasm	group	efficacy
POU5F1	POU class 5 homeobox 1	--		2	Nucleus	transcription regulator	diagnosis,disease progression		5460	18999	294562
PRDM5	PR domain containing 5	--		2	Nucleus	other			11107	70779	689788
PRMT8	protein arginine methyltransferase 8	PRMT8	7.418	2	Nucleus	enzyme			56341	381813	688502
RAF1	v-raf-1 murine leukemia viral oncogene homolog 1	--		2	Cytoplasm	kinase	efficacy	CHIR-265, vemurafenib, dabrafenib, regorafenib, bortezomib/sorafenib, dexamethasone/lenalidomide/sorafenib, bevacizumab/sorafenib, dabrafenib/trametinib, sorafenib	5894	110157	24703
RCOR1	REST corepressor 1	--			Nucleus	transcription regulator			23186	217864	102554884
RELA	v-rel avian reticuloendotheliosis viral oncogene homolog A	--		2	Nucleus	transcription regulator	diagnosis,efficacy	NF-kappaB decoy	5970	19697	309165
REST	RE1-silencing transcription factor	--		8	Nucleus	transcription regulator			5978	19712	83618
RTN1	reticulon 1	RTN1	7.664	1	Cytoplasm	other			6252	104001	116644
SCUBE3	signal peptide, CUB domain, EGF-like 3	SCUBE3	8.925	1	Plasma Membrane	other			222663	268935	294297
SLC16A14	solute carrier family 16, member 14	SLC16A14	7.729		Other	other			151473	71781	316578
Smad2/3	--	--		1	Cytoplasm	group
SMO	smoothened, frizzled class receptor	--		2	Plasma Membrane	G-protein coupled receptor	response to therapy	vismodegib, gemcitabine/vismodegib, erlotinib/vismodegib	6608	319757	25273
SOX2	SRY (sex determining region Y)-box 2	--		2	Nucleus	transcription regulator	diagnosis,prognosis		6657	20674	499593
SOX11	SRY (sex determining region Y)-box 11	--		4	Nucleus	transcription regulator			6664	20666	84046
SRRM4	serine/arginine repetitive matrix 4	SRRM4	8.072	8	Nucleus	other			84530	68955
SSRP1	structure specific recognition protein 1	--		2	Nucleus	other			6749	20833	81785
ST18	suppression of tumorigenicity 18, zinc finger	ST18	5.847	1	Nucleus	transcription regulator			9705	240690	266680
STAT3	signal transducer and activator of transcription 3 (acute-phase response factor)	--		2	Nucleus	transcription regulator	diagnosis,efficacy,prognosis,response to therapy		6774	20848	25125
STOX1	storkhead box 1	--		3	Cytoplasm	other			219736	216021	294388
SV2C	synaptic vesicle glycoprotein 2C	SV2C	6.245		Plasma Membrane	other			22987	75209	29643
TGFB1	transforming growth factor, beta 1	--		1	Extracellular Space	growth factor	diagnosis,efficacy,prognosis,safety,unspecified application		7040	21803	59086
TIAM1	T-cell lymphoma invasion and metastasis 1	--		1	Cytoplasm	other			7074	21844	304109
TKTL1	transketolase-like 1	TKTL1	7.289		Other	enzyme			8277	83553	689374
UGCG	UDP-glucose ceramide glucosyltransferase	--		1	Cytoplasm	enzyme		N-butyldeoxygalactonojirimycin, N-butyldeoxynojirimycin	7357	22234	83626
Vegf	--	--		2	Extracellular Space	group	diagnosis,disease progression,efficacy,prognosis,response to therapy,unspecified application
VEGFC	vascular endothelial growth factor C	--		1	Extracellular Space	growth factor	diagnosis,disease progression,efficacy,prognosis		7424	22341	114111
VSTM4	V-set and transmembrane domain containing 4	VSTM4	7.334		Other	other			196740	320736	361112
YPEL1	yippee-like 1 (Drosophila)	YPEL1	8.874	4	Nucleus	enzyme			29799	106369	100360867
ZBTB16	zinc finger and BTB domain containing 16	ZBTB16	8.201	1	Nucleus	transcription regulator			7704	235320	353227

## Sheet: Cluster3
Supplementary Data 2. Ingenuity cluster analysis gene list
AnalysisName:Observation 1 Reference set: Ingenuity Knowledge Base (Genes Only)
Relationship to include: Direct and Indirect
Does not Include Endogenous Chemicals
Optional Analyses: My Pathways My List
Filter Summary:
Consider only molecules and/or relationships where
(species = Human) AND
(confidence = Experimentally Observed)
Cutoff:
Canonical Pathways
Ingenuity Canonical Pathways	-log(p-value)	Ratio	Molecules
NAD Biosynthesis III	1.63	0.25	NMNAT2
NAD Salvage Pathway III	1.54	0.2	NMNAT2
PTEN Signaling	1.49	0.0254	FGFR3,ITGA2,FGFR2
NAD Biosynthesis from 2-amino-3-carboxymuconate Semialdehyde	1.46	0.167	NMNAT2
Glycine Cleavage Complex	1.46	0.167	GLDC
D-myo-inositol-5-phosphate Metabolism	1.35	0.0222	MTMR7,ALPL,PLCH1
Agrin Interactions at Neuromuscular Junction	1.23	0.0299	ITGA2,LAMA2
STAT3 Pathway	1.16	0.0274	FGFR3,FGFR2
Fatty Acid Activation	1.13	0.0769	SLC27A2
NAD biosynthesis II (from tryptophan)	1.13	0.0769	NMNAT2
Phenylalanine Degradation IV (Mammalian, via Side Chain)	1.1	0.0714	SLC27A2
Sertoli Cell-Sertoli Cell Junction Signaling	1.08	0.0172	F11R,ITGA2,PLS1
FGF Signaling	1.05	0.0235	FGFR3,FGFR2
Parkinson's Signaling	1.05	0.0625	SNCAIP
Superpathway of Inositol Phosphate Compounds	1.03	0.0164	MTMR7,ALPL,PLCH1
Î³-linolenate Biosynthesis II (Animals)	1.02	0.0588	SLC27A2
Mitochondrial L-carnitine Shuttle Pathway	1.02	0.0588	SLC27A2
Virus Entry via Endocytic Pathways	1.02	0.0225	ITGA2,CXADR
Salvage Pathways of Pyrimidine Ribonucleotides	0.993	0.0217	PRKAA2,AK4
Leukocyte Extravasation Signaling	0.98	0.0155	F11R,RASGRP1,ITGA2
Integrin Signaling	0.97	0.0154	TSPAN7,ITGA2,TSPAN2
NAD Salvage Pathway II	0.934	0.0476	NMNAT2
Pyrimidine Deoxyribonucleotides De Novo Biosynthesis I	0.934	0.0476	AK4
Pyrimidine Ribonucleotides Interconversion	0.864	0.04	AK4
D-myo-inositol (1,4,5)-Trisphosphate Biosynthesis	0.848	0.0385	PLCH1
Type II Diabetes Mellitus Signaling	0.84	0.0175	SLC27A2,PRKAA2
Pyrimidine Ribonucleotides De Novo Biosynthesis	0.833	0.037	AK4
D-myo-inositol (1,4,5,6)-Tetrakisphosphate Biosynthesis	0.811	0.0168	MTMR7,ALPL
D-myo-inositol (3,4,5,6)-tetrakisphosphate Biosynthesis	0.811	0.0168	MTMR7,ALPL
Fatty Acid Î²-oxidation I	0.804	0.0345	SLC27A2
Sonic Hedgehog Signaling	0.804	0.0345	GLI2
Human Embryonic Stem Cell Pluripotency	0.746	0.0153	FGFR3,FGFR2
Stearate Biosynthesis I (Animals)	0.741	0.0294	SLC27A2
AMPK Signaling	0.736	0.015	PRKAA2,AK4
eNOS Signaling	0.726	0.0148	PRKAA2,LPAR3
3-phosphoinositide Degradation	0.721	0.0147	MTMR7,ALPL
3-phosphoinositide Biosynthesis	0.675	0.0137	MTMR7,ALPL
Germ Cell-Sertoli Cell Junction Signaling	0.633	0.0128	ITGA2,PLS1
Amyloid Processing	0.593	0.02	MARK1
NF-ÎºB Signaling	0.583	0.0118	FGFR3,FGFR2
Ephrin Receptor Signaling	0.572	0.0116	EPHB2,ITGA2
Phospholipases	0.564	0.0185	PLCH1
Regulation of Cellular Mechanics by Calpain Protease	0.558	0.0182	ITGA2
Actin Nucleation by ARP-WASP Complex	0.551	0.0179	ITGA2
Glutamate Receptor Signaling	0.551	0.0179	GRID2
Regulation of the Epithelial-Mesenchymal Transition Pathway	0.538	0.011	FGFR3,FGFR2
Pyridoxal 5'-phosphate Salvage Pathway	0.508	0.0159	PRKAA2
GABA Receptor Signaling	0.492	0.0152	GABRB3
Basal Cell Carcinoma Signaling	0.476	0.0145	GLI2
LPS/IL-1 Mediated Inhibition of RXR Function	0.462	0.00962	SLC27A2,SLCO1A2
Caveolar-mediated Endocytosis Signaling	0.461	0.0139	ITGA2
NF-ÎºB Activation by Viruses	0.456	0.0137	ITGA2
Ephrin B Signaling	0.456	0.0137	EPHB2
Role of Osteoblasts, Osteoclasts and Chondrocytes in Rheumatoid Arthritis	0.446	0.00935	ITGA2,ALPL
Reelin Signaling in Neurons	0.429	0.0127	ITGA2
Neuregulin Signaling	0.4	0.0116	ITGA2
Bladder Cancer Signaling	0.4	0.0116	FGFR3
FAK Signaling	0.4	0.0116	ITGA2
Regulation of Actin-based Motility by Rho	0.396	0.0115	ITGA2
G Beta Gamma Signaling	0.393	0.0114	KCNJ6
PAK Signaling	0.393	0.0114	ITGA2
T Cell Receptor Signaling	0.364	0.0104	RASGRP1
Amyotrophic Lateral Sclerosis Signaling	0.361	0.0103	GRID2
CDK5 Signaling	0.357	0.0102	ITGA2
Paxillin Signaling	0.354	0.0101	ITGA2
Rac Signaling	0.341	0.00971	ITGA2
Axonal Guidance Signaling	0.34	0.00706	GLI2,EPHB2,ITGA2
HGF Signaling	0.338	0.00962	ITGA2
Corticotropin Releasing Hormone Signaling	0.327	0.00926	GLI2
GÎ±s Signaling	0.327	0.00926	ADD2
Sperm Motility	0.313	0.00885	SLC16A10
GÎ±12/13 Signaling	0.302	0.00855	LPAR3
RhoA Signaling	0.294	0.00833	LPAR3
PI3K/AKT Signaling	0.292	0.00826	ITGA2
Cdc42 Signaling	0.273	0.00775	ITGA2
Synaptic Long Term Depression	0.258	0.00735	GRID2
Regulation of eIF4 and p70S6K Signaling	0.246	0.00704	ITGA2
Tec Kinase Signaling	0.22	0.00641	ITGA2
Dopamine-DARPP32 Feedback in cAMP Signaling	0.218	0.00637	KCNJ6
Hepatic Cholestasis	0.217	0.00633	SLCO1A2
PPARÎ±/RXRÎ± Activation	0.205	0.00606	PRKAA2
Granulocyte Adhesion and Diapedesis	0.205	0.00606	ITGA2
Tight Junction Signaling	0.204	0.00602	F11R
CREB Signaling in Neurons	0.199	0.00592	GRID2
Upstream Regulators
Upstream Regulator	Log Ratio	Molecule Type	Predicted Activation State	Activation z-score	p-value of overlap	Target molecules in dataset	Mechanistic Network
CMAT		other			0.00529	MYB
mir-30		microRNA			0.00529	ITGA2
mir-150		microRNA			0.00529	MYB
ACTN4		other			0.00529	PDLIM1
TSPYL5		other			0.00652	F11R,NRXN1
SBDS		other			0.0104	ADD2,KIF1A,MYEF2
KCNJ2		ion channel			0.0106	MYEF2
WHSC1		enzyme			0.0158	CA2
FGF8		growth factor			0.0158	FGFR2
NOV		growth factor			0.0158	ITGA2
JAG1		growth factor			0.0158	GLI2
CLDN2		other			0.0158	ITGA2
estrogen receptor		group	Activated	2	0.0181	CD24,F11R,FGFR2,FGFR3
miR-515-5p (and other miRNAs w/seed UCUCCAA)		mature microRNA			0.021	FGFR2
ITGA6		transmembrane receptor			0.0262	ITGA2
CYR61		other			0.0262	ITGA2
Collagen type V		complex			0.0262	ITGA2
Collagen type III		complex			0.0313	ITGA2
WAC		other			0.0313	ALPL
MCAM		other			0.0313	CD24
CDKN1B		kinase			0.0313	LGR4
Smad		complex			0.0364	GLI2
HIC1		transcription regulator			0.0402	CA2,KCNJ6
BRD4		kinase			0.0414	MYB,SLC16A9
MEMO1		other			0.0415	CA2
RNF40		enzyme			0.0415	ALPL
NCOA2		transcription regulator			0.0415	MYB
Tgf beta		group			0.0466	GLI2
CBL		transcription regulator			0.0466	FGFR2
Bio Functions
Categories	Diseases or Functions Annotation	p-Value	Predicted Activation State	Activation z-score	Notes	Molecules	# Molecules
Cancer	melanoma	3.52e-09				ADD2,ALPL,ATP1A3,ATP8A1,CA2,CADPS2,CAMKV,CDKL2,CHST9,CLGN,CTSV,CXADR,CYP26A1,DPP10,ELAVL4,EPHB2,FAT3,FAT4,FGFR2,FGFR3,FRY,FUT9,GABRB3,GLDC,GLI2,GRID2,KCNH8,KCNJ6,KIF1A,LAMA2,LGR4,LPAR3,LRRC37A3 (includes others),LRRN1,MAP7,MARK1,MGAT4C,MPP7,MTMR7,MYB,MYO3A,NAP1L2,NMNAT2,NRXN1,PCDH11X,PKP2,PLCH1,PLEKHA7,PLEKHG4B,PLS1,PPM1E,PPP4R4,PRKAA2,RASGRP1,RGMA,RHBDL3,SAMD12,SCG3,SEPP1,SHISA3,SLC16A9,SLC27A2,…	78
Cancer	Cancer	5.17e-07				ADD2,AIM2,AK4,ALPL,ATP1A3,ATP8A1,CA2,CADPS2,CAMKV,CCDC169,CD24,CDKL2,CHST9,CLGN,CTSV,CXADR,CYP26A1,DPP10,ELAVL4,EPHB2,F11R,FAT3,FAT4,FGFR2,FGFR3,FRY,FUT9,GABRB3,GLDC,GLI2,GRID2,ITGA2,KCNH8,KCNJ6,KIF1A,LAMA2,LGR4,LPAR3,LRRC37A3 (includes others),LRRN1,MAP7,MARC1,MARK1,MEGF10,MGAT4C,MPP7,MTMR7,MYB,MYEF2,MYO3A,NAP1L2,NMNAT2,NRARP,NRXN1,PAIP2B,PCDH11X,PCDH11Y,PDLIM1,PKP2,PLCH1,PLEKHA7,PLEKHG4B,PLS1,P…	97
Cancer	epithelial neoplasia	9.57e-06				ADD2,AIM2,AK4,ALPL,CA2,CCDC169,CD24,CDKL2,CHST9,CLGN,CTSV,CXADR,DPP10,ELAVL4,EPHB2,F11R,FAT3,FAT4,FGFR2,FGFR3,FRY,GABRB3,GLDC,GLI2,GRID2,ITGA2,KCNH8,KCNJ6,KIF1A,LAMA2,LGR4,LPAR3,LRRC37A3 (includes others),LRRN1,MAP7,MARC1,MARK1,MEGF10,MGAT4C,MTMR7,MYEF2,MYO3A,NAP1L2,NMNAT2,NRXN1,PAIP2B,PCDH11X,PCDH11Y,PDLIM1,PLEKHA7,PLEKHG4B,PMEL,PPM1E,PPP4R4,PRKAA2,RHBDL3,SEMA5B,SEPP1,SLC16A10,SLC16A9,SLC27A2,SN…	74
Developmental Disorder, Skeletal and Muscular Disorders	Levy-Hollister syndrome	0.000102				FGFR2,FGFR3	2
Dermatological Diseases and Conditions	acanthosis nigricans	0.000102				FGFR2,FGFR3	2
Connective Tissue Disorders, Developmental Disorder, Hereditary Disorder, Skeletal and Muscular Disorders	saethre-chotzen syndrome	0.000102				FGFR2,FGFR3	2
Cancer	carcinoma	0.000104				ADD2,AIM2,AK4,ALPL,CA2,CCDC169,CD24,CDKL2,CHST9,CLGN,CTSV,CXADR,DPP10,ELAVL4,EPHB2,F11R,FAT3,FAT4,FGFR2,FGFR3,FRY,GABRB3,GLDC,GLI2,GRID2,ITGA2,KCNH8,KCNJ6,KIF1A,LAMA2,LGR4,LPAR3,LRRC37A3 (includes others),LRRN1,MAP7,MARC1,MARK1,MEGF10,MGAT4C,MTMR7,MYEF2,MYO3A,NAP1L2,NMNAT2,NRXN1,PCDH11X,PDLIM1,PLEKHA7,PMEL,PPM1E,PPP4R4,PRKAA2,RHBDL3,SEMA5B,SEPP1,SLC16A10,SLC16A9,SLC27A2,STOX2,TEX15,TEX9,TOM1L1,TS…	70
Cancer	adenocarcinoma	0.000149				ADD2,AIM2,AK4,CCDC169,CD24,CDKL2,CHST9,CLGN,CXADR,DPP10,ELAVL4,EPHB2,FAT3,FAT4,FGFR2,FGFR3,FRY,GLDC,GLI2,GRID2,ITGA2,KCNH8,KIF1A,LAMA2,LGR4,LPAR3,LRRC37A3 (includes others),LRRN1,MARC1,MARK1,MEGF10,MGAT4C,MTMR7,MYEF2,MYO3A,NAP1L2,NMNAT2,NRXN1,PCDH11X,PDLIM1,PLEKHA7,PPM1E,PPP4R4,PRKAA2,RHBDL3,SEMA5B,SEPP1,SLC16A10,SLC16A9,SLC27A2,STOX2,TEX15,TEX9,TSPAN2,TSPAN7,UNC79,USP44,VGLL3,WBSCR17,ZNF649,ZSWI…	61
Cancer, Dermatological Diseases and Conditions	skin cancer	0.000378				CAMKV,FAT4,FGFR2,GLI2,GRID2,LAMA2,LGR4,MYO3A,PLEKHA7,SAMD12,SLC16A9,SNCAIP,ST6GAL2,TOM1L1,UNC79	15
Cancer, Dermatological Diseases and Conditions	malignant cutaneous melanoma cancer	0.000455				CAMKV,FAT4,FGFR2,GLI2,GRID2,LAMA2,MYO3A,PLEKHA7,SAMD12,SLC16A9,SNCAIP,ST6GAL2,UNC79	13
Cancer	abdominal cancer	0.000558				ADD2,AIM2,AK4,ALPL,CA2,CCDC169,CD24,CDKL2,CHST9,CLGN,CTSV,CXADR,DPP10,ELAVL4,EPHB2,FAT3,FAT4,FGFR2,FGFR3,FRY,GLDC,GLI2,GRID2,ITGA2,KCNH8,KIF1A,LAMA2,LGR4,LPAR3,LRRC37A3 (includes others),LRRN1,MARC1,MARK1,MEGF10,MGAT4C,MTMR7,MYB,MYEF2,MYO3A,NAP1L2,NRXN1,PCDH11X,PCDH11Y,PDLIM1,PLEKHA7,PMEL,PPM1E,PPP4R4,PRKAA2,RHBDL3,SEMA5B,SEPP1,SLC16A10,SLC16A9,SLC27A2,SNCAIP,STOX2,TEX15,TEX9,TSPAN2,TSPAN7,UNC79,…	67
Cancer, Gastrointestinal Disease	colon cancer	0.00064				ADD2,AIM2,AK4,CA2,CDKL2,CLGN,DPP10,ELAVL4,EPHB2,FAT3,FAT4,FGFR2,FGFR3,FRY,GLI2,GRID2,KIF1A,LGR4,LPAR3,LRRN1,MARK1,MGAT4C,MYB,MYEF2,MYO3A,NAP1L2,PCDH11X,PLEKHA7,PPM1E,PRKAA2,RHBDL3,SLC16A10,SLC16A9,SLC27A2,STOX2,TEX15,TSPAN7,UNC79,USP44,WBSCR17	40
Connective Tissue Disorders, Developmental Disorder, Hereditary Disorder, Skeletal and Muscular Disorders	craniofacial dysostosis	0.000703				FGFR2,FGFR3	2
Cancer, Gastrointestinal Disease	gastrointestinal carcinoma	0.00157				ADD2,AIM2,AK4,CDKL2,CHST9,CLGN,DPP10,ELAVL4,EPHB2,F11R,FAT3,FAT4,FGFR2,FGFR3,FRY,GLI2,GRID2,KIF1A,LGR4,LPAR3,LRRN1,MAP7,MARK1,MEGF10,MGAT4C,MYO3A,PCDH11X,PLEKHA7,PPM1E,PRKAA2,RHBDL3,SLC16A10,SLC16A9,SLC27A2,STOX2,TEX15,TSPAN7,UNC79,USP44,WBSCR17	40
Cancer, Gastrointestinal Disease	gastrointestinal tract cancer	0.00235				ADD2,AIM2,AK4,CA2,CDKL2,CHST9,CLGN,DPP10,ELAVL4,EPHB2,F11R,FAT3,FAT4,FGFR2,FGFR3,FRY,GLI2,GRID2,KIF1A,LGR4,LPAR3,LRRN1,MAP7,MARK1,MEGF10,MGAT4C,MYB,MYEF2,MYO3A,NAP1L2,NRXN1,PCDH11X,PLEKHA7,PPM1E,PRKAA2,RHBDL3,SLC16A10,SLC16A9,SLC27A2,STOX2,TEX15,TSPAN7,UNC79,USP44,WBSCR17	45
Cancer, Organismal Injury and Abnormalities, Reproductive System Disease	uterine cancer	0.00241				CA2,CCDC169,CLGN,CTSV,CXADR,DPP10,EPHB2,FAT3,FAT4,FGFR2,FGFR3,FRY,GLDC,ITGA2,KCNH8,LAMA2,LGR4,LRRN1,MARC1,MARK1,MEGF10,MGAT4C,MTMR7,MYO3A,NAP1L2,NRXN1,PDLIM1,PPP4R4,SNCAIP,STOX2,TEX9,TSPAN2,VGLL3,ZNF649,ZSWIM5	35
Cancer, Gastrointestinal Disease	gastrointestinal adenocarcinoma	0.00243				ADD2,AIM2,AK4,CDKL2,CHST9,CLGN,DPP10,ELAVL4,EPHB2,FAT3,FAT4,FGFR2,FGFR3,FRY,GLI2,GRID2,KIF1A,LGR4,LPAR3,LRRN1,MARK1,MGAT4C,MYO3A,PCDH11X,PLEKHA7,PPM1E,PRKAA2,RHBDL3,SLC16A10,SLC16A9,SLC27A2,STOX2,TEX15,TSPAN7,UNC79,USP44,WBSCR17	37
Cancer, Gastrointestinal Disease	colorectal cancer	0.00249				ADD2,AIM2,AK4,CA2,CDKL2,CHST9,CLGN,DPP10,ELAVL4,EPHB2,FAT3,FAT4,FGFR2,FGFR3,FRY,GLI2,GRID2,KIF1A,LGR4,LPAR3,LRRN1,MARK1,MGAT4C,MYB,MYEF2,MYO3A,NAP1L2,NRXN1,PCDH11X,PLEKHA7,PPM1E,PRKAA2,RHBDL3,SLC16A10,SLC16A9,SLC27A2,STOX2,TEX15,TSPAN7,UNC79,USP44,WBSCR17	42
Skeletal and Muscular System Development and Function	morphogenesis of skeletal system	0.00255				FGFR2,FGFR3	2
Cancer	malignant neoplasm of pelvis	0.00291				CA2,CCDC169,CHST9,CLGN,CTSV,CXADR,DPP10,EPHB2,FAT3,FAT4,FGFR2,FGFR3,FRY,GLDC,ITGA2,KCNH8,LAMA2,LGR4,LRRN1,MARC1,MARK1,MEGF10,MGAT4C,MTMR7,MYO3A,NAP1L2,NRXN1,PDLIM1,PPP4R4,SNCAIP,STOX2,TEX9,TSPAN2,VGLL3,ZNF649,ZSWIM5	36
Cancer, Organismal Injury and Abnormalities, Reproductive System Disease	female genital tract cancer	0.00303				CA2,CCDC169,CD24,CLGN,CTSV,CXADR,DPP10,EPHB2,FAT3,FAT4,FGFR2,FGFR3,FRY,GLDC,ITGA2,KCNH8,LAMA2,LGR4,LRRN1,MARC1,MARK1,MEGF10,MGAT4C,MTMR7,MYO3A,NAP1L2,NRXN1,PDLIM1,PMEL,PPP4R4,SNCAIP,STOX2,TEX9,TSPAN2,VGLL3,ZNF649,ZSWIM5	37
Cancer, Organismal Injury and Abnormalities, Reproductive System Disease	malignant neoplasm of female genital organ	0.00303				CA2,CCDC169,CD24,CLGN,CTSV,CXADR,DPP10,EPHB2,FAT3,FAT4,FGFR2,FGFR3,FRY,GLDC,ITGA2,KCNH8,LAMA2,LGR4,LRRN1,MARC1,MARK1,MEGF10,MGAT4C,MTMR7,MYO3A,NAP1L2,NRXN1,PDLIM1,PMEL,PPP4R4,SNCAIP,STOX2,TEX9,TSPAN2,VGLL3,ZNF649,ZSWIM5	37
Cancer, Gastrointestinal Disease	cecum adenocarcinoma	0.0031				AIM2,CLGN,DPP10,ELAVL4,FAT3,FAT4,FGFR2,FRY,GRID2,LPAR3,MARK1,MGAT4C,MYO3A,PPM1E,SLC16A10,SLC16A9	16
Cancer, Organismal Injury and Abnormalities, Reproductive System Disease	uterine tumor	0.00325				CA2,CCDC169,CD24,CLGN,CTSV,CXADR,DPP10,EPHB2,FAT3,FAT4,FGFR2,FGFR3,FRY,GLDC,ITGA2,KCNH8,LAMA2,LGR4,LRRN1,MARC1,MARK1,MEGF10,MGAT4C,MTMR7,MYO3A,NAP1L2,NRXN1,PDLIM1,PPP4R4,SNCAIP,STOX2,TEX9,TSPAN2,VGLL3,ZNF649,ZSWIM5	36
Cancer	pelvic cancer	0.0035				ALPL,CA2,CCDC169,CD24,CLGN,CTSV,CXADR,DPP10,EPHB2,FAT3,FAT4,FGFR2,FGFR3,FRY,GLDC,ITGA2,KCNH8,LAMA2,LGR4,LRRC37A3 (includes others),LRRN1,MARC1,MARK1,MEGF10,MGAT4C,MTMR7,MYO3A,NAP1L2,NRXN1,PCDH11Y,PDLIM1,PMEL,PPP4R4,SNCAIP,STOX2,TEX9,TSPAN2,VGLL3,ZNF649,ZSWIM5	40
Cancer, Organismal Injury and Abnormalities, Reproductive System Disease	uterine carcinoma	0.00351				CCDC169,CLGN,CTSV,CXADR,DPP10,FAT3,FAT4,FGFR2,FGFR3,FRY,GLDC,ITGA2,KCNH8,LAMA2,LGR4,LRRN1,MARC1,MARK1,MEGF10,MGAT4C,MTMR7,MYO3A,NAP1L2,NRXN1,PDLIM1,PPP4R4,STOX2,TEX9,TSPAN2,VGLL3,ZNF649,ZSWIM5	32
Cancer, Organismal Injury and Abnormalities, Reproductive System Disease	endometrial cancer	0.00363				CA2,CCDC169,CLGN,CXADR,DPP10,EPHB2,FAT3,FAT4,FGFR2,FRY,GLDC,ITGA2,KCNH8,LAMA2,LGR4,LRRN1,MARC1,MARK1,MEGF10,MGAT4C,MTMR7,MYO3A,NAP1L2,NRXN1,PDLIM1,PPP4R4,SNCAIP,STOX2,TEX9,TSPAN2,VGLL3,ZNF649,ZSWIM5	33
Respiratory Disease	respiratory insufficiency	0.00438				CA2,GABRB3	2
Cancer, Gastrointestinal Disease	colorectal carcinoma	0.00448				ADD2,AIM2,AK4,CDKL2,CHST9,CLGN,DPP10,ELAVL4,FAT3,FAT4,FGFR2,FGFR3,FRY,GLI2,GRID2,KIF1A,LGR4,LPAR3,LRRN1,MARK1,MGAT4C,MYO3A,PCDH11X,PLEKHA7,PPM1E,PRKAA2,RHBDL3,SLC16A10,SLC16A9,SLC27A2,STOX2,TEX15,TSPAN7,UNC79,USP44,WBSCR17	36
Cancer, Gastrointestinal Disease	colorectal adenocarcinoma	0.00503				ADD2,AIM2,AK4,CDKL2,CHST9,CLGN,DPP10,ELAVL4,FAT3,FAT4,FGFR2,FGFR3,FRY,GLI2,GRID2,KIF1A,LPAR3,LRRN1,MARK1,MGAT4C,MYO3A,PCDH11X,PLEKHA7,PPM1E,PRKAA2,RHBDL3,SLC16A10,SLC16A9,SLC27A2,STOX2,TEX15,TSPAN7,UNC79,USP44,WBSCR17	35
Cancer, Gastrointestinal Disease	colon carcinoma	0.00521				ADD2,AIM2,AK4,CDKL2,CLGN,DPP10,ELAVL4,FAT3,FAT4,FGFR2,FGFR3,FRY,GLI2,GRID2,KIF1A,LGR4,LPAR3,LRRN1,MARK1,MGAT4C,MYO3A,PCDH11X,PLEKHA7,PPM1E,PRKAA2,RHBDL3,SLC16A10,SLC16A9,SLC27A2,STOX2,TEX15,TSPAN7,UNC79,USP44,WBSCR17	35
Cancer, Organismal Injury and Abnormalities, Reproductive System Disease	adenocarcinoma in endometrium	0.00541				CCDC169,CLGN,CXADR,DPP10,FAT3,FAT4,FGFR2,FRY,GLDC,ITGA2,KCNH8,LAMA2,LGR4,LRRN1,MARC1,MARK1,MEGF10,MGAT4C,MTMR7,MYO3A,NAP1L2,NRXN1,PDLIM1,PPP4R4,STOX2,TEX9,TSPAN2,VGLL3,ZNF649,ZSWIM5	30
Connective Tissue Development and Function	adipogenesis	0.00546				FGFR2,PKP2	2
Neurological Disease	localization-related epilepsy	0.00578				CA2,GABRB3,NRXN1	3
Connective Tissue Disorders, Developmental Disorder, Hereditary Disorder, Skeletal and Muscular Disorders	Antley-Bixler syndrome without genital anomalies or disordered steroidogenesis	0.00587				FGFR2	1
Connective Tissue Disorders, Dermatological Diseases and Conditions, Developmental Disorder, Hereditary Disorder, Skeletal and Muscular Disorders	Beare-Stevenson cutis gyrata syndrome	0.00587				FGFR2	1
Auditory Disease, Connective Tissue Disorders, Developmental Disorder, Hereditary Disorder, Neurological Disease, Skeletal and Muscular Disorders	CATSHL syndrome	0.00587				FGFR3	1
Connective Tissue Disorders, Dermatological Diseases and Conditions, Developmental Disorder, Hereditary Disorder, Skeletal and Muscular Disorders	Crouzon syndrome with acanthosis nigricans	0.00587				FGFR3	1
Connective Tissue Disorders, Developmental Disorder, Hereditary Disorder, Skeletal and Muscular Disorders	Muenke syndrome	0.00587				FGFR3	1
Connective Tissue Disorders, Developmental Disorder, Hereditary Disorder, Skeletal and Muscular Disorders	Pfeiffer syndrome type III	0.00587				FGFR2	1
Developmental Disorder, Neurological Disease, Organismal Injury and Abnormalities	Pitt-Hopkins-like syndrome 2	0.00587				NRXN1	1
Developmental Disorder, Hereditary Disorder, Metabolic Disease	adult hypophosphatasia	0.00587				ALPL	1
Hereditary Disorder, Neurological Disease	alternating hemiplegia of childhood 2	0.00587				ATP1A3	1
Cell Death and Survival	apoptosis of endothelioma cell lines	0.00587				MYB	1
Cell Death and Survival	apoptosis of osteocytes	0.00587				FGFR2	1
Cellular Development, Cellular Growth and Proliferation	arrest in growth of stomach cancer cell lines	0.00587				FGFR2	1
Cardiovascular Disease, Developmental Disorder, Organismal Injury and Abnormalities	arrhythmogenic right ventricular dysplasia familial 9	0.00587				PKP2	1
Infectious Disease	attachment of Reoviridae	0.00587				F11R	1
Developmental Disorder, Hereditary Disorder, Neurological Disease	autosomal dominant mental retardation type 9	0.00587				KIF1A	1
Connective Tissue Disorders, Developmental Disorder, Hereditary Disorder, Skeletal and Muscular Disorders	autosomal recessive osteopetrosis type 3	0.00587				CA2	1
Hereditary Disorder, Neurological Disease	autosomal recessive spastic paraplegia type 30	0.00587				KIF1A	1
Cancer, Organismal Injury and Abnormalities, Renal and Urological Disease	benign neoplasm of bladder	0.00587				FGFR3	1
Connective Tissue Disorders, Developmental Disorder, Hereditary Disorder, Skeletal and Muscular Disorders	bent bone dysplasia syndrome	0.00587				FGFR2	1
Cell-To-Cell Signaling and Interaction, Nervous System Development and Function	binding of Schwann cells	0.00587				LAMA2	1
Developmental Disorder, Respiratory Disease	bronchopulmonary sequestration	0.00587				ITGA2	1
Cellular Function and Maintenance	cell saturation density of colon cancer cell lines	0.00587				CD24	1
Developmental Disorder, Hereditary Disorder, Metabolic Disease	childhood hypophosphatasia	0.00587				ALPL	1
Connective Tissue Disorders, Dermatological Diseases and Conditions, Developmental Disorder, Hereditary Disorder, Skeletal and Muscular Disorders	craniofacial-skeletal-dermatologic dysplasia	0.00587				FGFR2	1
Neurological Disease, Psychological Disorders	dystonia type 12	0.00587				ATP1A3	1
Connective Tissue Disorders, Developmental Disorder, Gastrointestinal Disease, Hereditary Disorder, Neurological Disease, Respiratory Disease, Skeletal and Muscular Disorders	early-onset myopathy, areflexia, respiratory distress, and dysphagia, mild variant	0.00587				MEGF10	1
Cell Cycle	entry into S phase of epithelial cells	0.00587				ITGA2	1
Cell Cycle	exit from M phase of leukemia cell lines	0.00587				MYB	1
Connective Tissue Disorders, Developmental Disorder, Neurological Disease, Skeletal and Muscular Disorders	familial scaphocephaly syndrome	0.00587				FGFR2	1
Cancer, Organismal Injury and Abnormalities, Renal and Urological Disease	flat urothelial lesion	0.00587				FGFR3	1
Cellular Assembly and Organization, Cellular Development, Cellular Function and Maintenance, Tissue Development	formation of melanosomes	0.00587				PMEL	1
Hereditary Disorder, Neurological Disease	hereditary sensory neuropathy type IIC	0.00587				KIF1A	1
Connective Tissue Disorders, Developmental Disorder, Hereditary Disorder, Neurological Disease, Organismal Injury and Abnormalities, Skeletal and Muscular Disorders	holoprosencephaly-9	0.00587				GLI2	1
Lipid Metabolism, Small Molecule Biochemistry, Vitamin and Mineral Metabolism	hydroxylation of 4-hydroxyretinoic acid	0.00587				CYP26A1	1
Lipid Metabolism, Small Molecule Biochemistry, Vitamin and Mineral Metabolism	hydroxylation of 4-oxoretinol	0.00587				CYP26A1	1
Drug Metabolism, Lipid Metabolism, Small Molecule Biochemistry, Vitamin and Mineral Metabolism	hydroxylation of tretinoin	0.00587				CYP26A1	1
Connective Tissue Disorders, Developmental Disorder, Hereditary Disorder, Skeletal and Muscular Disorders	hypochondroplasia	0.00587				FGFR3	1
Developmental Disorder, Hereditary Disorder, Metabolic Disease	infantile hypophosphatasia	0.00587				ALPL	1
Cancer, Dermatological Diseases and Conditions	inverted papilloma	0.00587				FGFR3	1
Connective Tissue Disorders, Developmental Disorder, Skeletal and Muscular Disorders	isolated unicoronal craniosynostosis	0.00587				FGFR2	1
Developmental Disorder, Hereditary Disorder, Skeletal and Muscular Disorders	merosin-negative congenital muscular dystrophy	0.00587				LAMA2	1
Nucleic Acid Metabolism, Small Molecule Biochemistry	metabolism of uracil	0.00587				GLDC	1
Cell Morphology	morphology of myeloma cell lines	0.00587				FGFR3	1
Developmental Disorder, Hereditary Disorder, Metabolic Disease	odontohypophosphatasia	0.00587				ALPL	1
Reproductive System Development and Function	onset of reproductive process of mammalia	0.00587				LGR4	1
Cardiovascular Disease, Organismal Injury and Abnormalities, Reproductive System Disease	preeclampsia eclampsia 4	0.00587				STOX1	1
Lipid Metabolism, Small Molecule Biochemistry, Vitamin and Mineral Metabolism	production of 18-hydroxy-retinoic acid	0.00587				CYP26A1	1
Lipid Metabolism, Small Molecule Biochemistry, Vitamin and Mineral Metabolism	production of 4-hydroxy-all-trans-retinoic acid	0.00587				CYP26A1	1
Lipid Metabolism, Small Molecule Biochemistry, Vitamin and Mineral Metabolism	production of all-trans-4-Oxo-retinoic acid	0.00587				CYP26A1	1
Molecular Transport	quantity of K+	0.00587				LGR4	1
Molecular Transport	quantity of bicarbonate	0.00587				LGR4	1
Carbohydrate Metabolism, Free Radical Scavenging, Lipid Metabolism, Small Molecule Biochemistry	reduction of 1-palmitoyl-2-linoleoyl phosphatidylcholine hydroperoxide	0.00587				SEPP1	1
Infectious Disease	replication of Reoviridae	0.00587				F11R	1
Hereditary Disorder, Neurological Disease, Psychological Disorders	schizophrenia type 17	0.00587				NRXN1	1
Connective Tissue Disorders, Developmental Disorder, Hereditary Disorder, Skeletal and Muscular Disorders	severe achondroplasia with developmental delay and acanthosis nigricans	0.00587				FGFR3	1
Gastrointestinal Disease, Inflammatory Disease	severe mucositis	0.00587				FGFR2	1
Cell Morphology, Cell-To-Cell Signaling and Interaction, Cellular Assembly and Organization	structural integrity of tight junctions	0.00587				CXADR	1
Connective Tissue Disorders, Developmental Disorder, Hereditary Disorder, Skeletal and Muscular Disorders	thanatophoric dysplasia type I	0.00587				FGFR3	1
Connective Tissue Disorders, Developmental Disorder, Hereditary Disorder, Skeletal and Muscular Disorders	thanatophoric dysplasia type II	0.00587				FGFR3	1
Cancer	transformation of endometrial cancer cell lines	0.00587				FGFR2	1
Cancer	endometrioid carcinoma	0.00587				CCDC169,CLGN,CXADR,DPP10,FAT3,FAT4,FGFR2,FRY,GLDC,ITGA2,KCNH8,LAMA2,LGR4,LRRN1,MARC1,MARK1,MEGF10,MGAT4C,MTMR7,MYO3A,NAP1L2,NRXN1,PDLIM1,PPP4R4,STOX2,TEX9,TSPAN2,VGLL3,ZNF649,ZSWIM5	30
Connective Tissue Disorders, Developmental Disorder, Neurological Disease, Skeletal and Muscular Disorders	scoliosis	0.00605				FGFR3,MEGF10	2
Cancer	head and neck neoplasia	0.00619				CD24,F11R,FGFR2,FGFR3,KIF1A,MAP7,MEGF10,MYO3A,PAIP2B,PCDH11X,PCDH11Y,PLEKHG4B,PRKAA2,SNCAIP	14
Cancer	malignant neoplasm of aerodigestive tract	0.00632				AIM2,EPHB2,F11R,FAT4,FGFR3,KIF1A,MAP7,MEGF10,MYB	9
Cancer, Gastrointestinal Disease	colon adenocarcinoma	0.00662				ADD2,AIM2,AK4,CDKL2,CLGN,DPP10,ELAVL4,FAT3,FAT4,FGFR2,FGFR3,FRY,GLI2,GRID2,KIF1A,LPAR3,LRRN1,MARK1,MGAT4C,MYO3A,PCDH11X,PLEKHA7,PPM1E,PRKAA2,RHBDL3,SLC16A10,SLC16A9,SLC27A2,STOX2,TEX15,TSPAN7,UNC79,USP44,WBSCR17	34
Cancer, Neurological Disease	astrocytoma	0.0071				MAP7,MYO3A,PAIP2B,PCDH11X,PCDH11Y,PLEKHG4B,PRKAA2,SNCAIP	8
Cancer, Organismal Injury and Abnormalities, Reproductive System Disease	genital tumor	0.00723				ALPL,CA2,CCDC169,CD24,CLGN,CTSV,CXADR,DPP10,EPHB2,FAT3,FAT4,FGFR2,FGFR3,FRY,GLDC,ITGA2,KCNH8,LAMA2,LGR4,LRRC37A3 (includes others),LRRN1,MARC1,MARK1,MEGF10,MGAT4C,MTMR7,MYO3A,NAP1L2,NRXN1,PCDH11Y,PDLIM1,PMEL,PPP4R4,SNCAIP,STOX2,TEX9,TSPAN2,VGLL3,ZNF649,ZSWIM5	40
Cell Morphology, Cellular Function and Maintenance, Embryonic Development	autophagy of embryonic cell lines	0.0073				EPHB2,GRID2	2
Cell Morphology, Cellular Function and Maintenance, Renal and Urological System Development and Function	autophagy of kidney cell lines	0.0073				EPHB2,GRID2	2
Cellular Assembly and Organization, Tissue Development	formation of tubules	0.0073				ITGA2,LPAR3	2
Cancer	solid tumor	0.00785				EPHB2,FGFR2,FGFR3,GLI2,MYO3A,PCDH11X,PCDH11Y,PLEKHG4B,PRKAA2	9
Cancer	tumorigenesis of malignant tumor	0.00796				GLDC,MYB	2
Cancer, Gastrointestinal Disease	digestive tract cancer	0.00824				ADD2,AIM2,AK4,ALPL,CA2,CDKL2,CHST9,CLGN,CXADR,DPP10,ELAVL4,EPHB2,F11R,FAT3,FAT4,FGFR2,FGFR3,FRY,GLI2,GRID2,KIF1A,LGR4,LPAR3,LRRN1,MAP7,MARK1,MEGF10,MGAT4C,MYB,MYEF2,MYO3A,NAP1L2,NRXN1,PCDH11X,PLEKHA7,PPM1E,PRKAA2,RHBDL3,SLC16A10,SLC16A9,SLC27A2,STOX2,TEX15,TSPAN7,UNC79,USP44,WBSCR17	47
Connective Tissue Disorders, Skeletal and Muscular Disorders	abnormal bone density	0.0084				ALPL,CA2,LGR4	3
Cell Morphology, Cellular Function and Maintenance, Hair and Skin Development and Function	autophagy of epithelial cell lines	0.00865				EPHB2,GRID2	2
Cell Morphology	cell polarity formation	0.00865				MAP7,MPP7	2
Cell Signaling	MAPKKK cascade	0.00873				CD24,FGFR2,FGFR3	3
Cancer, Gastrointestinal Disease	upper gastrointestinal tract tumor	0.00885				AIM2,EPHB2,F11R,FAT4,FGFR2,FGFR3,KIF1A,LGR4,MAP7,MEGF10,MYB	11
Cancer, Gastrointestinal Disease	digestive organ tumor	0.00922				ADD2,AIM2,AK4,ALPL,CA2,CDKL2,CHST9,CLGN,CXADR,DPP10,ELAVL4,EPHB2,F11R,FAT3,FAT4,FGFR2,FGFR3,FRY,GLI2,GRID2,KIF1A,LGR4,LPAR3,LRRN1,MAP7,MARK1,MEGF10,MGAT4C,MYB,MYEF2,MYO3A,NAP1L2,NRXN1,PCDH11X,PLEKHA7,PPM1E,PRKAA2,RHBDL3,SLC16A10,SLC16A9,SLC27A2,STOX2,TEX15,TSPAN7,UNC79,USP44,WBSCR17	47
Molecular Transport	transport of anion	0.00941				CA2,SLCO1A2,TTYH1	3
Cell-To-Cell Signaling and Interaction, Hematological System Development and Function, Inflammatory Response	binding of blood platelets	0.0109				CD24,ITGA2	2
Developmental Disorder, Hereditary Disorder, Metabolic Disease	inborn error of metal metabolism	0.0109				ALPL,CA2	2
Gastrointestinal Disease	vomiting	0.0112				ATP1A3,CA2,GABRB3	3
Hereditary Disorder, Neurological Disease, Psychological Disorders	Schizophrenia	0.0116				ATP1A3,CD24,ELAVL4,FRRS1,GABRB3,LAMA2,NRXN1,SEPP1,SYT4	9
Cancer, Dermatological Diseases and Conditions	squamous cell skin cancer	0.0117				LGR4,TOM1L1	2
Connective Tissue Disorders, Developmental Disorder, Skeletal and Muscular Disorders	Apert syndrome	0.0117				FGFR2	1
Cell Cycle	G2/M phase of leukemia cell lines	0.0117				MYB	1
Hereditary Disorder, Skeletal and Muscular Disorders	Jackson-Weiss syndrome	0.0117				FGFR2	1
Dermatological Diseases and Conditions, Hereditary Disorder	acrokeratosis verruciformis of hopf	0.0117				FGFR3	1
Gene Expression	binding of Myb binding site	0.0117				MYB	1
Infectious Disease	binding of adenoviridae	0.0117				CXADR	1
Cell-To-Cell Signaling and Interaction	binding of bladder cancer cell lines	0.0117				CXADR	1
Developmental Disorder, Respiratory Disease	congenital cystic adenomatoid malformation	0.0117				ITGA2	1
Inflammatory Disease, Inflammatory Response, Organismal Injury and Abnormalities, Renal and Urological Disease	diffuse proliferative lupus nephritis	0.0117				PDLIM1	1
Cell-To-Cell Signaling and Interaction, Cellular Assembly and Organization, Cellular Function and Maintenance, Tissue Development	function of tight junctions	0.0117				MPP7	1
DNA Replication, Recombination, and Repair, Nucleic Acid Metabolism, Small Molecule Biochemistry	hydrolysis of AMP	0.0117				ALPL	1
Cell-mediated Immune Response, Cellular Movement, Hematological System Development and Function, Immune Cell Trafficking	immobilization of T lymphocytes	0.0117				F11R	1
Hereditary Disorder, Immunological Disease	leukocyte adhesion deficiency III	0.0117				RASGRP1	1
Cancer, Organismal Injury and Abnormalities, Renal and Urological Disease	malignant neoplasm of ureter	0.0117				FGFR3	1
Nucleic Acid Metabolism, Small Molecule Biochemistry	metabolism of cytosine	0.0117				GLDC	1
DNA Replication, Recombination, and Repair, Nucleic Acid Metabolism, Small Molecule Biochemistry	metabolism of pyrimidine nucleoside	0.0117				GLDC	1
Nucleic Acid Metabolism, Small Molecule Biochemistry	metabolism of thymine	0.0117				GLDC	1
Cell Cycle, Hair and Skin Development and Function	mitogenesis of keratinocytes	0.0117				FGFR2	1
Organismal Injury and Abnormalities, Reproductive System Disease	pregnancy in diabetics	0.0117				CA2	1
Cancer, Respiratory Disease	primary lung cancer	0.0117				GLDC	1
Cancer, Respiratory Disease	primary non-small cell lung cancer	0.0117				GLDC	1
Cancer, Endocrine System Disorders, Organismal Injury and Abnormalities, Reproductive System Disease	spermatocytic seminoma	0.0117				FGFR3	1
Cancer, Organismal Injury and Abnormalities, Reproductive System Disease	sporadic breast carcinoma	0.0117				FGFR2	1
Cancer	tumorigenesis of cancer stem cells	0.0117				GLDC	1
Small Molecule Biochemistry	uptake of fexofenadine	0.0117				SLCO1A2	1
Cellular Development, Tissue Development	differentiation of connective tissue	0.0123				ALPL,FGFR2,FGFR3,GLI2,MYB	5
Neurological Disease	absence seizure	0.0125				CA2,GABRB3	2
Cancer	breast or colorectal cancer	0.0127				ADD2,AIM2,AK4,CA2,CD24,CDKL2,CHST9,CLGN,DPP10,ELAVL4,EPHB2,F11R,FAT3,FAT4,FGFR2,FGFR3,FRY,GLI2,GRID2,KCNJ6,KIF1A,LGR4,LPAR3,LRRN1,MARK1,MGAT4C,MYB,MYEF2,MYO3A,NAP1L2,NRXN1,PCDH11X,PLEKHA7,PPM1E,PRKAA2,RHBDL3,SLC16A10,SLC16A9,SLC27A2,STOX2,TEX15,TSPAN7,UNC79,USP44,WBSCR17	45
Cancer	tumorigenesis of cells	0.0133				CXADR,GLDC,PRKAA2	3
Cellular Development, Cellular Growth and Proliferation	proliferation of bladder cancer cell lines	0.0133				CXADR,FGFR2	2
Cancer, Neurological Disease	brain astrocytoma	0.0138				MYO3A,PCDH11X,PCDH11Y,PLEKHG4B,PRKAA2	5
Connective Tissue Disorders, Developmental Disorder, Skeletal and Muscular Disorders	high bone mass disease	0.0151				ALPL,CA2	2
Connective Tissue Disorders, Organ Morphology, Organismal Injury and Abnormalities, Skeletal and Muscular Disorders, Tissue Morphology	fracture of bone	0.016				GABRB3,LGR4	2
Cellular Development, Cellular Growth and Proliferation, Hair and Skin Development and Function	proliferation of epithelial cell lines	0.0162		1.257	bias	CD24,FGFR2,FGFR3,USP44	4
Cancer, Dermatological Diseases and Conditions	skin carcinoma	0.0169				GLI2,LGR4,TOM1L1	3
Cellular Development, Skeletal and Muscular System Development and Function, Tissue Development	differentiation of osteoblasts	0.0174				ALPL,FGFR2,GLI2	3
Cell-To-Cell Signaling and Interaction	activation of colon cancer cell lines	0.0175				LGR4	1
Cardiovascular System Development and Function, Embryonic Development, Hair and Skin Development and Function, Organ Development, Organismal Development, Tissue Development	angiogenesis of skin	0.0175				ITGA2	1
Cell Death and Survival, Embryonic Development	apoptosis of embryonic stem cell lines	0.0175				PKP2	1
Cell-To-Cell Signaling and Interaction, Skeletal and Muscular System Development and Function, Tissue Development	attachment of smooth muscle cells	0.0175				ITGA2	1
Cellular Development	differentiation of stromal cell lines	0.0175				FGFR2	1
Connective Tissue Disorders, Dermatological Diseases and Conditions, Infectious Disease	erythema nodosum leprosum	0.0175				FGFR2	1
Cell-To-Cell Signaling and Interaction, Cellular Assembly and Organization, Cellular Function and Maintenance	maintenance of zonula adherens	0.0175				PLEKHA7	1
Developmental Disorder, Hereditary Disorder, Metabolic Disease	non-ketotic hyperglycinemia	0.0175				GLDC	1
Drug Metabolism, Lipid Metabolism, Small Molecule Biochemistry, Vitamin and Mineral Metabolism	synthesis of tretinoin	0.0175				CYP26A1	1
Cell Morphology, Hair and Skin Development and Function	transepithelial electrical resistance of bronchial epithelial cells	0.0175				LPAR3	1
Carbohydrate Metabolism, Lipid Metabolism, Molecular Transport, Small Molecule Biochemistry	translocation of phosphatidylserine	0.0175				ATP8A1	1
Infectious Disease	binding of virus	0.0179				CXADR,LAMA2	2
Cellular Development, Tissue Development	differentiation of connective tissue cells	0.0193				ALPL,FGFR2,FGFR3,GLI2	4
Neurological Disease	Lennox-Gastaut syndrome	0.0199				CA2,GABRB3	2
Post-Translational Modification	autophosphorylation of protein	0.0205				FGFR2,FGFR3,MYO3A	3
Neurological Disease	tonic-clonic seizure	0.0219				CA2,GABRB3	2
Cancer, Neurological Disease	brain tumor	0.0231				MAP7,MYO3A,PAIP2B,PCDH11X,PCDH11Y,PLEKHG4B,PRKAA2,SNCAIP	8
Energy Production, Lipid Metabolism, Small Molecule Biochemistry	alpha-oxidation of fatty acid	0.0233				SLC27A2	1
Cellular Development, Cellular Growth and Proliferation	arrest in growth of myeloma cell lines	0.0233				FGFR3	1
Cardiovascular System Development and Function, Cell-To-Cell Signaling and Interaction, Tissue Development	attachment of vascular endothelial cells	0.0233				ITGA2	1
Cellular Compromise	breakdown of actin stress fibers	0.0233				PPM1E	1
Cellular Movement, Embryonic Development	cell rolling of embryonic cell lines	0.0233				FUT9	1
Cellular Movement, Hair and Skin Development and Function	cell rolling of epithelial cell lines	0.0233				FUT9	1
Cellular Movement	chemotaxis of ovarian cancer cell lines	0.0233				LPAR3	1
Cardiovascular Disease, Hereditary Disorder, Neurological Disease, Organismal Injury and Abnormalities, Psychological Disorders	familial idiopathic basal ganglia calcification	0.0233				CA2	1
Amino Acid Metabolism, Small Molecule Biochemistry	metabolism of glycine	0.0233				GLDC	1
Cancer, Gastrointestinal Disease	metastatic colon carcinoma	0.0233				LGR4	1
Cellular Development, Cellular Growth and Proliferation, Nervous System Development and Function	proliferation of Schwann cells	0.0233				LAMA2	1
Molecular Transport	quantity of Na+	0.0233				LGR4	1
Gastrointestinal Disease, Inflammatory Disease	stomatitis	0.0233				FGFR2	1
Cell Death and Survival	survival of endometrial cancer cell lines	0.0233				FGFR2	1
Cancer	tumorigenesis of hepatoma cell lines	0.0233				PRKAA2	1
Cell Morphology, Cellular Compromise, Embryonic Development	vacuolation of embryonic cell lines	0.0233				EPHB2	1
Cell Morphology, Cellular Compromise, Hair and Skin Development and Function	vacuolation of epithelial cell lines	0.0233				EPHB2	1
Cell Morphology, Cellular Compromise, Renal and Urological System Development and Function	vacuolation of kidney cell lines	0.0233				EPHB2	1
Cancer, Organismal Injury and Abnormalities, Reproductive System Disease	germ cell tumor	0.0252				FGFR3,GLDC	2
Cancer	squamous-cell carcinoma	0.027				CD24,F11R,FGFR2,FGFR3,GABRB3,LGR4,MAP7,MEGF10,TOM1L1	9
Neurological Disease	paralysis	0.0276				ATP1A3,CA2,KIF1A	3
Cellular Development, Cellular Growth and Proliferation, Embryonic Development	proliferation of embryonic cell lines	0.0289				CD24,FGFR2,FGFR3	3
Cell Signaling, Post-Translational Modification, Protein Synthesis	actin capping of filament barbed ends	0.029				ADD2	1
Cancer, Cell-To-Cell Signaling and Interaction	binding of carcinoma cells	0.029				CD24	1
Cellular Movement, Renal and Urological System Development and Function	cell rolling of kidney cell lines	0.029				FUT9	1
Cellular Movement	chemotaxis of epithelial cells	0.029				ITGA2	1
Cellular Movement	chemotaxis of hepatoma cell lines	0.029				ITGA2	1
Psychological Disorders	cigarette habituation susceptibility syndrome	0.029				NRXN1	1
Dermatological Diseases and Conditions, Organismal Injury and Abnormalities	epidermal nevus	0.029				FGFR3	1
Skeletal and Muscular System Development and Function	force generation	0.029				PDLIM1	1
Cellular Movement	haptotaxis of carcinoma cell lines	0.029				ITGA2	1
Cellular Movement	haptotaxis of hepatoma cell lines	0.029				ITGA2	1
Nervous System Development and Function	myelination of nervous system	0.029				LAMA2	1
Developmental Disorder, Hereditary Disorder, Skeletal and Muscular Disorders	paramyotonia congenita	0.029				CA2	1
Metabolic Disease, Organismal Injury and Abnormalities, Renal and Urological Disease	renal tubular acidosis	0.029				CA2	1
Psychological Disorders	suicidal behavior	0.029				ATP1A3	1
Molecular Transport, Nucleic Acid Metabolism, Small Molecule Biochemistry	transport of rosuvastatin	0.029				SLCO1A2	1
Nutritional Disease	undernutrition	0.029				FGFR2	1
Lipid Metabolism, Molecular Transport, Small Molecule Biochemistry	uptake of bile salt	0.029				SLCO1A2	1
Amino Acid Metabolism, Drug Metabolism, Molecular Transport, Small Molecule Biochemistry	uptake of levothyroxine	0.029				SLC16A10	1
Cancer, Gastrointestinal Disease	oral cavity carcinoma	0.0297				F11R,FGFR3,MAP7,MEGF10	4
Connective Tissue Disorders, Skeletal and Muscular Disorders	osteoporosis	0.0299				CA2,LGR4	2
Neurological Disease	generalized epilepsy	0.0311				CA2,GABRB3	2
Lipid Metabolism, Molecular Transport, Small Molecule Biochemistry	uptake of lipid	0.0311				SLC27A2,SLCO1A2	2
Cancer, Organismal Injury and Abnormalities, Reproductive System Disease	prostatic carcinoma	0.0311				CD24,FGFR2,FGFR3,LRRC37A3 (includes others),ZNF649	5
Connective Tissue Disorders, Developmental Disorder, Skeletal and Muscular Disorders	congenital anomaly of skeletal bone	0.0312				FGFR2,FGFR3,GABRB3,GLI2	4
Cancer	metastasis	0.0319				ALPL,CLGN,FGFR2,FGFR3,FRY,LGR4,MGAT4C	7
Cell-To-Cell Signaling and Interaction, Cellular Assembly and Organization, Cellular Function and Maintenance, Tissue Development	assembly of intercellular junctions	0.0323				MPP7,NRXN1	2
Dermatological Diseases and Conditions, Organismal Injury and Abnormalities	senile lentigo	0.0323				FGFR3,PMEL	2
Lipid Metabolism, Molecular Transport, Small Molecule Biochemistry	accumulation of triacylglycerol	0.0347				PRKAA2	1
Cellular Development, Connective Tissue Development and Function	adipogenesis of adipocytes	0.0347				FGFR2	1
Cell Morphology, Reproductive System Development and Function	cell spreading of gonadal cell lines	0.0347				ITGA2	1
Cancer, Dermatological Diseases and Conditions	clear cell acanthoma	0.0347				FGFR2	1
Drug Metabolism, Endocrine System Development and Function, Lipid Metabolism, Molecular Transport, Small Molecule Biochemistry	concentration of testosterone	0.0347				LGR4	1
Cellular Assembly and Organization, Cellular Function and Maintenance, Tissue Development	formation of intermediate filaments	0.0347				PKP2	1
Cardiovascular System Development and Function, Cellular Function and Maintenance, Cellular Growth and Proliferation	formation of vascular endothelial cells	0.0347				ITGA2	1
Developmental Disorder, Hereditary Disorder, Metabolic Disease, Neurological Disease, Skeletal and Muscular Disorders	hyperkalaemic periodic paralysis	0.0347				CA2	1
Developmental Disorder, Hereditary Disorder, Metabolic Disease, Neurological Disease, Skeletal and Muscular Disorders	hypokalemic periodic paralysis	0.0347				CA2	1
Immunological Disease, Inflammatory Disease, Inflammatory Response, Organismal Injury and Abnormalities, Renal and Urological Disease	membranous glomerulonephritis	0.0347				PDLIM1	1
Cellular Development, Cellular Growth and Proliferation	proliferation of B lymphoblastoid cell lines	0.0347				GLI2	1
Cancer, Organismal Injury and Abnormalities, Renal and Urological Disease	renal pelvis carcinoma	0.0347				FGFR3	1
Cancer	synovial sarcoma	0.0347				EPHB2	1
Cancer, Reproductive System Disease	tumorigenesis of prostate cancer cell lines	0.0347				CXADR	1
Amino Acid Metabolism, Molecular Transport, Small Molecule Biochemistry	uptake of L-triiodothyronine	0.0347				SLC16A10	1
Cellular Function and Maintenance	elevation of Ca2+ in cytosol	0.0348				CD24,LPAR3	2
Cellular Assembly and Organization	formation of plasma membrane	0.0361				MPP7,NRXN1	2
Psychological Disorders	drug dependence	0.0396				CA2,GABRB3,NRXN1	3
Cancer, Hematological Disease, Immunological Disease, Organismal Injury and Abnormalities	hairy-cell leukemia	0.0403				ADD2,FAT4,MEGF10,SEMA5B,TEX15	5
Hematological Disease, Metabolic Disease	hypoalbuminemia	0.0404				FGFR2	1
Amino Acid Metabolism, Small Molecule Biochemistry	metabolism of L-serine	0.0404				GLDC	1
Cell Morphology	morphology of hepatoma cell lines	0.0404				F11R	1
Cancer, Cellular Development, Cellular Growth and Proliferation, Tumor Morphology	proliferation of cancer stem cells	0.0404				GLDC	1
Cellular Development, Cellular Growth and Proliferation, Lymphoid Tissue Structure and Development, Tissue Development	proliferation of mesenchymal stem cells	0.0404				FGFR2	1
Behavior	social behavior	0.0404				NRXN1	1
Lipid Metabolism, Molecular Transport, Small Molecule Biochemistry	transport of bile salt	0.0404				SLCO1A2	1
Cellular Development, Cellular Growth and Proliferation, Renal and Urological System Development and Function	proliferation of kidney cell lines	0.0451				CD24,FGFR2,FGFR3	3
Cell-To-Cell Signaling and Interaction, Connective Tissue Development and Function, Tissue Development	adhesion of fibroblast cell lines	0.046				FUT9	1
Connective Tissue Development and Function, Lipid Metabolism, Small Molecule Biochemistry	adipogenesis of lipid	0.046				PKP2	1
Cell Death and Survival	apoptosis of osteoblasts	0.046				FGFR2	1
Cellular Function and Maintenance, Nervous System Development and Function	axonal transport	0.046				KIF1A	1
Cellular Movement	chemotaxis of carcinoma cell lines	0.046				ITGA2	1
Cell-To-Cell Signaling and Interaction, Drug Metabolism, Small Molecule Biochemistry	metabolism of dopamine	0.046				SNCAIP	1
Connective Tissue Development and Function, Embryonic Development, Organ Development, Organ Morphology, Organismal Development, Skeletal and Muscular System Development and Function, Tissue Development	morphogenesis of bone	0.046				FGFR3	1
Cancer, Organismal Injury and Abnormalities, Reproductive System Disease	primary breast cancer	0.046				FGFR2	1
Cell-To-Cell Signaling and Interaction, Drug Metabolism, Molecular Transport, Small Molecule Biochemistry	release of dopamine	0.046				SNCAIP	1
Psychological Disorders	borderline personality disorder	0.047				CA2,GABRB3	2
Cellular Growth and Proliferation, Lymphoid Tissue Structure and Development	proliferation of lymphatic system cells	0.047				FGFR2,FGFR3	2
Lymphoid Tissue Structure and Development	growth of lymphatic system component	0.0499				FGFR2,FGFR3	2
Cellular Development, Cellular Growth and Proliferation	proliferation of lymphoblastoid cell lines	0.0499				GLI2,KIF1A	2
Nutritional Disease	weight gain	0.0499				CA2,GABRB3	2
Tox Functions
Categories	Diseases or Functions Annotation	p-Value	Molecules	# Molecules
Cardiac Arrythmia, Congenital Heart Anomaly	arrhythmogenic right ventricular dysplasia familial 9	0.00587	PKP2	1
Renal Inflammation, Renal Nephritis	diffuse proliferative lupus nephritis	0.0117	PDLIM1	1
Renal Inflammation, Renal Nephritis	membranous glomerulonephritis	0.0347	PDLIM1	1
Renal Proliferation	proliferation of kidney cell lines	0.0451	CD24,FGFR2,FGFR3	3
Liver Damage	hepatotoxicity	0.0572	RASGRP1	1
Nephrosis	minimal change nephrotic syndrome	0.0682	PDLIM1	1
Liver Hyperplasia/Hyperproliferation	biliary tract cancer	0.0718	ALPL,LGR4	2
Congenital Heart Anomaly	congenital heart disease	0.0786	PKP2,USP44	2
Cardiac Arteriopathy	coronary artery disease	0.0921	FUT9,GABRB3,MARC1,SAMD12	4
Glomerular Injury	focal segmental glomerulosclerosis	0.0953	PDLIM1	1
Liver Cirrhosis	primary biliary cirrhosis	0.107	ALPL,FGFR3	2
Renal Inflammation, Renal Nephritis	IgA nephropathy	0.122	PDLIM1	1
Liver Hyperplasia/Hyperproliferation	liver cancer	0.158	ALPL,CA2,CXADR,FGFR2,FRY,KIF1A,LGR4,PCDH11X,PRKAA2,TEX15	10
Cardiac Arrythmia, Tachycardia	supraventricular tachycardia	0.167	ATP1A3	1
Heart Failure	chronic heart failure	0.172	CA2	1
Cardiac Stenosis	stenosis of aortic valve	0.21	GABRB3	1
Cardiac Arrythmia	arrhythmia	0.224	ATP1A3,PKP2	2
Heart Failure	failure of heart	0.231	ATP1A3,CA2	2
Liver Hyperplasia/Hyperproliferation	bile duct cancer	0.326	ALPL	1
Kidney Failure	end stage renal disease	0.346	GABRB3	1
Liver Cholestasis	cholestasis	0.369	SLCO1A2	1
Hepatocellular Carcinoma, Liver Hyperplasia/Hyperproliferation	hepatocellular carcinoma	0.378	CA2,FGFR2,PRKAA2	3
Cardiac Arrythmia	atrial fibrillation	0.456	ATP1A3	1
Renal Necrosis/Cell Death	cell death of kidney cell lines	1	EPHB2	1
Regulator Effects
Networks
ID	Molecules in Network	Score	Focus Molecules	Top Diseases and Functions
1	ALPL,APOA1,CAV1,CD47,CLTC,CTSV,CYR61,EFNB1,EPHB2,FOXO3,ITGA2,ITGA5,ITGA6,LGALS3,LGR4,Lh,LRP6,MAP7,MARK1,mir-30,PLS1,PRKAA2,PRKAB1,PTP4A1,RHOA,SEPP1,SMARCA4,STK11,TOM1L1,TP53,TSG101,TSPAN7,TTYH1,YWHAG,YWHAH	20	13	Cellular Movement, Cellular Development, Cell-To-Cell Signaling and Interaction
2	ANXA9,CD24,CFTR,CHST9,COL4A6,DLG1,DUSP6,ERK1/2,estrogen receptor,F11R,FGFR1,FGFR2,FGFR3,GLI2,HMMR,JAG1,LAT2,LRRN1,LTB,Mek,MLANA,MLLT4,NFkB (complex),NRXN1,PAK4,PCDH19,PDLIM1,PMEL,PPP4R4,PRDX2,RASGRP1,TIMP4,TJP2,TLR7,TRIM8	18	12	Cell Death and Survival, Cellular Function and Maintenance, Cellular Growth and Proliferation
3	ADD2,AIM2,CA2,CADPS2,CAMKV,CCDC169,CCL3,CD47,CEBPB,FGFR1,Focal adhesion kinase,FOSL1,FOXO3,GADD45B,HAMP,IL6,IL1B,KIF1A,LPAR3,Mapk,mir-155,MYEF2,RASA1,RELB,SAA1,SBDS,SLC27A2,SPHK1,SPP1,SREBF1,STOX1,TGM2,THBS1,TLR3,TLR7	16	11	Cell-To-Cell Signaling and Interaction, Cell Death and Survival, Inflammatory Response
4	ADRB2,AR,BMP4,CCND3,CD24,CD44,CEBPB,CXADR,CXCR4,DLG1,ENO2,EP300,GJA1,HIC1,HNRNPA2B1,JUN,JUP,KAT5,KCNJ3,KCNJ6,MPP7,MYC,NMNAT2,NUPR1,PCDH11Y,PDGF BB,PKP2,PTGS2,RELB,SLC16A10,TP53BP1,USP44,WNT7B,ZNF217,ZNF483	14	10	Developmental Disorder, Cell Death and Survival, Embryonic Development
5	AK4,BRD4,CSF2,CXCR4,FN1,GADD45B,GATA3,HDAC1,HDAC2,Histone h3,Hsp90,ICAM1,JUN,KAT5,KLF4,LRRC37A3 (includes others),MAL2,mir-150,MYB,NAP1L2,NCOA2,NFKB2,NR3C1,PCNA,PDLIM2,PGR,PLAU,PLCH1,PRDM5,SEMA5B,SIAH1,SLC16A9,SNAI2,SNCAIP,ZEB1	13	9	Cell Death and Survival, Cancer, Hematological Disease
6	ERN1,TSPAN2	2	1	Cell Death and Survival, Protein Synthesis, Cellular Compromise
7	ATP8A1,TMEM30A	2	1	Carbohydrate Metabolism, Lipid Metabolism, Molecular Transport
8	FUT9,HNF1A	2	1	Cancer, Carbohydrate Metabolism, Endocrine System Disorders
9	MGAT4C,PROM1	2	1	Hereditary Disorder, Ophthalmic Disease, Organismal Injury and Abnormalities
10	PDGF BB,SLCO1A2	2	1	Drug Metabolism, Lipid Metabolism, Molecular Transport
11	ATP1A3,RS1	2	1	Hereditary Disorder, Ophthalmic Disease, Organismal Injury and Abnormalities
12	CDKL2,EIF3E	2	1	Cell Cycle, Protein Synthesis, RNA Damage and Repair
Tox Lists
Ingenuity Toxicity Lists	-log(p-value)	Ratio	Molecules
Increases Renal Proliferation	2.19	0.0317	FGFR3,FAT4,CD24,FGFR2
Renal Proximal Tubule Toxicity Biomarker Panel (Rat)	2.1	0.087	SLC27A2,SLCO1A2
Genes Upregulated in Response to Chronic Renal Failure (Rat)	1.63	0.25	SLCO1A2
Cytochrome P450 Panel - Substrate is a Vitamin (Human)	1.46	0.167	CYP26A1
Cytochrome P450 Panel - Substrate is a Vitamin (Mouse)	1.39	0.143	CYP26A1
Cytochrome P450 Panel - Substrate is a Vitamin (Rat)	1.39	0.143	CYP26A1
Biogenesis of Mitochondria	0.954	0.05	CXADR
PPARÎ±/RXRÎ± Activation	0.583	0.0118	PRKAA2,PLCH1
NF-ÎºB Signaling	0.558	0.0114	FGFR3,FGFR2
LPS/IL-1 Mediated Inhibition of RXR Function	0.436	0.00917	SLC27A2,SLCO1A2
Fatty Acid Metabolism	0.357	0.0102	SLC27A2
Cardiac Necrosis/Cell Death	0.341	0.00763	PRKAA2,CXADR
Hepatic Cholestasis	0.212	0.00621	SLCO1A2
Molecules
Symbol	Entrez Gene Name	Gene symbol -- human (Hugo / HGNC, Entrez Gene)	Log Ratio	Networks	Location	Type(s)	Biomarker Application(s)	Drug(s)	Entrez Gene ID for Human	Entrez Gene ID for Mouse	Entrez Gene ID for Rat
ACTN4	actinin, alpha 4	--			Cytoplasm	other			81	60595	63836
ADD2	adducin 2 (beta)	ADD2	11.367	3	Cytoplasm	other			119	11519	24171
ADRB2	adrenoceptor beta 2, surface	--		4	Plasma Membrane	G-protein coupled receptor	diagnosis,efficacy,unspecified application	articaine/epinephrine, bupivacaine/epinephrine, carteolol, dipivefrin, meluadrine, epinephrine/prilocaine, epinephrine/lidocaine, bedoradrine, KUL 7211, arformoterol, indacaterol, myogane, budesonide/formoterol, nebivolol, vilanterol, formoterol/mometasone furoate, glycopyrrolate/indacaterol, latanoprost/timolol, umeclidinium/vilanterol, fluticasone/salmeterol, albuterol/ipratropium, isoprenaline…	154	11555	24176
AIM2	absent in melanoma 2	AIM2	6.86	3	Cytoplasm	other			9447	383619	304987
AK4	adenylate kinase 4	AK4	10.985	5	Cytoplasm	kinase			205	11639	29223
ALPL	alkaline phosphatase, liver/bone/kidney	ALPL	11.824	1	Plasma Membrane	phosphatase	efficacy,safety		249	11647	25586
ANXA9	annexin A9	--		2	Plasma Membrane	transmembrane receptor			8416	71790	689830
APOA1	apolipoprotein A-I	--		1	Extracellular Space	transporter	diagnosis,efficacy,unspecified application		335	11806	25081
AR	androgen receptor	--		4	Nucleus	ligand-dependent nuclear receptor	diagnosis,disease progression,efficacy	estradiol valerate/testosterone enanthate, estradiol cypionate/testosterone cypionate, BMS-641988, cyproterone acetate/ethinyl estradiol, enzalutamide, 1-testosterone, flutamide/goserelin, nandrolone phenpropionate, drospirenone/ethinyl estradiol, nilutamide, bicalutamide, flutamide, nandrolone decanoate, testosterone cypionate, cyproterone acetate, drospirenone, medroxyprogesterone acetate, oxan…	367	11835	24208
ATP1A3	ATPase, Na+/K+ transporting, alpha 3 polypeptide	ATP1A3	10.164	11	Plasma Membrane	transporter		digoxin, ethacrynic acid, perphenazine	478	232975	24213
ATP8A1	ATPase, aminophospholipid transporter (APLT), class I, type 8A, member 1	ATP8A1	9.202	7	Cytoplasm	transporter			10396	11980	289615
BMP4	bone morphogenetic protein 4	--		4	Extracellular Space	growth factor			652	12159	25296
BRD4	bromodomain containing 4	--		5	Nucleus	kinase			23476
CA2	carbonic anhydrase II	CA2	9.334	3	Cytoplasm	enzyme	diagnosis,unspecified application	ethoxyzolamide, dichlorphenamide, phentermine/topiramate, brimonidine/brinzolamide, methazolamide, diazoxide, hydrochlorothiazide, acetazolamide, trichloromethiazide, dorzolamide, chlorothiazide, dorzolamide/timolol, brinzolamide, chlorothiazide/reserpine, quinethazone, chlorthalidone, benzthiazide, sulfacetamide, topiramate	760	12349	54231
CADPS2	Ca++-dependent secretion activator 2	CADPS2	9.598	3	Plasma Membrane	other			93664	320405	312166
CAMKV	CaM kinase-like vesicle-associated	CAMKV	9.941	3	Other	kinase			79012	235604	79011
CAV1	caveolin 1, caveolae protein, 22kDa	--		1	Plasma Membrane	transmembrane receptor	diagnosis		857	12389	25404
CBL	Cbl proto-oncogene, E3 ubiquitin protein ligase	--			Nucleus	transcription regulator			867	12402	500985
CCDC169	coiled-coil domain containing 169	CCDC169	10.764	3	Other	other			728591	320604	499618
CCL3	chemokine (C-C motif) ligand 3	--		3	Extracellular Space	cytokine	diagnosis,efficacy,prognosis		6348
CCND3	cyclin D3	--		4	Nucleus	other	prognosis		896	12445	25193
CD24	CD24 molecule	CD24	13.304	2,4	Plasma Membrane	other	efficacy,prognosis,unspecified application		100133941
CD44	CD44 molecule (Indian blood group)	--		4	Plasma Membrane	enzyme	diagnosis,disease progression,prognosis,unspecified application		960	12505	25406
CD47	CD47 molecule	--		1,3	Plasma Membrane	transmembrane receptor	unspecified application		961	16423	29364
CDKL2	cyclin-dependent kinase-like 2 (CDC2-related kinase)	CDKL2	7.776	12	Nucleus	kinase			8999	53886	305242
CDKN1B	cyclin-dependent kinase inhibitor 1B (p27, Kip1)	--			Nucleus	kinase	diagnosis,disease progression,efficacy,prognosis,response to therapy		1027	12576	83571
CEBPB	CCAAT/enhancer binding protein (C/EBP), beta	--		3,4	Nucleus	transcription regulator			1051	12608	24253
CFTR	cystic fibrosis transmembrane conductance regulator (ATP-binding cassette sub-family C, member 7)	--		2	Plasma Membrane	ion channel	diagnosis,disease progression	crofelemer, ivacaftor	1080	12638	24255
CHST9	carbohydrate (N-acetylgalactosamine 4-0) sulfotransferase 9	CHST9	9.972	2	Cytoplasm	enzyme			83539	71367	291770
CLDN2	claudin 2	--			Plasma Membrane	other	unspecified application		9075	12738	300920
CLGN	calmegin	CLGN	6.94		Cytoplasm	peptidase			1047	12745	685504
CLTC	clathrin, heavy chain (Hc)	--		1	Plasma Membrane	other			1213	67300	54241
CMAT	--	--			Other	other
COL4A6	collagen, type IV, alpha 6	--		2	Extracellular Space	other		collagenase clostridium histolyticum	1288	94216	363458
Collagen type III	--	--			Other	complex
Collagen type V	--	--			Other	complex
CSF2	colony stimulating factor 2 (granulocyte-macrophage)	--		5	Extracellular Space	cytokine	efficacy,prognosis,unspecified application		1437	12981	116630
CTSV	cathepsin V	CTSL2	10.237	1	Cytoplasm	peptidase			1515	13039	25697
CXADR	coxsackie virus and adenovirus receptor	CXADR	12.344	4	Plasma Membrane	transmembrane receptor			1525	13052	89843
CXCR4	chemokine (C-X-C motif) receptor 4	--		4,5	Plasma Membrane	G-protein coupled receptor	diagnosis	cladribine/cytarabine/filgrastim/idarubicin/plerixafor, plerixafor	7852	12767	60628
CYP26A1	cytochrome P450, family 26, subfamily A, polypeptide 1	CYP26A1	9.524		Cytoplasm	enzyme			1592	13082	154985
CYR61	cysteine-rich, angiogenic inducer, 61	--		1	Extracellular Space	other	unspecified application		3491	16007	83476
DLG1	discs, large homolog 1 (Drosophila)	--		2,4	Plasma Membrane	kinase			1739	13383	25252
DPP10	dipeptidyl-peptidase 10 (non-functional)	DPP10	9.519		Extracellular Space	peptidase			57628	269109	363972
DUSP6	dual specificity phosphatase 6	--		2	Cytoplasm	phosphatase	diagnosis		1848	67603	116663
EFNB1	ephrin-B1	--		1	Plasma Membrane	other			1947	13641	25186
EIF3E	eukaryotic translation initiation factor 3, subunit E	--		12	Cytoplasm	other			3646	16341	299872
ELAVL4	ELAV like neuron-specific RNA binding protein 4	ELAVL4	6.29		Cytoplasm	other			1996	15572	432358
ENO2	enolase 2 (gamma, neuronal)	--		4	Cytoplasm	enzyme	diagnosis,efficacy,prognosis		2026	13807	100911625|24334
EP300	E1A binding protein p300	--		4	Nucleus	transcription regulator			2033	328572	170915
EPHB2	EPH receptor B2	EPHB2	9.01	1	Plasma Membrane	kinase	unspecified application		2048	13844	313633
ERK1/2	--	--		2	Cytoplasm	group
ERN1	endoplasmic reticulum to nucleus signaling 1	--		6	Cytoplasm	kinase			2081	78943	498013
estrogen receptor	--	--		2	Nucleus	group	diagnosis,efficacy,unspecified application	estradiol valerate
F11R	F11 receptor	F11R	11.52	2	Plasma Membrane	other	unspecified application		50848	16456	116479
FAT3	FAT atypical cadherin 3	FAT3	9.722		Plasma Membrane	other			120114	270120	191571
FAT4	FAT atypical cadherin 4	FAT4	9.819		Other	other			79633	329628
FGF8	fibroblast growth factor 8 (androgen-induced)	--			Extracellular Space	growth factor			2253	14179	29349
FGFR1	fibroblast growth factor receptor 1	--		2,3	Plasma Membrane	kinase	diagnosis,prognosis,unspecified application	pazopanib, regorafenib, bortezomib/sorafenib, dexamethasone/lenalidomide/sorafenib, sorafenib	2260	14182	79114
FGFR2	fibroblast growth factor receptor 2	FGFR2	11.2	2	Plasma Membrane	kinase	diagnosis,response to therapy	regorafenib, dexamethasone/thalidomide, bortezomib/dexamethasone/thalidomide, rituximab/thalidomide, bortezomib/thalidomide, prednisone/thalidomide, thalidomide, palifermin	2263	14183	25022
FGFR3	fibroblast growth factor receptor 3	FGFR3	10.248	2	Plasma Membrane	kinase	prognosis	pazopanib	2261	14184	84489
FN1	fibronectin 1	--		5	Extracellular Space	enzyme	diagnosis,efficacy,prognosis,unspecified application	ocriplasmin	2335	14268	25661
Focal adhesion kinase	--	--		3	Cytoplasm	group
FOSL1	FOS-like antigen 1	--		3	Nucleus	transcription regulator			8061	14283	25445
FOXO3	forkhead box O3	--		1,3	Nucleus	transcription regulator	efficacy		2309	56484	294515
FRRS1	ferric-chelate reductase 1	FRRS1	9.055		Plasma Membrane	transmembrane receptor			391059	20321	310810
FRY	furry homolog (Drosophila)	FRY	8.633		Extracellular Space	other			10129	320365	304244
FUT9	fucosyltransferase 9 (alpha (1,3) fucosyltransferase)	FUT9	7.247	8	Cytoplasm	enzyme			10690	14348	84597
GABRB3	gamma-aminobutyric acid (GABA) A receptor, beta 3	GABRB3	11.78		Plasma Membrane	ion channel		methohexital, aspirin/butalbital/caffeine, aspirin/butalbital/caffeine/codeine, fospropofol, pagoclone, alphadolone, SEP 174559, nitrazepam, adinazolam, piperazine, acetaminophen/butalbital/caffeine, sevoflurane, isoflurane, gaboxadol, isoniazid, felbamate, etomidate, muscimol, halothane, fluoxetine/olanzapine, amobarbital, estazolam, atropine/hyoscyamine/phenobarbital/scopolamine, acetaminophen/…	2562	14402	24922
GADD45B	growth arrest and DNA-damage-inducible, beta	--		3,5	Cytoplasm	other			4616	17873	299626
GATA3	GATA binding protein 3	--		5	Nucleus	transcription regulator	diagnosis		2625	14462	85471
GJA1	gap junction protein, alpha 1, 43kDa	--		4	Plasma Membrane	transporter			2697	14609	24392
GLDC	glycine dehydrogenase (decarboxylating)	GLDC	12.004		Cytoplasm	enzyme			2731	104174	309312
GLI2	GLI family zinc finger 2	GLI2	9.91	2	Nucleus	transcription regulator	efficacy		2736	14633	304729
GRID2	glutamate receptor, ionotropic, delta 2	GRID2	12.011		Plasma Membrane	ion channel			2895	14804	79220
HAMP	hepcidin antimicrobial peptide	--		3	Extracellular Space	other			57817
HDAC1	histone deacetylase 1	--		5	Nucleus	transcription regulator	efficacy	tributyrin, belinostat, pyroxamide, mocetinostat, bortezomib/vorinostat, vorinostat, romidepsin	3065	433759	297893
HDAC2	histone deacetylase 2	--		5	Nucleus	transcription regulator		tributyrin, belinostat, pyroxamide, bortezomib/vorinostat, aminophylline, vorinostat, romidepsin, theophylline	3066	15182	84577
HIC1	hypermethylated in cancer 1	--		4	Nucleus	transcription regulator	diagnosis		3090	15248	100912068
Histone h3	--	--		5	Nucleus	group	efficacy
HMMR	hyaluronan-mediated motility receptor (RHAMM)	--		2	Plasma Membrane	transmembrane receptor			3161	15366	25460
HNF1A	HNF1 homeobox A	--		8	Nucleus	transcription regulator			6927	21405	24817
HNRNPA2B1	heterogeneous nuclear ribonucleoprotein A2/B1	--		4	Nucleus	other			3181	53379	362361
Hsp90	--	--		5	Cytoplasm	group
ICAM1	intercellular adhesion molecule 1	--		5	Plasma Membrane	transmembrane receptor	diagnosis,efficacy,prognosis,unspecified application		3383	15894	25464
IL6	interleukin 6	--		3	Extracellular Space	cytokine	diagnosis,disease progression,efficacy,prognosis,response to therapy,safety,unspecified application	tocilizumab, siltuximab	3569	16193	24498
IL1B	interleukin 1, beta	--		3	Extracellular Space	cytokine	diagnosis,efficacy,prognosis	canakinumab, gevokizumab, canakinumab/INS, gallium nitrate	3553	16176	24494
ITGA2	integrin, alpha 2 (CD49B, alpha 2 subunit of VLA-2 receptor)	ITGA2	9.85	1	Plasma Membrane	transmembrane receptor			3673	16398	170921
ITGA5	integrin, alpha 5 (fibronectin receptor, alpha polypeptide)	--		1	Plasma Membrane	transmembrane receptor	prognosis		3678	16402	315346
ITGA6	integrin, alpha 6	--		1	Plasma Membrane	transmembrane receptor			3655	16403	114517
JAG1	jagged 1	--		2	Extracellular Space	growth factor	efficacy		182	16449	29146
JUN	jun proto-oncogene	--		4,5	Nucleus	transcription regulator	prognosis		3725	16476	24516
JUP	junction plakoglobin	--		4	Plasma Membrane	other	diagnosis,unspecified application		3728	16480	81679
KAT5	K(lysine) acetyltransferase 5	--		4,5	Nucleus	transcription regulator			10524	81601	192218
KCNH8	potassium voltage-gated channel, subfamily H (eag-related), member 8	KCNH8	8.23		Plasma Membrane	ion channel			131096	211468	246325
KCNJ2	potassium inwardly-rectifying channel, subfamily J, member 2	--			Plasma Membrane	ion channel		nicorandil, amiodarone	3759	16518	29712
KCNJ3	potassium inwardly-rectifying channel, subfamily J, member 3	--		4	Plasma Membrane	ion channel			3760	16519	50599
KCNJ6	potassium inwardly-rectifying channel, subfamily J, member 6	KCNJ6	7.74	4	Plasma Membrane	ion channel			3763	16522	25743
KIF1A	kinesin family member 1A	KIF1A	11.389	3	Cytoplasm	other	diagnosis,prognosis		547	16560	363288
KLF4	Kruppel-like factor 4 (gut)	--		5	Nucleus	transcription regulator			9314	16600	114505
LAMA2	laminin, alpha 2	LAMA2	8.636		Extracellular Space	other			3908	16773	309368
LAT2	linker for activation of T cells family, member 2	--		2	Plasma Membrane	other			7462	56743	317676
LGALS3	lectin, galactoside-binding, soluble, 3	--		1	Extracellular Space	other	diagnosis,unspecified application		3958	16854	83781
LGR4	leucine-rich repeat containing G protein-coupled receptor 4	LGR4	11.493	1	Plasma Membrane	other			55366	107515	286994
Lh	--	--		1	Plasma Membrane	complex
LPAR3	lysophosphatidic acid receptor 3	LPAR3	9.695	3	Plasma Membrane	G-protein coupled receptor			23566	65086	66025
LRP6	low density lipoprotein receptor-related protein 6	--		1	Plasma Membrane	transmembrane receptor			4040	16974	312781
LRRC37A3 (includes others)	leucine rich repeat containing 37, member A3	LRRC37A2	11.776	5	Other	other			374819|474170|9884
LRRN1	leucine rich repeat neuronal 1	LRRN1	12.578	2	Other	other			57633	16979	500280
LTB	lymphotoxin beta (TNF superfamily, member 3)	--		2	Extracellular Space	cytokine	safety,unspecified application		4050	16994	361795
MAL2	mal, T-cell differentiation protein 2 (gene/pseudogene)	MAL2	13.068	5	Plasma Membrane	transporter			114569	105853	362911
MAP7	microtubule-associated protein 7	MAP7	11.192	1	Cytoplasm	other			9053	17761	293016
Mapk	--	--		3	Cytoplasm	group	diagnosis,disease progression,efficacy,prognosis,response to therapy
2014-03-01	mitochondrial amidoxime reducing component 1	2014-03-01	10.445		Cytoplasm	enzyme			64757	66112	690745
MARK1	MAP/microtubule affinity-regulating kinase 1	MARK1	9.845	1	Cytoplasm	kinase			4139	226778	117016
MCAM	melanoma cell adhesion molecule	--			Plasma Membrane	other	diagnosis,prognosis		4162	84004	78967
MEGF10	multiple EGF-like-domains 10	MEGF10	9.732		Plasma Membrane	other			84466	70417	291445
Mek	--	--		2	Cytoplasm	group	efficacy,safety	PD 0325901, selumetinib
MEMO1	mediator of cell motility 1	--			Cytoplasm	other			51072	76890	298787
MGAT4C	mannosyl (alpha-1,3-)-glycoprotein beta-1,4-N-acetylglucosaminyltransferase, isozyme C (putative)	MGAT4C	7.889	9	Cytoplasm	enzyme			25834	67569	299756
mir-30	microRNA 30a	--		1	Cytoplasm	microRNA	unspecified application		407029|407030|407033|407034|407031|407032	387226|387228|387227|723836|387225|723964	100314153|100314011|100314010|100314009|100314012|100314231
mir-150	microRNA 150	--		5	Other	microRNA	unspecified application		406942	387168	100314158
mir-155	microRNA 155	--		3	Cytoplasm	microRNA	unspecified application		406947	387173	102465831
miR-515-5p (and other miRNAs w/seed UCUCCAA)	--	--			Cytoplasm	mature microRNA
MLANA	melan-A	--		2	Plasma Membrane	other	efficacy,unspecified application		2315	77836	293890
MLLT4	myeloid/lymphoid or mixed-lineage leukemia (trithorax homolog, Drosophila); translocated to, 4	--		2	Nucleus	other			4301	17356	26955
MPP7	membrane protein, palmitoylated 7 (MAGUK p55 subfamily member 7)	MPP7	9.485	4	Plasma Membrane	other			143098	75739	307035
MTMR7	myotubularin related protein 7	MTMR7	9.204		Cytoplasm	phosphatase			9108	54384
MYB	v-myb avian myeloblastosis viral oncogene homolog	MYB	9.242	5	Nucleus	transcription regulator			4602	17863
MYC	v-myc avian myelocytomatosis viral oncogene homolog	--		4	Nucleus	transcription regulator	diagnosis,efficacy,prognosis,response to therapy,unspecified application		4609	17869	24577
MYEF2	myelin expression factor 2	MYEF2	11.017	3	Nucleus	transcription regulator			50804	17876	679712
MYO3A	myosin IIIA	MYO3A	8.04		Cytoplasm	kinase			53904	667663	498806
NAP1L2	nucleosome assembly protein 1-like 2	NAP1L2	8.751	5	Nucleus	other			4674	17954	317247
NCOA2	nuclear receptor coactivator 2	--		5	Nucleus	transcription regulator			10499	17978	83724
NFKB2	nuclear factor of kappa light polypeptide gene enhancer in B-cells 2 (p49/p100)	--		5	Nucleus	transcription regulator			4791	18034	309452
NFkB (complex)	--	--		2	Nucleus	complex	diagnosis,disease progression,efficacy,prognosis
NMNAT2	nicotinamide nucleotide adenylyltransferase 2	NMNAT2	9.685	4	Cytoplasm	enzyme			23057	226518	289095
NOV	nephroblastoma overexpressed	--			Extracellular Space	growth factor			4856	18133	81526
NR3C1	nuclear receptor subfamily 3, group C, member 1 (glucocorticoid receptor)	--		5	Nucleus	ligand-dependent nuclear receptor	efficacy	rimexolone, medrysone, clocortolone pivalate, diflorasone diacetate, fluorometholone, dexamethasone phosphate, cortisone acetate, halcinonide, flurandrenolide, desoximetasone, desonide, prednisolone, clobetasol propionate, fluocinolone acetonide, prednisone, hydrocortisone, triamcinolone, dexamethasone 21-acetate, 11beta hydrocortisone acetate, betamethasone, dexamethasone, budesonide, fluticason…	2908	14815	24413
NRARP	NOTCH-regulated ankyrin repeat protein	NRARP	9.772		Nucleus	transcription regulator			441478	67122	499745
NRXN1	neurexin 1	NRXN1	9.115	2	Plasma Membrane	transporter			9378	18189	60391
NUPR1	nuclear protein, transcriptional regulator, 1	--		4	Nucleus	transcription regulator			26471	56312	100912108|113900
PAIP2B	poly(A) binding protein interacting protein 2B	PAIP2B	10.246		Other	translation regulator			400961	232164	312490
PAK4	p21 protein (Cdc42/Rac)-activated kinase 4	--		2	Cytoplasm	kinase			10298	70584	292756
PCDH19	protocadherin 19	--		2	Extracellular Space	other			57526	279653	317183
PCDH11X	protocadherin 11 X-linked	PCDH11X	8.57		Plasma Membrane	other			27328	245578	317204
PCDH11Y	protocadherin 11 Y-linked	PCDH11Y	9.061	4	Other	other	diagnosis		83259
PCNA	proliferating cell nuclear antigen	--		5	Nucleus	enzyme	efficacy,prognosis,response to therapy		5111	18538	25737
PDGF BB	--	--		4,10	Extracellular Space	complex	efficacy,unspecified application
PDLIM1	PDZ and LIM domain 1	PDLIM1	12.003	2	Cytoplasm	transcription regulator	unspecified application		9124	54132	54133
PDLIM2	PDZ and LIM domain 2 (mystique)	--		5	Cytoplasm	other			64236	213019	290354
PGR	progesterone receptor	--		5	Nucleus	ligand-dependent nuclear receptor	diagnosis,efficacy,response to therapy,unspecified application	misoprostol, dienogest, ulipristal acetate, asoprisnil, ethynodiol diacetate, norethindrone acetate, ethinyl estradiol/ethynodiol diacetate, estradiol cypionate/medroxyprogesterone acetate, tosagestin, estradiol/norethindrone acetate, ZK 230211, etonogestrel, nestorone, ethinyl estradiol/etonogestrel, leuprolide acetate/norethindrone acetate, megestrol acetate/tamoxifen, ethynodiol, desogestrel/e…	5241	18667	25154
PKP2	plakophilin 2	PKP2	11.384	4	Plasma Membrane	other			5318	67451	287925
PLAU	plasminogen activator, urokinase	--		5	Extracellular Space	peptidase	disease progression,efficacy,prognosis		5328	18792	25619
PLCH1	phospholipase C, eta 1	PLCH1	9.966	5	Cytoplasm	enzyme			23007	269437	310463
PLEKHA7	pleckstrin homology domain containing, family A member 7	PLEKHA7	9.193		Cytoplasm	other			144100	233765
PLEKHG4B	pleckstrin homology domain containing, family G (with RhoGef domain) member 4B	PLEKHG4B	9.441		Other	other			153478
PLS1	plastin 1	PLS1	9.833	1	Plasma Membrane	other			5357	102502
PMEL	premelanosome protein	PMEL	10.124	2	Plasma Membrane	enzyme	efficacy		6490	20431	362818
PPM1E	protein phosphatase, Mg2+/Mn2+ dependent, 1E	PPM1E	8.64		Nucleus	phosphatase			22843	320472	360593
PPP4R4	protein phosphatase 4, regulatory subunit 4	PPP4R4	8.784	2	Cytoplasm	other			57718	74521	500711
PRDM5	PR domain containing 5	--		5	Nucleus	other			11107	70779	689788
PRDX2	peroxiredoxin 2	--		2	Cytoplasm	enzyme			7001	21672	29338
PRKAA2	protein kinase, AMP-activated, alpha 2 catalytic subunit	PRKAA2	10.047	1	Cytoplasm	kinase			5563	108079	78975
PRKAB1	protein kinase, AMP-activated, beta 1 non-catalytic subunit	--		1	Nucleus	kinase			5564	19079	83803
PROM1	prominin 1	--		9	Plasma Membrane	other	diagnosis,disease progression,efficacy,prognosis		8842	19126	60357
PTGS2	prostaglandin-endoperoxide synthase 2 (prostaglandin G/H synthase and cyclooxygenase)	--		4	Cytoplasm	enzyme	diagnosis,disease progression,efficacy,prognosis,unspecified application	acetaminophen/pentazocine, acetaminophen/clemastine/pseudoephedrine, aspirin/butalbital/caffeine, acetaminophen/caffeine/dihydrocodeine, aspirin/hydrocodone, aspirin/oxycodone, acetaminophen/aspirin/caffeine, aspirin/pravastatin, acetaminophen/dexbrompheniramine/pseudoephedrine, aspirin/meprobamate, aspirin/caffeine/propoxyphene, aspirin/butalbital/caffeine/codeine, aspirin/caffeine/dihydrocodein…	5743	19225	29527
PTP4A1	protein tyrosine phosphatase type IVA, member 1	--		1	Cytoplasm	phosphatase			7803	19243	29463|102547074
RASA1	RAS p21 protein activator (GTPase activating protein) 1	--		3	Cytoplasm	transporter			5921	218397	25676
RASGRP1	RAS guanyl releasing protein 1 (calcium and DAG-regulated)	RASGRP1	7.943	2	Cytoplasm	other			10125	19419	29434
RELB	v-rel avian reticuloendotheliosis viral oncogene homolog B	--		3,4	Nucleus	transcription regulator	diagnosis,disease progression,unspecified application		5971	19698	100360982
RGMA	repulsive guidance molecule family member a	RGMA	9.762		Plasma Membrane	other			56963	244058	308739
RHBDL3	rhomboid, veinlet-like 3 (Drosophila)	RHBDL3	8.783		Plasma Membrane	peptidase			162494	246104	287556
RHOA	ras homolog family member A	--		1	Cytoplasm	enzyme			387	11848	117273
RNF40	ring finger protein 40, E3 ubiquitin protein ligase	--			Cytoplasm	enzyme			9810	233900	266712
RS1	retinoschisin 1	--		11	Extracellular Space	other			6247	20147	100125595
SAA1	serum amyloid A1	--		3	Extracellular Space	transporter	diagnosis,unspecified application		6288	20209|20208
SAMD12	sterile alpha motif domain containing 12	SAMD12	8.642		Other	other			401474	320679	362910
SBDS	Shwachman-Bodian-Diamond syndrome	--		3	Nucleus	other			51119	66711	288615
SCG3	secretogranin III	SCG3	9.926		Extracellular Space	other			29106	20255	116635
SEMA5B	sema domain, seven thrombospondin repeats (type 1 and type 1-like), transmembrane domain (TM) and short cytoplasmic domain, (semaphorin) 5B	SEMA5B	9.626	5	Plasma Membrane	other			54437	20357	303901
SEPP1	selenoprotein P, plasma, 1	SEPP1	9.408	1	Extracellular Space	other			6414	20363	29360
SHISA3	shisa family member 3	SHISA3	9.211		Other	other			152573	330096	498356
SIAH1	siah E3 ubiquitin protein ligase 1	--		5	Nucleus	enzyme			6477	20437	140941
SLC16A9	solute carrier family 16, member 9	SLC16A9	9.825	5	Other	other			220963	66859	687808
SLC16A10	solute carrier family 16 (aromatic amino acid transporter), member 10	SLC16A10	10.172	4	Plasma Membrane	transporter			117247	72472	170566
SLC27A2	solute carrier family 27 (fatty acid transporter), member 2	SLC27A2	9.236	3	Cytoplasm	transporter			11001	26458	65192
SLCO1A2	solute carrier organic anion transporter family, member 1A2	SLCO1A2	7.806	10	Plasma Membrane	transporter			6579	108096	80900
Smad	--	--			Nucleus	complex
SMARCA4	SWI/SNF related, matrix associated, actin dependent regulator of chromatin, subfamily a, member 4	--		1	Nucleus	transcription regulator			6597	20586	171379
SNAI2	snail family zinc finger 2	--		5	Nucleus	transcription regulator			6591	20583	25554
SNCAIP	synuclein, alpha interacting protein	SNCAIP	8.278	5	Cytoplasm	transcription regulator			9627	67847	307309
SPHK1	sphingosine kinase 1	--		3	Cytoplasm	kinase	diagnosis,disease progression,prognosis,unspecified application		8877	20698	170897
SPP1	secreted phosphoprotein 1	--		3	Extracellular Space	cytokine	diagnosis,efficacy,unspecified application		6696	20750	25353
SREBF1	sterol regulatory element binding transcription factor 1	--		3	Nucleus	transcription regulator	diagnosis		6720	20787	78968
ST6GAL2	ST6 beta-galactosamide alpha-2,6-sialyltranferase 2	ST6GAL2	9.924		Cytoplasm	enzyme			84620	240119	301155
STK11	serine/threonine kinase 11	--		1	Cytoplasm	kinase	diagnosis		6794	20869	314621
STOX1	storkhead box 1	STOX1	8.083	3	Cytoplasm	other			219736	216021	294388
STOX2	storkhead box 2	STOX2	9.722		Other	other			56977	71069	306459
SYT4	synaptotagmin IV	SYT4	8.769		Cytoplasm	transporter			6860	20983	64440
TEX9	testis expressed 9	TEX9	8.936		Other	other			374618	21778	300822
TEX15	testis expressed 15	TEX15	9.278		Extracellular Space	other			56154	104271	290803
Tgf beta	--	--			Extracellular Space	group	diagnosis,efficacy,prognosis,response to therapy,safety
TGM2	transglutaminase 2	--		3	Cytoplasm	enzyme			7052	21817	56083
THBS1	thrombospondin 1	--		3	Extracellular Space	other	diagnosis,efficacy		7057	21825	445442
TIMP4	TIMP metallopeptidase inhibitor 4	--		2	Extracellular Space	other	diagnosis,prognosis		7079	110595	680130
TJP2	tight junction protein 2	--		2	Plasma Membrane	kinase			9414	21873	115769
TLR3	toll-like receptor 3	--		3	Plasma Membrane	transmembrane receptor		rintatolimod	7098	142980	364594
TLR7	toll-like receptor 7	--		2,3	Plasma Membrane	transmembrane receptor		UC-1V150, 5-fluorouracil/imiquimod, resiquimod, hydroxychloroquine, imiquimod	51284	170743	317468
TMEM30A	transmembrane protein 30A	--		7	Cytoplasm	other			55754	69981	300857
TOM1L1	target of myb1 (chicken)-like 1	TOM1L1	11.036	1	Cytoplasm	other			10040	71943	287622
TP53	tumor protein p53	--		1	Nucleus	transcription regulator	diagnosis,disease progression,efficacy,prognosis,response to therapy,unspecified application		7157	22059	24842
TP53BP1	tumor protein p53 binding protein 1	--		4	Nucleus	transcription regulator			7158	27223	296099
TRIM8	tripartite motif containing 8	--		2	Nucleus	other			81603	93679	688785
TSG101	tumor susceptibility 101	--		1	Cytoplasm	transcription regulator			7251	22088	292925
TSPAN2	tetraspanin 2	TSPAN2	9.095	6	Extracellular Space	other			10100	70747	64521
TSPAN7	tetraspanin 7	TSPAN7	9.184	1	Plasma Membrane	other			7102	21912	363447
TSPAN18	tetraspanin 18	TSPAN18	10.518		Other	other			90139	241556	311210
TSPYL5	TSPY-like 5	--			Other	other			85453	239364	314555
TTYH1	tweety family member 1	TTYH1	9.831	1	Plasma Membrane	ion channel			57348	57776	292597
UNC79	unc-79 homolog (C. elegans)	UNC79	8.727		Other	other			57578	217843	314401
USP44	ubiquitin specific peptidase 44	USP44	12.027	4	Nucleus	peptidase			84101	327799
VGLL3	vestigial-like family member 3	VGLL3	9.131		Other	other			389136	73569	498038
WAC	WW domain containing adaptor with coiled-coil	--			Nucleus	other			51322	225131	307029
WBSCR17	Williams-Beuren syndrome chromosome region 17	WBSCR17	10.074		Cytoplasm	enzyme			64409	212996	288611
WHSC1	Wolf-Hirschhorn syndrome candidate 1	--			Nucleus	enzyme			7468	107823	680537
WNT7B	wingless-type MMTV integration site family, member 7B	--		4	Extracellular Space	other			7477	22422	315196
YWHAG	tyrosine 3-monooxygenase/tryptophan 5-monooxygenase activation protein, gamma	--		1	Cytoplasm	other	unspecified application		7532	22628	56010
YWHAH	tyrosine 3-monooxygenase/tryptophan 5-monooxygenase activation protein, eta	--		1	Cytoplasm	transcription regulator	unspecified application		7533	22629	25576
ZEB1	zinc finger E-box binding homeobox 1	--		5	Nucleus	transcription regulator			6935	21417	25705
ZNF217	zinc finger protein 217	--		4	Nucleus	transcription regulator	prognosis		7764	228913	311764
ZNF483	zinc finger protein 483	ZNF483	10.772	4	Nucleus	transcription regulator			158399	100041581	170955
ZNF649	zinc finger protein 649	ZNF649	11.767		Nucleus	other			65251
ZSWIM5	zinc finger, SWIM-type containing 5	ZSWIM5	8.951		Extracellular Space	other			57643	74464	313524

## Sheet: Cluster4
Supplementary Data 2. Ingenuity cluster analysis gene list
AnalysisName:ESC Reference set: Ingenuity Knowledge Base (Genes Only)
Relationship to include: Direct
Does not Include Endogenous Chemicals
Optional Analyses: My Pathways My List
Filter Summary:
Consider only molecules and/or relationships where
(species = Human) AND
(confidence = Experimentally Observed)
Cutoff:
Canonical Pathways
Ingenuity Canonical Pathways	-log(p-value)	Ratio	Molecules
Transcriptional Regulatory Network in Embryonic Stem Cells	3.84	0.1	NANOG,HESX1,SKIL,POU5F1
Mechanisms of Viral Exit from Host Cells	3.8	0.0976	PRKCH,ACTC1,PRKCZ,ACTA1
Leukocyte Extravasation Signaling	3.5	0.0363	CLDN10,PRKCH,CLDN7,CLDN6,ACTC1,PRKCZ,ACTA1
Virus Entry via Endocytic Pathways	3.49	0.0562	PRKCH,ITGB6,ACTC1,PRKCZ,ACTA1
Tight Junction Signaling	3.06	0.0361	CLDN10,CLDN7,CLDN6,ACTC1,PRKCZ,ACTA1
Signaling by Rho Family GTPases	3.02	0.03	CDH1,CDH3,GNA14,KIAA1804,ACTC1,PRKCZ,ACTA1
Sertoli Cell-Sertoli Cell Junction Signaling	2.96	0.0345	CLDN10,CDH1,CLDN7,CLDN6,ACTC1,ACTA1
HER-2 Signaling in Breast Cancer	2.78	0.0526	PRKCH,ERBB2,ITGB6,PRKCZ
Embryonic Stem Cell Differentiation into Cardiac Lineages	2.72	0.2	NANOG,POU5F1
Factors Promoting Cardiogenesis in Vertebrates	2.53	0.0449	NODAL,TDGF1,PRKCH,PRKCZ
Role of Oct4 in Mammalian Embryonic Stem Cell Pluripotency	2.47	0.0667	NANOG,JARID2,POU5F1
FcÎ³ Receptor-mediated Phagocytosis in Macrophages and Monocytes	2.46	0.043	PRKCH,ACTC1,PRKCZ,ACTA1
MSP-RON Signaling Pathway	2.45	0.0652	ACTC1,PRKCZ,ACTA1
Tec Kinase Signaling	2.4	0.0321	PRKCH,GNA14,ACTC1,PRKCZ,ACTA1
RhoGDI Signaling	2.23	0.0291	CDH1,CDH3,GNA14,ACTC1,ACTA1
Agranulocyte Adhesion and Diapedesis	2.2	0.0286	CLDN10,CLDN7,CLDN6,ACTC1,ACTA1
Calcium-induced T Lymphocyte Apoptosis	2.16	0.0517	HLA-DOA,PRKCH,PRKCZ
Clathrin-mediated Endocytosis Signaling	2.11	0.0272	FGF16,ITGB6,ACTC1,MYO1E,ACTA1
Remodeling of Epithelial Adherens Junctions	2.01	0.0455	CDH1,ACTC1,ACTA1
Agrin Interactions at Neuromuscular Junction	1.99	0.0448	ERBB2,ACTC1,ACTA1
Macropinocytosis Signaling	1.97	0.0441	PRKCH,ITGB6,PRKCZ
Human Embryonic Stem Cell Pluripotency	1.94	0.0305	NODAL,NANOG,TDGF1,POU5F1
Caveolar-mediated Endocytosis Signaling	1.91	0.0417	ITGB6,ACTC1,ACTA1
Synaptic Long Term Depression	1.88	0.0294	RYR2,PRKCH,GNA14,PRKCZ
Aldosterone Signaling in Epithelial Cells	1.73	0.0265	SCNN1A,PRKCH,HSPA2,PRKCZ
Gap Junction Signaling	1.73	0.0265	PRKCH,ACTC1,PRKCZ,ACTA1
ErbB Signaling	1.72	0.0353	PRKCH,ERBB2,PRKCZ
Neuregulin Signaling	1.7	0.0349	PRKCH,ERBB2,PRKCZ
Bladder Cancer Signaling	1.7	0.0349	FGF16,CDH1,ERBB2
G Beta Gamma Signaling	1.68	0.0341	PRKCH,GNA14,PRKCZ
Mouse Embryonic Stem Cell Pluripotency	1.6	0.0319	NANOG,ZFP42,POU5F1
Wnt/Î²-catenin Signaling	1.6	0.0241	CDH1,WIF1,CDH3,POU5F1
Nitric Oxide Signaling in the Cardiovascular System	1.59	0.0316	RYR2,PRKCH,PRKCZ
Creatine-phosphate Biosynthesis	1.58	0.25	CKMT1A/CKMT1B
Calcium Signaling	1.57	0.0235	RYR2,RCAN3,ACTC1,ACTA1
Neuropathic Pain Signaling In Dorsal Horn Neurons	1.54	0.0303	PRKCH,KCNN2,PRKCZ
Paxillin Signaling	1.54	0.0303	ITGB6,ACTC1,ACTA1
NRF2-mediated Oxidative Stress Response	1.51	0.0226	PRKCH,ACTC1,PRKCZ,ACTA1
UVC-Induced MAPK Signaling	1.5	0.0476	PRKCH,PRKCZ
ILK Signaling	1.48	0.0221	CDH1,ITGB6,ACTC1,ACTA1
Role of NANOG in Mammalian Embryonic Stem Cell Pluripotency	1.44	0.0275	NANOG,ZFP42,POU5F1
Androgen Signaling	1.43	0.0273	PRKCH,GNA14,PRKCZ
nNOS Signaling in Neurons	1.42	0.0435	PRKCH,PRKCZ
Arginine Biosynthesis IV	1.4	0.167	ASS1
Urea Cycle	1.4	0.167	ASS1
Citrulline-Nitric Oxide Cycle	1.4	0.167	ASS1
Synaptic Long Term Potentiation	1.37	0.0259	PRKCH,GNA14,PRKCZ
Tryptophan Degradation to 2-amino-3-carboxymuconate Semialdehyde	1.34	0.143	IDO1
RhoA Signaling	1.33	0.025	EPHA1,ACTC1,ACTA1
Endometrial Cancer Signaling	1.33	0.0385	CDH1,ERBB2
UVB-Induced MAPK Signaling	1.31	0.0377	PRKCH,PRKCZ
Cellular Effects of Sildenafil (Viagra)	1.3	0.0242	KCNN2,ACTC1,ACTA1
Thrombopoietin Signaling	1.28	0.0364	PRKCH,PRKCZ
GNRH Signaling	1.27	0.0236	PRKCH,GNA14,PRKCZ
ErbB4 Signaling	1.24	0.0345	PRKCH,PRKCZ
eNOS Signaling	1.21	0.0222	PRKCH,HSPA2,PRKCZ
Huntington's Disease Signaling	1.19	0.0177	PRKCH,GNA14,HSPA2,PRKCZ
Axonal Guidance Signaling	1.19	0.0141	EPHA1,SEMA6A,PRKCH,GNA14,ERBB2,PRKCZ
Epithelial Adherens Junction Signaling	1.15	0.021	CDH1,ACTC1,ACTA1
GABA Receptor Signaling	1.14	0.0303	KCNN2,GABRP
GÎ±q Signaling	1.14	0.0207	PRKCH,GNA14,PRKCZ
Erythropoietin Signaling	1.13	0.0299	PRKCH,PRKCZ
CCR5 Signaling in Macrophages	1.13	0.0299	PRKCH,PRKCZ
Melatonin Signaling	1.12	0.0294	PRKCH,PRKCZ
Growth Hormone Signaling	1.11	0.029	PRKCH,PRKCZ
CXCR4 Signaling	1.1	0.0199	PRKCH,GNA14,PRKCZ
IL-3 Signaling	1.09	0.0282	PRKCH,PRKCZ
NAD biosynthesis II (from tryptophan)	1.08	0.0769	IDO1
LPS-stimulated MAPK Signaling	1.07	0.0274	PRKCH,PRKCZ
NF-ÎºB Activation by Viruses	1.07	0.0274	PRKCH,PRKCZ
Prolactin Signaling	1.07	0.0274	PRKCH,PRKCZ
Germ Cell-Sertoli Cell Junction Signaling	1.06	0.0192	CDH1,ACTC1,ACTA1
nNOS Signaling in Skeletal Muscle Cells	1.05	0.0714	RYR2
VEGF Family Ligand-Receptor Interactions	1.04	0.0263	PRKCH,PRKCZ
Molecular Mechanisms of Cancer	1.03	0.0139	RASGRF2,CDH1,PRKCH,GNA14,PRKCZ
VDR/RXR Activation	1.03	0.026	PRKCH,PRKCZ
Telomere Extension by Telomerase	1.02	0.0667	TERF1
CDP-diacylglycerol Biosynthesis I	1.02	0.0667	CDS1
Superpathway of Citrulline Metabolism	1.02	0.0667	ASS1
The Visual Cycle	1.02	0.0667	LRAT
Granulocyte Adhesion and Diapedesis	1.01	0.0182	CLDN10,CLDN7,CLDN6
Role of NFAT in Regulation of the Immune Response	1	0.0181	HLA-DOA,RCAN3,GNA14
Endothelin-1 Signaling	0.99	0.0179	PRKCH,GNA14,PRKCZ
CREB Signaling in Neurons	0.984	0.0178	PRKCH,GNA14,PRKCZ
Phosphatidylglycerol Biosynthesis II (Non-plastidic)	0.968	0.0588	CDS1
RAR Activation	0.961	0.0173	LRAT,PRKCH,PRKCZ
Î±-Adrenergic Signaling	0.957	0.0235	PRKCH,PRKCZ
FAK Signaling	0.948	0.0233	ACTC1,ACTA1
Role of NFAT in Cardiac Hypertrophy	0.945	0.017	RCAN3,PRKCH,PRKCZ
Regulation of Actin-based Motility by Rho	0.94	0.023	ACTC1,ACTA1
Crosstalk between Dendritic Cells and Natural Killer Cells	0.924	0.0225	ACTC1,ACTA1
VEGF Signaling	0.924	0.0225	ACTC1,ACTA1
Tryptophan Degradation III (Eukaryotic)	0.923	0.0526	IDO1
Death Receptor Signaling	0.908	0.022	ACTC1,ACTA1
IL-8 Signaling	0.908	0.0164	CDH1,PRKCH,PRKCZ
Thrombin Signaling	0.887	0.016	PRKCH,GNA14,PRKCZ
Glioma Signaling	0.885	0.0213	PRKCH,PRKCZ
Integrin Signaling	0.848	0.0154	ITGB6,ACTC1,ACTA1
Cholecystokinin/Gastrin-mediated Signaling	0.835	0.0198	PRKCH,PRKCZ
Tumoricidal Function of Hepatic Natural Killer Cells	0.828	0.0417	SERPINB9
Bupropion Degradation	0.828	0.0417	CYP2S1
HGF Signaling	0.815	0.0192	PRKCH,PRKCZ
Acetone Degradation I (to Methylglyoxal)	0.812	0.04	CYP2S1
fMLP Signaling in Neutrophils	0.796	0.0187	PRKCH,PRKCZ
Natural Killer Cell Signaling	0.789	0.0185	PRKCH,PRKCZ
Renin-Angiotensin Signaling	0.789	0.0185	PRKCH,PRKCZ
Corticotropin Releasing Hormone Signaling	0.789	0.0185	PRKCH,PRKCZ
Fc Epsilon RI Signaling	0.783	0.0183	PRKCH,PRKCZ
Actin Cytoskeleton Signaling	0.781	0.0143	FGF16,ACTC1,ACTA1
IL-15 Production	0.781	0.037	PRKCZ
B Cell Development	0.767	0.0357	HLA-DOA
CCR3 Signaling in Eosinophils	0.759	0.0177	PRKCH,PRKCZ
Sperm Motility	0.759	0.0177	PRKCH,PRKCZ
Type II Diabetes Mellitus Signaling	0.753	0.0175	PRKCH,PRKCZ
14-3-3-mediated Signaling	0.741	0.0172	PRKCH,PRKCZ
Retinol Biosynthesis	0.74	0.0333	LRAT
GÎ±12/13 Signaling	0.736	0.0171	CDH1,CDH3
p70S6K Signaling	0.73	0.0169	PRKCH,PRKCZ
P2Y Purigenic Receptor Signaling Pathway	0.73	0.0169	PRKCH,PRKCZ
Role of Pattern Recognition Receptors in Recognition of Bacteria and Viruses	0.724	0.0168	PRKCH,PRKCZ
PI3K/AKT Signaling	0.713	0.0165	NANOG,PRKCZ
Insulin Receptor Signaling	0.677	0.0156	SCNN1A,PRKCZ
Cdc42 Signaling	0.672	0.0155	HLA-DOA,PRKCZ
Estrogen Biosynthesis	0.669	0.0278	CYP2S1
IL-12 Signaling and Production in Macrophages	0.662	0.0153	PRKCH,PRKCZ
Antigen Presentation Pathway	0.658	0.027	HLA-DOA
Notch Signaling	0.658	0.027	CNTN1
Relaxin Signaling	0.657	0.0152	GNA14,PRKCZ
Thyroid Cancer Signaling	0.638	0.0256	CDH1
Netrin Signaling	0.638	0.0256	RYR2
Neuroprotective Role of THOP1 in Alzheimer's Disease	0.629	0.025	NTS
Xenobiotic Metabolism Signaling	0.612	0.0117	UGT8,PRKCH,PRKCZ
Melanoma Signaling	0.61	0.0238	CDH1
Autoimmune Thyroid Disease Signaling	0.61	0.0238	HLA-DOA
Graft-versus-Host Disease Signaling	0.593	0.0227	HLA-DOA
Nicotine Degradation III	0.593	0.0227	CYP2S1
Melatonin Degradation I	0.568	0.0213	CYP2S1
Allograft Rejection Signaling	0.56	0.0208	HLA-DOA
Ephrin A Signaling	0.56	0.0208	EPHA1
Cell Cycle: G2/M DNA Damage Checkpoint Regulation	0.553	0.0204	PRKCZ
Dopamine-DARPP32 Feedback in cAMP Signaling	0.55	0.0127	PRKCH,PRKCZ
Hepatic Cholestasis	0.546	0.0127	PRKCH,PRKCZ
Assembly of RNA Polymerase II Complex	0.545	0.02	TAF4B
Nicotine Degradation II	0.545	0.02	CYP2S1
Nur77 Signaling in T Lymphocytes	0.538	0.0196	HLA-DOA
Superpathway of Melatonin Degradation	0.531	0.0192	CYP2S1
Role of Macrophages, Fibroblasts and Endothelial Cells in Rheumatoid Arthritis	0.523	0.0105	WIF1,PRKCH,PRKCZ
OX40 Signaling Pathway	0.517	0.0185	HLA-DOA
ErbB2-ErbB3 Signaling	0.504	0.0179	ERBB2
Ephrin Receptor Signaling	0.496	0.0116	EPHA1,GNA14
Myc Mediated Apoptosis Signaling	0.492	0.0172	PRKCZ
Production of Nitric Oxide and Reactive Oxygen Species in Macrophages	0.474	0.0112	PRKCH,PRKCZ
mTOR Signaling	0.464	0.011	PRKCH,PRKCZ
Regulation of the Epithelial-Mesenchymal Transition Pathway	0.464	0.011	FGF16,CDH1
ERK5 Signaling	0.463	0.0159	PRKCZ
Pyridoxal 5'-phosphate Salvage Pathway	0.463	0.0159	PRKCH
Non-Small Cell Lung Cancer Signaling	0.452	0.0154	ERBB2
T Helper Cell Differentiation	0.441	0.0149	HLA-DOA
Breast Cancer Regulation by Stathmin1	0.441	0.0105	PRKCH,PRKCZ
Ephrin B Signaling	0.412	0.0137	GNA14
STAT3 Pathway	0.412	0.0137	KIAA1804
IL-4 Signaling	0.412	0.0137	HLA-DOA
Acute Myeloid Leukemia Signaling	0.398	0.0132	PIM2
Ceramide Signaling	0.381	0.0125	PRKCZ
Altered T Cell and B Cell Signaling in Rheumatoid Arthritis	0.377	0.0123	HLA-DOA
FGF Signaling	0.362	0.0118	FGF16
CTLA4 Signaling in Cytotoxic T Lymphocytes	0.354	0.0115	AP1M2
TGF-Î² Signaling	0.354	0.0115	NODAL
Protein Kinase A Signaling	0.35	0.00815	RYR2,PRKCH,PRKCZ
IL-1 Signaling	0.34	0.011	GNA14
Phospholipase C Signaling	0.339	0.00866	PRKCH,PRKCZ
Salvage Pathways of Pyrimidine Ribonucleotides	0.336	0.0109	PRKCH
Telomerase Signaling	0.323	0.0104	TERF1
IGF-1 Signaling	0.32	0.0103	PRKCZ
iCOS-iCOSL Signaling in T Helper Cells	0.302	0.00971	HLA-DOA
Rac Signaling	0.302	0.00971	PRKCZ
Type I Diabetes Mellitus Signaling	0.293	0.00943	HLA-DOA
Pancreatic Adenocarcinoma Signaling	0.293	0.00943	ERBB2
NGF Signaling	0.293	0.00943	PRKCZ
Role of Tissue Factor in Cancer	0.29	0.00935	GNA14
GÎ±s Signaling	0.287	0.00926	RYR2
Glucocorticoid Receptor Signaling	0.287	0.00775	TAF4B,HSPA2
CD28 Signaling in T Helper Cells	0.274	0.00885	HLA-DOA
PKCÎ¸ Signaling in T Lymphocytes	0.274	0.00885	HLA-DOA
PTEN Signaling	0.262	0.00847	PRKCZ
PI3K Signaling in B Lymphocytes	0.25	0.00813	PRKCZ
Estrogen Receptor Signaling	0.241	0.00787	TAF4B
Cardiac Î²-adrenergic Signaling	0.23	0.00758	RYR2
Regulation of eIF4 and p70S6K Signaling	0.211	0.00704	PRKCZ
Upstream Regulators
Upstream Regulator	Log Ratio	Molecule Type	Predicted Activation State	Activation z-score	p-value of overlap	Target molecules in dataset	Mechanistic Network
ZEB1		transcription regulator			0.000119	CDH1,GRHL2,KRT19
ZEB2		transcription regulator			0.000368	CDH1,KRT19
WWTR1		transcription regulator			0.000767	NANOG,POU5F1
ETV5		transcription regulator			0.00127	CDH1,CLDN7,KRT19
SMAD3		transcription regulator			0.00217	CDH1,NANOG,POU5F1
ID1		transcription regulator			0.00278	NANOG,POU5F1
SNAI2		transcription regulator			0.00278	CDH1,NANOG
SNAI1		transcription regulator			0.00278	CDH1,RAB25
TFAP2C		transcription regulator			0.00278	CDH1,KRT8
SMAD2		transcription regulator			0.00477	NANOG,POU5F1
HTF		other			0.00613	ERBB2
KLF8		other			0.00613	CDH1
ALX1		transcription regulator			0.00613	CDH1
PNN		other			0.00613	CDH1
EHMT1		transcription regulator			0.00613	CDH1
YBX3		transcription regulator			0.0122	ERBB2
ELK3		transcription regulator			0.0122	ERBB2
POU5F1	12.256	transcription regulator			0.0164	NANOG,POU5F1
DDX54		transcription regulator			0.0183	ERBB2
LCOR		transcription regulator			0.0183	CDH1
SAFB		other			0.0183	CDH1
FOXC2		transcription regulator			0.0243	CDH1
TFAP2A		transcription regulator			0.0286	CDH1,ERBB2
PGR		ligand-dependent nuclear receptor			0.0302	EPHA1,ERBB2,SMPDL3B
CTBP2		transcription regulator			0.0303	CDH1
SKI		transcription regulator			0.0303	CDH1
NR3C2		ligand-dependent nuclear receptor			0.0362	SCNN1A
PBX1		transcription regulator			0.0362	CDH1
STAT5A		transcription regulator			0.0362	CDH1
CHD4		enzyme			0.0362	BCL11A
STAT5B		transcription regulator			0.0421	CDH1
ESR1		ligand-dependent nuclear receptor			0.0428	ASS1,CDH1,ERBB2,KRT19
MYOCD		transcription regulator			0.0434	ACTA1,ACTC1
ELF3		transcription regulator			0.048	ERBB2
NR0B1		ligand-dependent nuclear receptor			0.048	KCNN2
TFAP4		transcription regulator			0.048	CDH1
SKIL	11.826	transcription regulator			0.048	CDH1
PITX2		transcription regulator			0.048	FGF16
KLF6		transcription regulator			0.048	CDH1
BRD7		transcription regulator			0.048	KRT8
SPDEF		transcription regulator			0.0493	CDH1,CLDN7
Bio Functions
Categories	Diseases or Functions Annotation	p-Value	Predicted Activation State	Activation z-score	Notes	Molecules	# Molecules
Cancer, Organismal Injury and Abnormalities, Reproductive System Disease	uterine serous papillary cancer	1.86e-06				ANXA3,CLDN7,EPHA1,ERBB2,GALNT3,MFAP5,NFE2L3,PEG3,PRSS8,SCNN1A,SPINT2	11
Cancer, Gastrointestinal Disease	cecum adenocarcinoma	3.36e-05				BAIAP2L1,BCL11A,C6orf132,CDH1,CDS1,ESRP1,FAM83B,GALNT12,GCNT4,HESX1,KIAA1244,MACC1,NFE2L3,PRKCH,RASGRF2,RYR2,SCNN1A,SKIL,SMPDL3B,ST8SIA6,TC2N,ZNF492/ZNF98	22
Tissue Development	aggregation of melanoma cell lines	4.42e-05				CDH1,CDH3	2
Cellular Development, Cellular Growth and Proliferation	proliferation of tumor cell lines	4.9e-05	Increased	2.042		BAIAP2L1,BRINP1,CDH1,ELOVL7,EPCAM,EPHA1,ERBB2,FGF16,GABRP,GRHL2,HPGD,IDO1,IRF6,KRT19,KRT8,NANOG,NODAL,NTS,OTX2,PIM2,PRDM14,PRKCH,TDGF1,TERF1,VASH2,WIF1	26
Cancer	pelvic cancer	8.25e-05				ACTC1,ANXA3,ASS1,BAIAP2L1,BCL11A,CDH1,CDH3,CLDN6,CLDN7,CNTN1,COBL,DDX25,ELOVL7,EPCAM,EPHA1,ERBB2,ESRP1,FAM20A,FAM83B,FGF16,GALNT3,GPR64,HSPA2,IDO1,JARID2,KIAA1804,KRT19,KRT8,MFAP5,NFE2L3,PEG3,PRDM14,PRKCZ,PRSS8,RASGRF2,RYR2,SCNN1A,SERPINB9,SKIL,SLC24A2,SMPDL3B,SPINT2,TSPYL5,UGT3A2,UGT8,WIF1,ZFP42,ZNF492/ZNF98,ZNF729,ZNF99	50
Cancer, Endocrine System Disorders, Organismal Injury and Abnormalities, Reproductive System Disease	ovarian cancer	9.28e-05				CDH1,CLDN7,EPCAM,ERBB2,FGF16,IDO1,KIAA1804,KRT19,MFAP5,PEG3,PRDM14,PRKCZ,SPINT2	13
Cancer, Organismal Injury and Abnormalities, Reproductive System Disease	female genital tract cancer	9.93e-05				ACTC1,ANXA3,BAIAP2L1,BCL11A,CDH1,CDH3,CLDN6,CLDN7,CNTN1,DDX25,EPCAM,EPHA1,ERBB2,ESRP1,FAM20A,FAM83B,FGF16,GALNT3,GPR64,HSPA2,IDO1,JARID2,KIAA1804,KRT19,KRT8,MFAP5,NFE2L3,PEG3,PRDM14,PRKCZ,PRSS8,RASGRF2,RYR2,SCNN1A,SERPINB9,SKIL,SLC24A2,SMPDL3B,SPINT2,TSPYL5,UGT3A2,UGT8,ZFP42,ZNF492/ZNF98,ZNF729,ZNF99	46
Cancer, Organismal Injury and Abnormalities, Reproductive System Disease	malignant neoplasm of female genital organ	9.93e-05				ACTC1,ANXA3,BAIAP2L1,BCL11A,CDH1,CDH3,CLDN6,CLDN7,CNTN1,DDX25,EPCAM,EPHA1,ERBB2,ESRP1,FAM20A,FAM83B,FGF16,GALNT3,GPR64,HSPA2,IDO1,JARID2,KIAA1804,KRT19,KRT8,MFAP5,NFE2L3,PEG3,PRDM14,PRKCZ,PRSS8,RASGRF2,RYR2,SCNN1A,SERPINB9,SKIL,SLC24A2,SMPDL3B,SPINT2,TSPYL5,UGT3A2,UGT8,ZFP42,ZNF492/ZNF98,ZNF729,ZNF99	46
Cancer	Cancer	0.000115				ACOXL,ACTC1,ANXA3,AP1M2,ARHGEF35,ASS1,BAIAP2L1,BCL11A,BEND4,BRINP1,C6orf132,C9orf135,CDH1,CDH3,CDS1,CLDN10,CLDN6,CLDN7,CNTN1,COBL,CYP2S1,DDX25,DENND2C,DMKN,DPPA2,ELOVL7,EPCAM,EPHA1,ERBB2,ESRP1,FAM20A,FAM46B,FAM83B,FGF16,GABRP,GALNT12,GALNT3,GCNT4,GNA14,GPR176,GPR64,GRHL2,HESX1,HLA-DOA,HOOK1,HPGD,HSPA2,IDO1,IQCA1,IRF6,ITGB6,JARID2,KCNG3,KCNN2,KIAA0040,KIAA1244,KIAA1804,KRT19,KRT8,LECT1,LRAT,MACC1,…	105
Cell-To-Cell Signaling and Interaction, Hair and Skin Development and Function, Tissue Development	cell-cell contact of keratinocytes	0.000132				CDH1,CDH3	2
Cell Cycle, Reproductive System Development and Function	meiosis of male germ cells	0.000132				HSPA2,PIM2	2
Cancer	head and neck neoplasia	0.000168				ACTC1,BCL11A,CDH1,EPCAM,EPHA1,ERBB2,GALNT3,HSPA2,MFAP5,PEG3,POU5F1,PRKCH,RAB25,RYR2,TERF1,TRIML2,TSPYL5,UGT8,WIF1	19
Cancer, Organismal Injury and Abnormalities, Reproductive System Disease	genital tumor	0.000235				ACTC1,ANXA3,ASS1,BAIAP2L1,BCL11A,CDH1,CDH3,CLDN6,CLDN7,CNTN1,COBL,DDX25,ELOVL7,EPCAM,EPHA1,ERBB2,ESRP1,FAM20A,FAM83B,FGF16,GALNT3,GPR64,HSPA2,IDO1,JARID2,KIAA1804,KRT19,KRT8,MFAP5,NFE2L3,PEG3,PRDM14,PRKCZ,PRSS8,RASGRF2,RYR2,SCNN1A,SERPINB9,SKIL,SLC24A2,SMPDL3B,SPINT2,TSPYL5,UGT3A2,UGT8,WIF1,ZFP42,ZNF492/ZNF98,ZNF729,ZNF99	50
Post-Translational Modification	O-glycosylation	0.00026				GALNT3,GCNT4,ST8SIA6	3
Cell Morphology	morphology of squamous cell carcinoma cell lines	0.000263				CDH1,PRKCZ	2
Cellular Function and Maintenance	movement of actin filaments	0.000436				ACTC1,MYO1E	2
Cancer, Endocrine System Disorders, Organismal Injury and Abnormalities, Reproductive System Disease	mucinous ovarian cancer	0.000465				CLDN7,EPCAM,SPINT2	3
Cell Morphology, Cellular Assembly and Organization, Cellular Development, Cellular Function and Maintenance, Nervous System Development and Function	formation of neurites	0.000599				BCL11A,ERBB2,SKIL	3
Cell-To-Cell Signaling and Interaction, Tissue Development	adherence of cells	0.000651				CDH1,EPCAM	2
Endocrine System Disorders, Organismal Injury and Abnormalities, Reproductive System Disease	combined pituitary hormone deficiency	0.000651				HESX1,OTX2	2
Cellular Development	differentiation of breast cancer cell lines	0.000651				ERBB2,GRHL2	2
Developmental Disorder, Endocrine System Disorders	growth hormone deficiency	0.000651				HESX1,OTX2	2
Cancer	malignant neoplasm of pelvis	0.000768				ACTC1,ANXA3,BAIAP2L1,BCL11A,CDH1,CDH3,CLDN6,CLDN7,CNTN1,DDX25,EPHA1,ERBB2,ESRP1,FAM20A,FAM83B,GABRP,GALNT3,GPR64,HSPA2,JARID2,KIAA1804,KRT19,KRT8,MFAP5,NFE2L3,PEG3,PRSS8,RASGRF2,RYR2,SCNN1A,SERPINB9,SKIL,SLC24A2,SMPDL3B,SPINT2,TSPYL5,UGT3A2,UGT8,ZFP42,ZNF492/ZNF98,ZNF729,ZNF99	42
Cancer, Endocrine System Disorders, Organismal Injury and Abnormalities, Reproductive System Disease	clear-cell ovarian carcinoma	0.00084				CLDN7,EPCAM,SPINT2	3
Cancer, Organismal Injury and Abnormalities, Reproductive System Disease	HER2-positive carcinoma of breast	0.000907				CDH1,ERBB2	2
Connective Tissue Disorders, Developmental Disorder, Gastrointestinal Disease, Skeletal and Muscular Disorders	cleft lip	0.000907				CDH1,IRF6	2
Cellular Growth and Proliferation, Embryonic Development	colony formation of embryonic cell lines	0.000907				EPCAM,NANOG	2
Cell Cycle	cell cycle progression of tumor cell lines	0.00104				EPCAM,ERBB2,HPGD,KRT19,POU5F1,PRKCH,VASH2	7
Cellular Growth and Proliferation	colony formation of breast cancer cell lines	0.00104		-1.259		ERBB2,HPGD,KRT19,KRT8	4
Cell Morphology	morphology of tumor cell lines	0.00107				CDH1,EPCAM,ERBB2,GRHL2,IRF6,PRKCZ	6
Cancer, Organismal Injury and Abnormalities, Reproductive System Disease	uterine cancer	0.00111				ACTC1,ANXA3,BAIAP2L1,BCL11A,CDH1,CDH3,CLDN6,CLDN7,CNTN1,DDX25,EPHA1,ERBB2,ESRP1,FAM20A,FAM83B,GALNT3,GPR64,HSPA2,JARID2,KRT19,KRT8,MFAP5,NFE2L3,PEG3,PRSS8,RASGRF2,RYR2,SCNN1A,SERPINB9,SKIL,SLC24A2,SMPDL3B,SPINT2,TSPYL5,UGT3A2,UGT8,ZFP42,ZNF492/ZNF98,ZNF729,ZNF99	40
Developmental Disorder, Skeletal and Muscular Disorders	congenital hand deformity	0.0012				CDH3,FGF16	2
Cancer, Endocrine System Disorders, Gastrointestinal Disease	pancreatic cancer	0.00132				CDH1,CDH3,ERBB2,GABRP,IDO1,KRT19,PRKCZ,RASGRF2	8
Cancer, Organismal Injury and Abnormalities, Reproductive System Disease	prostate cancer	0.00135				ACTC1,ANXA3,ASS1,CDH1,CDH3,COBL,ELOVL7,ERBB2,GALNT3,IDO1,WIF1,ZNF492/ZNF98,ZNF99	13
Cancer, Neurological Disease	astrocytoma	0.00136				BCL11A,EPHA1,ERBB2,HSPA2,PEG3,PRKCH,RYR2,TRIML2,TSPYL5,UGT8	10
Cell-To-Cell Signaling and Interaction, Cellular Assembly and Organization, Cellular Compromise, Tissue Development	disruption of intercellular junctions	0.00154				CDH1,EPCAM	2
Post-Translational Modification	phosphorylation of protein fragment	0.00192				ERBB2,PIM2	2
Cancer, Neurological Disease	brain tumor	0.00202				BCL11A,EPHA1,ERBB2,HSPA2,PEG3,PRKCH,RYR2,TERF1,TRIML2,TSPYL5,UGT8	11
Cellular Movement	migration of squamous cell carcinoma cell lines	0.00222				CDH1,ITGB6,PRKCZ	3
Cell Morphology, Cellular Assembly and Organization, Cellular Development, Cellular Function and Maintenance	formation of plasma membrane projections	0.00231				BCL11A,CDH1,ERBB2,SKIL	4
Cancer, Endocrine System Disorders, Organismal Injury and Abnormalities, Reproductive System Disease	serous ovarian carcinoma	0.00233				CLDN7,EPCAM,KIAA1804,MFAP5,SPINT2	5
Cellular Assembly and Organization, Cellular Compromise	disruption of plasma membrane	0.00234				CDH1,EPCAM	2
Cellular Movement, Respiratory System Development and Function	migration of lung cell lines	0.00234				CYP2S1,ERBB2	2
Cell Morphology, Hair and Skin Development and Function	transepithelial electrical resistance of cells	0.00234				CDH1,EPCAM	2
Developmental Disorder, Gastrointestinal Disease	congenital anomaly of digestive system	0.00297				CDH1,FAM20A,IRF6,NODAL	4
Cell Death and Survival	apoptosis of beta islet cells	0.00328				CDH1,RYR2	2
Cell Morphology, Cellular Assembly and Organization, Cellular Development, Cellular Function and Maintenance, Nervous System Development and Function, Tissue Development	formation of dendrites	0.00328				BCL11A,ERBB2	2
Cancer, Gastrointestinal Disease	upper gastrointestinal tract cancer	0.00334				CDH1,CDH3,EPCAM,ERBB2,GABRP,IDO1,JARID2,KRT19,PEG3,PRDM14,PRKCZ,RASGRF2,TDGF1	13
Cell Cycle	cell cycle progression of breast cancer cell lines	0.00335				ERBB2,HPGD,KRT19	3
Cellular Development, Cellular Growth and Proliferation	proliferation of breast cancer cell lines	0.00349		1.164	bias	CDH1,ERBB2,GRHL2,HPGD,KRT19,KRT8,NANOG,PRDM14,PRKCH	9
Cancer	abdominal cancer	0.00351				ACTC1,ANXA3,ASS1,BAIAP2L1,BCL11A,C6orf132,C9orf135,CDH1,CDH3,CDS1,CLDN6,CLDN7,CNTN1,COBL,DDX25,DPPA2,ELOVL7,EPCAM,EPHA1,ERBB2,ESRP1,FAM20A,FAM83B,FGF16,GABRP,GALNT12,GALNT3,GCNT4,GPR176,GPR64,GRHL2,HESX1,HLA-DOA,HOOK1,HSPA2,IDO1,IRF6,JARID2,KCNN2,KIAA1244,KIAA1804,KRT19,KRT8,MACC1,MFAP5,MYO5C,NFE2L3,PEG3,PRDM14,PRKCH,PRKCZ,PRSS8,RASGRF2,RYR2,SCNN1A,SERPINB9,SKIL,SLC24A2,SMPDL3B,SPINT2,ST8SIA6,TC2…	72
Cancer, Organismal Injury and Abnormalities, Reproductive System Disease	prostatic intraepithelial neoplasia	0.00362				ACTC1,ASS1,CDH3,WIF1	4
Developmental Disorder, Gastrointestinal Disease	congenital anomaly of mouth	0.00379				CDH1,FAM20A,IRF6	3
Cellular Movement	invasion of cells	0.00424		1.153	bias	CDH1,CDH3,CLDN7,EPCAM,ERBB2,FGF16,ITGB6,KRT19,KRT8,NANOG,PRKCZ,RAB25	12
Cancer, Gastrointestinal Disease	gastrointestinal tract cancer	0.00452				ACTC1,BAIAP2L1,BCL11A,C6orf132,CDH1,CDH3,CDS1,CLDN7,CNTN1,COBL,DPPA2,EPCAM,ERBB2,ESRP1,FAM83B,GABRP,GALNT12,GALNT3,GCNT4,GPR176,HESX1,HLA-DOA,HOOK1,IDO1,IRF6,JARID2,KIAA1244,KIAA1804,KRT19,KRT8,MACC1,MFAP5,MYO5C,NFE2L3,PEG3,PRDM14,PRKCH,PRKCZ,RASGRF2,RYR2,SCNN1A,SKIL,SMPDL3B,ST8SIA6,TC2N,TDGF1,UGT3A2,UGT8,ZNF492/ZNF98	49
Protein Synthesis	modification of peptide	0.00478				GALNT3,PRKCZ,TDGF1	3
Cancer	head and neck cancer	0.00479				ACTC1,CDH1,EPCAM,ERBB2,GALNT3,HSPA2,MFAP5,PEG3,POU5F1,RAB25,TERF1,TSPYL5,UGT8	13
Cellular Movement	invasion of tumor cell lines	0.0049		0.928	bias	CDH1,CDH3,CLDN7,EPCAM,ERBB2,FGF16,ITGB6,KRT19,KRT8,PRKCZ,RAB25	11
Cell Cycle	arrest in cell cycle progression of leukemia cell lines	0.00498				POU5F1,PRKCH	2
Cellular Development, Cellular Growth and Proliferation, Embryonic Development, Organ Development, Organismal Development, Skeletal and Muscular System Development and Function, Tissue Development	formation of muscle cells	0.00498				ACTA1,KRT19	2
Embryonic Development, Organ Development, Organismal Development, Renal and Urological System Development and Function, Reproductive System Development and Function, Tissue Development	mammary gland development	0.00498				ERBB2,TDGF1	2
Cellular Function and Maintenance	organization of cells	0.00498				CDH1,KRT19	2
Cellular Growth and Proliferation	proliferation of cells	0.00508		1.635		BAIAP2L1,BRINP1,CDH1,CYP2S1,ELOVL7,EPCAM,EPHA1,ERBB2,FGF16,GABRP,GRHL2,HPGD,IDO1,IRF6,KRT19,KRT8,NANOG,NODAL,NTS,OTX2,PIM2,PRDM14,PRKCH,PRKCZ,RAB25,RYR2,SEMA6A,SPINT2,TDGF1,TERF1,VASH2,WIF1	32
Cancer, Organismal Injury and Abnormalities, Reproductive System Disease	endometrial cancer	0.00529				ACTC1,ANXA3,BAIAP2L1,BCL11A,CDH1,CLDN7,CNTN1,DDX25,EPHA1,ERBB2,ESRP1,FAM20A,FAM83B,GALNT3,GPR64,HSPA2,JARID2,KRT8,MFAP5,NFE2L3,PEG3,PRSS8,RASGRF2,RYR2,SCNN1A,SKIL,SLC24A2,SMPDL3B,SPINT2,TSPYL5,UGT3A2,UGT8,ZFP42,ZNF492/ZNF98,ZNF729,ZNF99	36
Cancer, Neurological Disease	brain astrocytoma	0.00558				BCL11A,EPHA1,ERBB2,PRKCH,RYR2,TRIML2	6
Post-Translational Modification	O-glycosylation of protein	0.00562				GCNT4,ST8SIA6	2
Cell Death and Survival	cell viability of squamous cell carcinoma cell lines	0.00562				CDH1,ERBB2	2
Cancer, Gastrointestinal Disease	digestive tract cancer	0.00648				ACTC1,BAIAP2L1,BCL11A,C6orf132,C9orf135,CDH1,CDH3,CDS1,CLDN7,CNTN1,COBL,DPPA2,EPCAM,ERBB2,ESRP1,FAM83B,GABRP,GALNT12,GALNT3,GCNT4,GPR176,GRHL2,HESX1,HLA-DOA,HOOK1,IDO1,IRF6,JARID2,KCNN2,KIAA1244,KIAA1804,KRT19,KRT8,MACC1,MFAP5,MYO5C,NFE2L3,PEG3,PRDM14,PRKCH,PRKCZ,RASGRF2,RYR2,SCNN1A,SKIL,SMPDL3B,ST8SIA6,TC2N,TDGF1,UGT3A2,UGT8,VASH2,ZNF492/ZNF98	53
Developmental Disorder, Hereditary Disorder, Skeletal and Muscular Disorders	Compton-North congenital myopathy	0.00667				CNTN1	1
Cancer, Organismal Injury and Abnormalities, Reproductive System Disease	HER2 positive early breast cancer	0.00667				ERBB2	1
Cancer, Inflammatory Disease, Organismal Injury and Abnormalities, Reproductive System Disease	HER2 positive inflammatory breast cancer	0.00667				ERBB2	1
Cancer, Gastrointestinal Disease	HER2 positive locally advanced gastroesophageal junction adenocarcinoma	0.00667				ERBB2	1
Cellular Compromise	acidification of endosomes	0.00667				MCOLN3	1
Embryonic Development, Tissue Development	adhesion of embryoblast	0.00667				CDH1	1
Cell-To-Cell Signaling and Interaction, Tissue Development	adhesion of neural stem cells	0.00667				CDH1	1
Cancer, Connective Tissue Disorders, Dental Disease, Developmental Disorder, Gastrointestinal Disease, Hereditary Disorder, Skeletal and Muscular Disorders	amelogenesis imperfecta and gingival fibromatosis syndrome	0.00667				FAM20A	1
Cell Death and Survival	apoptosis of squamous epithelial cells	0.00667				CDH1	1
Cell Cycle, Hair and Skin Development and Function	arrest in G1 phase of keratinocytes	0.00667				PRKCH	1
Cell Cycle	arrest in G1/S phase transition of squamous cell carcinoma cell lines	0.00667				ERBB2	1
Cell Cycle, Connective Tissue Development and Function	arrest in S phase of fibroblast cell lines	0.00667				ERBB2	1
Cardiovascular Disease, Developmental Disorder, Organismal Injury and Abnormalities	atrial septal defect type 5	0.00667				ACTC1	1
Cardiovascular Disease, Developmental Disorder, Gastrointestinal Disease, Hereditary Disorder	autosomal 5 visceral heterotaxy	0.00667				NODAL	1
Cancer, Gastrointestinal Disease, Hereditary Disorder	autosomal dominant hereditary diffuse gastric cancer	0.00667				CDH1	1
Auditory Disease, Hereditary Disorder, Neurological Disease	autosomal recessive deafness type 49	0.00667				MARVELD2	1
Connective Tissue Disorders, Dermatological Diseases and Conditions, Hereditary Disorder, Inflammatory Disease, Skeletal and Muscular Disorders	autosomal recessive primary hypertrophic osteoarthropathy type 1	0.00667				HPGD	1
Cancer, Immunological Disease, Organismal Injury and Abnormalities, Reproductive System Disease	axillary lymph node-positive HER2-positive breast cancer	0.00667				ERBB2	1
Developmental Disorder, Ophthalmic Disease	bilateral anophthalmia	0.00667				OTX2	1
Amino Acid Metabolism, Small Molecule Biochemistry	binding of L-amino acid	0.00667				IDO1	1
Amino Acid Metabolism, Small Molecule Biochemistry	binding of aromatic amino acid	0.00667				IDO1	1
Amino Acid Metabolism, Small Molecule Biochemistry	binding of essential amino acids	0.00667				IDO1	1
Lipid Metabolism, Small Molecule Biochemistry	biosynthesis of CDP-diacylglycerol	0.00667				CDS1	1
Respiratory Disease	bronchiectasis type 2	0.00667				SCNN1A	1
Cardiovascular Disease, Hereditary Disorder, Organismal Injury and Abnormalities	catecholaminergic polymorphic ventricular tachycardia type 1	0.00667				RYR2	1
Cell Morphology, Hair and Skin Development and Function	cell flattening of keratinocytes	0.00667				PRKCH	1
Cell-To-Cell Signaling and Interaction, Tissue Development	cell-cell contact of breast cell lines	0.00667				CDH1	1
Cell-To-Cell Signaling and Interaction, Tissue Development	cell-cell contact of squamous carcinoma cells	0.00667				CDH1	1
Cellular Growth and Proliferation, Embryonic Development	colony formation of embryonic stem cell lines	0.00667				NANOG	1
Endocrine System Disorders, Organismal Injury and Abnormalities, Reproductive System Disease	combined pituitary hormone deficiency type 5	0.00667				HESX1	1
Endocrine System Disorders, Organismal Injury and Abnormalities, Reproductive System Disease	combined pituitary hormone deficiency type 6	0.00667				OTX2	1
Developmental Disorder, Hereditary Disorder, Skeletal and Muscular Disorders	congenital actin myopathy with cores	0.00667				ACTA1	1
Developmental Disorder, Neurological Disease, Organismal Injury and Abnormalities	congenital anomaly of forebrain	0.00667				TDGF1	1
Dermatological Diseases and Conditions, Developmental Disorder, Hereditary Disorder, Ophthalmic Disease, Organismal Injury and Abnormalities	congenital hypotrichosis with juvenile macular dystrophy	0.00667				CDH3	1
Lipid Metabolism, Small Molecule Biochemistry	conversion of 13,14-dihydro-15-oxo-lipoxin A4	0.00667				HPGD	1
Cell Cycle	delay in cell cycle progression of hepatoma cell lines	0.00667				VASH2	1
Embryonic Development, Nervous System Development and Function, Organ Development, Organismal Development, Tissue Development	development of mesencephalon	0.00667				OTX2	1
Cellular Assembly and Organization	dissociation of mitochondria	0.00667				PRKCZ	1
Connective Tissue Disorders, Dermatological Diseases and Conditions, Developmental Disorder, Hereditary Disorder, Ophthalmic Disease, Organismal Injury and Abnormalities, Skeletal and Muscular Disorders	ectodermal dysplasia ectrodactyly macular dystrophy	0.00667				CDH3	1
Cell Cycle	entry into S phase of skin cancer cell lines	0.00667				CDH1	1
Lipid Metabolism, Small Molecule Biochemistry, Vitamin and Mineral Metabolism	esterification of vitamin A	0.00667				LRAT	1
Cell Morphology, Cell-To-Cell Signaling and Interaction, Cellular Assembly and Organization, Tissue Development	extension of focal adhesions	0.00667				CDH1	1
Cardiovascular Disease, Developmental Disorder, Organismal Injury and Abnormalities	familial arrhythmogenic right ventricular dysplasia type 2	0.00667				RYR2	1
Cardiovascular Disease, Hereditary Disorder, Organismal Injury and Abnormalities, Skeletal and Muscular Disorders	familial hypertrophic cardiomyopathy-11	0.00667				ACTC1	1
Tissue Development	filling of lumen	0.00667				ERBB2	1
Cancer, Gastrointestinal Disease, Hepatic System Disease	focal nodular hyperplasia	0.00667				EPCAM	1
Organismal Injury and Abnormalities, Renal and Urological Disease	focal segmental glomerulosclerosis type 6	0.00667				MYO1E	1
Developmental Disorder, Skeletal and Muscular Disorders	fusion of metacarpals IV and V	0.00667				FGF16	1
Cellular Growth and Proliferation, Tissue Development	generation of breast cell lines	0.00667				GRHL2	1
Developmental Disorder, Endocrine System Disorders, Organismal Injury and Abnormalities, Reproductive System Disease	growth hormone deficiency with pituitary anomalies	0.00667				HESX1	1
Cancer, Connective Tissue Disorders, Developmental Disorder, Gastrointestinal Disease, Hereditary Disorder, Skeletal and Muscular Disorders	hereditary diffuse gastric cancer and cleft lip	0.00667				CDH1	1
Cancer, Gastrointestinal Disease, Hereditary Disorder	hereditary nonpolyposis colorectal cancer type 8	0.00667				EPCAM	1
Hematological Disease, Hereditary Disorder	heterocellular hereditary persistence of fetal hemoglobin	0.00667				BCL11A	1
Connective Tissue Disorders, Developmental Disorder, Hereditary Disorder	isolated congenital digital clubbing	0.00667				HPGD	1
Hereditary Disorder, Ophthalmic Disease, Organismal Injury and Abnormalities	leber congenital amaurosis type 14	0.00667				LRAT	1
Cardiovascular Disease, Hereditary Disorder, Organismal Injury and Abnormalities	left ventricular noncompaction type 4	0.00667				ACTC1	1
Cancer, Organismal Injury and Abnormalities, Reproductive System Disease	lobular breast cancer	0.00667				CDH1	1
Cancer, Gastrointestinal Disease	locally advanced HER2 positive gastric cancer	0.00667				ERBB2	1
Cancer, Organismal Injury and Abnormalities, Reproductive System Disease	lymph node negative breast tumor	0.00667				ERBB2	1
Amino Acid Metabolism, Small Molecule Biochemistry	metabolism of L-tryptophan	0.00667				IDO1	1
Cellular Function and Maintenance, Embryonic Development	metabolism of embryonic cell lines	0.00667				EPCAM	1
Cellular Function and Maintenance	metabolism of epithelial cell lines	0.00667				EPCAM	1
Cellular Function and Maintenance	metabolism of kidney cell lines	0.00667				EPCAM	1
Cellular Function and Maintenance	metabolism of squamous cell carcinoma cell lines	0.00667				EPCAM	1
Cancer, Gastrointestinal Disease	metastatic HER2 positive gastric cancer	0.00667				ERBB2	1
Cancer, Gastrointestinal Disease	metastatic HER2 positive gastroesophageal junction adenocarcinoma	0.00667				ERBB2	1
Cancer, Organismal Injury and Abnormalities, Reproductive System Disease	metastatic HER2-positive breast cancer	0.00667				ERBB2	1
Developmental Disorder, Hereditary Disorder, Metabolic Disease	mild citrullinemia type I	0.00667				ASS1	1
Cancer, Gastrointestinal Disease	mixed intestinal and diffuse adenocarcinoma-unclassifiable	0.00667				CDH1	1
Cardiovascular System Development and Function, Cell Morphology, Inflammatory Response, Tissue Morphology	morphology of peripheral blood monocytes	0.00667				PRKCZ	1
Auditory Disease, Hereditary Disorder, Neurological Disease	nonsyndromic dominant deafness, DFNA28	0.00667				GRHL2	1
Cellular Function and Maintenance, Reproductive System Development and Function	organization of gonadal cell lines	0.00667				CDH1	1
Lipid Metabolism, Small Molecule Biochemistry, Vitamin and Mineral Metabolism	palmitoylation of vitamin A	0.00667				LRAT	1
Developmental Disorder, Hereditary Disorder, Skeletal and Muscular Disorders	popliteal pterygium syndrome 1	0.00667				IRF6	1
Cancer, Organismal Injury and Abnormalities, Reproductive System Disease, Tumor Morphology	progression of breast carcinoma	0.00667				ERBB2	1
Cellular Development, Cellular Growth and Proliferation, Hematological System Development and Function	proliferation of tumor-infiltrating lymphocytes	0.00667				IDO1	1
Cancer, Organismal Injury and Abnormalities, Reproductive System Disease	recurrent HER2-positive breast cancer	0.00667				ERBB2	1
Cellular Assembly and Organization	removal of DNA lesion	0.00667				PIM2	1
Neurological Disease, Ophthalmic Disease	septo-optic dysplasia	0.00667				HESX1	1
Cardiovascular Disease, Developmental Disorder, Gastrointestinal Disease	situs inversus	0.00667				NODAL	1
Cell Morphology, Hair and Skin Development and Function	size of keratinocytes	0.00667				PRKCH	1
Developmental Disorder, Gastrointestinal Disease, Hereditary Disorder	syndromic congenital secretory sodium diarrhea type 3	0.00667				SPINT2	1
Developmental Disorder, Hereditary Disorder, Ophthalmic Disease	syndromic microphthalmia 5	0.00667				OTX2	1
Endocrine System Development and Function, Lipid Metabolism, Small Molecule Biochemistry, Vitamin and Mineral Metabolism	synthesis of dihydrotestosterone	0.00667				ELOVL7	1
Developmental Disorder, Gastrointestinal Disease	tufting enteropathy	0.00667				EPCAM	1
Cancer, Gastrointestinal Disease	gastrointestinal carcinoma	0.00673				ACTC1,BAIAP2L1,BCL11A,C6orf132,CDH1,CDS1,CNTN1,COBL,DPPA2,EPCAM,ERBB2,ESRP1,FAM83B,GABRP,GALNT12,GALNT3,GCNT4,GPR176,HESX1,HOOK1,IDO1,IRF6,JARID2,KIAA1244,KIAA1804,KRT8,MACC1,MFAP5,MYO5C,NFE2L3,PEG3,PRKCH,RASGRF2,RYR2,SCNN1A,SKIL,SMPDL3B,ST8SIA6,TC2N,UGT3A2,UGT8,ZNF492/ZNF98	42
Cancer, Gastrointestinal Disease	digestive organ tumor	0.00733				ACTC1,BAIAP2L1,BCL11A,C6orf132,C9orf135,CDH1,CDH3,CDS1,CLDN7,CNTN1,COBL,DPPA2,EPCAM,ERBB2,ESRP1,FAM83B,GABRP,GALNT12,GALNT3,GCNT4,GPR176,GRHL2,HESX1,HLA-DOA,HOOK1,IDO1,IRF6,JARID2,KCNN2,KIAA1244,KIAA1804,KRT19,KRT8,MACC1,MFAP5,MYO5C,NFE2L3,PEG3,PRDM14,PRKCH,PRKCZ,RASGRF2,RYR2,SCNN1A,SKIL,SMPDL3B,ST8SIA6,TC2N,TDGF1,UGT3A2,UGT8,VASH2,ZNF492/ZNF98	53
Cancer	epithelial neoplasia	0.00766				ACTC1,ANXA3,ASS1,BAIAP2L1,BCL11A,C6orf132,C9orf135,CDH1,CDH3,CDS1,CLDN10,CLDN6,CLDN7,CNTN1,COBL,DDX25,DPPA2,EPCAM,EPHA1,ERBB2,ESRP1,FAM20A,FAM83B,GABRP,GALNT12,GALNT3,GCNT4,GPR176,GPR64,GRHL2,HESX1,HOOK1,HPGD,HSPA2,IDO1,IRF6,JARID2,KCNN2,KIAA1244,KIAA1804,KRT19,KRT8,MACC1,MFAP5,MYO5C,NFE2L3,NTS,PEG3,PRKCH,PRKCZ,RAB25,RASGRF2,RYR2,SCNN1A,SERPINB9,SKIL,SLC24A2,SMPDL3B,SPINT2,ST8SIA6,TC2N,TERF1,TMPR…	73
Cancer, Gastrointestinal Disease	colorectal carcinoma	0.00806				BAIAP2L1,BCL11A,C6orf132,CDH1,CDS1,CNTN1,COBL,DPPA2,EPCAM,ERBB2,ESRP1,FAM83B,GABRP,GALNT12,GALNT3,GCNT4,GPR176,HESX1,HOOK1,IDO1,IRF6,KIAA1244,KIAA1804,KRT8,MACC1,MYO5C,NFE2L3,PEG3,PRKCH,RASGRF2,RYR2,SCNN1A,SKIL,SMPDL3B,ST8SIA6,TC2N,UGT3A2,UGT8,ZNF492/ZNF98	39
Cancer	melanoma	0.00828				ACOXL,ANXA3,AP1M2,ARHGEF35,BCL11A,BEND4,BRINP1,CDH1,CDH3,CDS1,CNTN1,COBL,CYP2S1,DENND2C,DMKN,DPPA2,EPCAM,EPHA1,ERBB2,FAM20A,FAM46B,FAM83B,FGF16,GABRP,GALNT12,GCNT4,GPR176,GRHL2,IDO1,IQCA1,IRF6,ITGB6,JARID2,KCNG3,KIAA0040,KIAA1244,KIAA1804,KRT19,KRT8,LECT1,LRAT,MACC1,MCOLN3,MYO1E,MYO5C,NFE2L3,NODAL,NTS,OTX2,PEG3,PIM2,POU5F1,PRDM14,PRKCH,RASGRF2,RYR2,TAF4B,TC2N,TMPRSS11E,TRIML2,UGT3A2,UGT8,VASH2,VR…	69
Nervous System Development and Function	development of central nervous system	0.0083				HESX1,JARID2,OTX2,UGT8	4
Cancer, Gastrointestinal Disease	gastrointestinal adenocarcinoma	0.00837				BAIAP2L1,BCL11A,C6orf132,CDH1,CDS1,CNTN1,COBL,DPPA2,ERBB2,ESRP1,FAM83B,GABRP,GALNT12,GALNT3,GCNT4,GPR176,HESX1,HOOK1,IDO1,IRF6,JARID2,KIAA1244,KIAA1804,KRT8,MACC1,MYO5C,NFE2L3,PEG3,PRKCH,RASGRF2,RYR2,SCNN1A,SKIL,SMPDL3B,ST8SIA6,TC2N,UGT3A2,UGT8,ZNF492/ZNF98	39
Cancer, Gastrointestinal Disease	colorectal adenocarcinoma	0.00847				BAIAP2L1,BCL11A,C6orf132,CDH1,CDS1,CNTN1,COBL,DPPA2,ERBB2,ESRP1,FAM83B,GABRP,GALNT12,GALNT3,GCNT4,GPR176,HESX1,HOOK1,IDO1,IRF6,KIAA1244,KIAA1804,KRT8,MACC1,MYO5C,NFE2L3,PEG3,PRKCH,RASGRF2,RYR2,SCNN1A,SKIL,SMPDL3B,ST8SIA6,TC2N,UGT3A2,UGT8,ZNF492/ZNF98	38
Cell Morphology	morphology of colon cancer cell lines	0.00854				CDH1,EPCAM	2
Cell Cycle	arrest in cell cycle progression of tumor cell lines	0.0093				ERBB2,KRT19,POU5F1,PRKCH	4
Cancer	squamous-cell carcinoma	0.00932				ACTC1,BCL11A,CLDN6,EPCAM,ERBB2,IRF6,MFAP5,PEG3,RAB25,RYR2,ST8SIA6	11
Cancer, Dermatological Diseases and Conditions	actinic keratosis	0.00935				PRKCH,PRKCZ	2
Cellular Movement	invasion of epithelial cell lines	0.0102				CDH1,NANOG	2
Metabolic Disease, Neurological Disease, Psychological Disorders	late-onset Alzheimer's disease	0.0102				EPHA1,LRAT	2
Cancer	breast or ovarian cancer	0.011				CDH1,CDH3,CLDN7,EPCAM,ERBB2,FGF16,GRHL2,IDO1,ITGB6,KCNN2,KIAA1804,KRT19,KRT8,MFAP5,NTS,PEG3,POU5F1,PRDM14,PRKCZ,RASGRF2,SPINT2,TDGF1	22
Cell Cycle	arrest in cell cycle progression of breast cancer cell lines	0.0129				ERBB2,KRT19	2
Tissue Development	aggregation of squamous cell carcinoma cell lines	0.0133				CDH1	1
Tissue Development	aggregation of stomach cancer cell lines	0.0133				CDH1	1
Cancer, Cell Death and Survival, Cell-To-Cell Signaling and Interaction, Inflammatory Response, Reproductive System Disease	antibody-dependent cell-mediated cytotoxic reaction of breast cancer cell lines	0.0133				ERBB2	1
Cell Cycle	arrest in G1/S phase transition of carcinoma cell lines	0.0133				ERBB2	1
Cell Cycle, Connective Tissue Development and Function	arrest in G2 phase of fibroblast cell lines	0.0133				ERBB2	1
Cell Morphology, Reproductive System Development and Function	cell spreading of breast cell lines	0.0133				ERBB2	1
Cell-To-Cell Signaling and Interaction, Tissue Development	cell-cell adhesion of carcinoma cell lines	0.0133				CDH1	1
Cell-To-Cell Signaling and Interaction, Tissue Development	cell-cell adhesion of lung cancer cell lines	0.0133				CDH1	1
Cell-To-Cell Signaling and Interaction, Tissue Development	cell-cell contact of breast cancer cell lines	0.0133				CDH1	1
Cell-To-Cell Signaling and Interaction, Tissue Development	cell-cell contact of prostate cancer cell lines	0.0133				CDH1	1
Cellular Growth and Proliferation	clonogenicity of lymphoma cell lines	0.0133				PRKCZ	1
Tissue Development	clustering of colon cancer cell lines	0.0133				CDH1	1
Cellular Compromise, Embryonic Development, Hair and Skin Development and Function, Organ Development, Organismal Development, Tissue Development, Tissue Morphology	collapse of keratin filaments	0.0133				KRT8	1
Cell-To-Cell Signaling and Interaction, Cellular Assembly and Organization, Tissue Development	compaction of stomach cancer cell lines	0.0133				CDH1	1
Developmental Disorder, Respiratory Disease	congenital cystic adenomatoid malformation	0.0133				CDH1	1
DNA Replication, Recombination, and Repair	cross-linkage of DNA	0.0133				PRKCZ	1
Post-Translational Modification, Protein Folding	cross-linkage of protein	0.0133				PRKCZ	1
Gastrointestinal Disease, Hepatic System Disease, Organismal Injury and Abnormalities	cryptogenic cirrhosis	0.0133				KRT8	1
Cellular Development	dedifferentiation of colon cancer cell lines	0.0133				ERBB2	1
Nervous System Development and Function	development of ventral nerve cord	0.0133				OTX2	1
Cell Cycle	entry into S phase of endothelial cell lines	0.0133				CDH1	1
Cell Cycle	entry into cell cycle progression of breast cancer cell lines	0.0133				HPGD	1
Cellular Development	epithelial-mesenchymal transition of skin cancer cell lines	0.0133				CDH1	1
Cell-To-Cell Signaling and Interaction, Cellular Assembly and Organization	formation of cell-matrix contacts	0.0133				CDH1	1
Cellular Growth and Proliferation, Tissue Development	generation of epithelial cell lines	0.0133				GRHL2	1
Cancer, Organismal Injury and Abnormalities, Reproductive System Disease	growth of breast carcinoma	0.0133				ERBB2	1
Cell-To-Cell Signaling and Interaction	interaction of colon cancer cell lines	0.0133				ERBB2	1
Cellular Movement	invasion of rhabdomyosarcoma cell lines	0.0133				CDH3	1
Cancer, Organismal Injury and Abnormalities, Renal and Urological Disease	locally advanced EGFR positive bladder cancer	0.0133				ERBB2	1
Cancer, Organismal Injury and Abnormalities, Renal and Urological Disease	locally advanced HER2 positive bladder cancer	0.0133				ERBB2	1
Cancer, Organismal Injury and Abnormalities, Renal and Urological Disease	metastatic EGFR positive bladder cancer	0.0133				ERBB2	1
Cancer, Organismal Injury and Abnormalities, Renal and Urological Disease	metastatic HER2 positive bladder cancer	0.0133				ERBB2	1
Cancer	metastatic head and neck squamous cell carcinoma	0.0133				RAB25	1
Cell Morphology, Cellular Development	morphogenesis of breast cancer cell lines	0.0133				CDH1	1
Cell Morphology, Cellular Development	morphogenesis of melanoma cell lines	0.0133				CDH1	1
Energy Production, Lipid Metabolism, Small Molecule Biochemistry	oxidation of dinoprost	0.0133				HPGD	1
Drug Metabolism, Energy Production, Lipid Metabolism, Small Molecule Biochemistry	oxidation of prostaglandin E2	0.0133				HPGD	1
Nervous System Development and Function, Tissue Morphology	quantity of nervous tissue	0.0133				OTX2	1
Cellular Movement, Reproductive System Development and Function	scattering of breast cell lines	0.0133				ERBB2	1
Cell-To-Cell Signaling and Interaction	sensitization of breast cancer cell lines	0.0133				ERBB2	1
Cellular Assembly and Organization, Hair and Skin Development and Function	stabilization of keratin filaments	0.0133				KRT8	1
Cardiovascular Disease, Organismal Injury and Abnormalities, Organismal Survival	sudden cardiac death	0.0133				RYR2	1
Gastrointestinal Disease, Hepatic System Disease, Organismal Injury and Abnormalities	susceptibility to noncryptogenic cirrhosis	0.0133				KRT8	1
Drug Metabolism, Endocrine System Development and Function, Lipid Metabolism, Small Molecule Biochemistry, Vitamin and Mineral Metabolism	synthesis of testosterone	0.0133				ELOVL7	1
Connective Tissue Disorders, Developmental Disorder, Gastrointestinal Disease, Hereditary Disorder, Skeletal and Muscular Disorders	van der Woude syndrome	0.0133				IRF6	1
Cell Cycle	cell cycle progression	0.0138		0.966	bias	BRINP1,CDH1,EPCAM,ERBB2,HPGD,IRF6,KRT19,POU5F1,PRKCH,TERF1,VASH2	11
Cellular Growth and Proliferation	colony formation of cells	0.0142		-0.706		EPCAM,ERBB2,HPGD,KRT19,KRT8,NANOG,WIF1	7
Cellular Development, Cellular Growth and Proliferation	proliferation of squamous cell carcinoma cell lines	0.0148				CDH1,EPCAM,IRF6	3
Lipid Metabolism, Small Molecule Biochemistry	esterification of lipid	0.0149				LRAT,PRKCZ	2
Cancer	breast or colorectal cancer	0.015				BAIAP2L1,BCL11A,C6orf132,CDH1,CDH3,CDS1,CLDN7,CNTN1,COBL,DPPA2,EPCAM,ERBB2,ESRP1,FAM83B,GABRP,GALNT12,GALNT3,GCNT4,GPR176,GRHL2,HESX1,HLA-DOA,HOOK1,IDO1,IRF6,ITGB6,KCNN2,KIAA1244,KIAA1804,KRT19,KRT8,MACC1,MYO5C,NFE2L3,NTS,PEG3,POU5F1,PRDM14,PRKCH,RASGRF2,RYR2,SCNN1A,SKIL,SMPDL3B,ST8SIA6,TC2N,TDGF1,UGT3A2,UGT8,ZNF492/ZNF98	50
Cancer	carcinoma	0.016				ACTC1,ANXA3,BAIAP2L1,BCL11A,C6orf132,C9orf135,CDH1,CDH3,CDS1,CLDN10,CLDN6,CLDN7,CNTN1,COBL,DDX25,DPPA2,EPCAM,EPHA1,ERBB2,ESRP1,FAM20A,FAM83B,GABRP,GALNT12,GALNT3,GCNT4,GPR176,GPR64,GRHL2,HESX1,HOOK1,HPGD,HSPA2,IDO1,IRF6,JARID2,KCNN2,KIAA1244,KIAA1804,KRT19,KRT8,MACC1,MFAP5,MYO5C,NFE2L3,NTS,PEG3,PRKCH,PRKCZ,RAB25,RASGRF2,RYR2,SCNN1A,SERPINB9,SKIL,SLC24A2,SMPDL3B,SPINT2,ST8SIA6,TC2N,TERF1,TMPRSS11E…	70
Cellular Development	epithelial-mesenchymal transition of tumor cell lines	0.017				CDH1,GRHL2,PRKCZ	3
Cancer	adenocarcinoma	0.017				ACTC1,ANXA3,BAIAP2L1,BCL11A,C6orf132,CDH1,CDH3,CDS1,CLDN10,CLDN7,CNTN1,COBL,DDX25,DPPA2,EPCAM,EPHA1,ERBB2,ESRP1,FAM20A,FAM83B,GABRP,GALNT12,GALNT3,GCNT4,GPR176,GPR64,HESX1,HOOK1,HSPA2,IDO1,IRF6,JARID2,KIAA1244,KIAA1804,KRT19,KRT8,MACC1,MFAP5,MYO5C,NFE2L3,NTS,PEG3,PRKCH,RASGRF2,RYR2,SCNN1A,SKIL,SLC24A2,SMPDL3B,SPINT2,ST8SIA6,TC2N,TMPRSS11E,UGT3A2,UGT8,WIF1,ZFP42,ZNF492/ZNF98,ZNF729,ZNF99	60
Cancer, Hematological Disease, Immunological Disease, Organismal Injury and Abnormalities	follicular non-Hodgkin's disease	0.017				PIM2,PRKCZ	2
Reproductive System Development and Function	gestation	0.017				HPGD,IDO1	2
Cancer	trophoblastic tumor	0.017				NANOG,POU5F1	2
Cancer, Gastrointestinal Disease	colon adenocarcinoma	0.0177				BAIAP2L1,BCL11A,C6orf132,CDH1,CDS1,CNTN1,COBL,DPPA2,ESRP1,FAM83B,GABRP,GALNT12,GALNT3,GCNT4,GPR176,HESX1,HOOK1,IDO1,IRF6,KIAA1244,KRT8,MACC1,MYO5C,NFE2L3,PEG3,PRKCH,RASGRF2,RYR2,SCNN1A,SKIL,SMPDL3B,ST8SIA6,TC2N,UGT3A2,UGT8,ZNF492/ZNF98	36
Cell Morphology	morphology of cells	0.0181				CDH1,EPCAM,ERBB2,GALNT3,GRHL2,IRF6,PRKCH,PRKCZ	8
Cell Cycle	arrest in cell cycle progression	0.0181				ERBB2,IRF6,KRT19,POU5F1,PRKCH	5
Cancer, Respiratory Disease	EGFR (L858R) positive lung adenocarcinoma	0.0199				ERBB2	1
Cancer	EGFR mutation positive large cell carcinoma	0.0199				ERBB2	1
Cancer, Respiratory Disease	HER2 mutation positive non-small cell lung cancer	0.0199				ERBB2	1
Cardiovascular Disease, Hereditary Disorder, Metabolic Disease, Organismal Injury and Abnormalities, Renal and Urological Disease	Liddle syndrome	0.0199				SCNN1A	1
Post-Translational Modification, Protein Synthesis	O-glycosylation of peptide	0.0199				GALNT3	1
Cell-To-Cell Signaling and Interaction, Tissue Development	adherence of tumor cell lines	0.0199				EPCAM	1
Cancer, Respiratory Disease	advanced EGFR mutation negative non-small cell lung cancer	0.0199				ERBB2	1
Tissue Development	aggregation of bone cancer cell lines	0.0199				CDH1	1
Reproductive System Development and Function, Tissue Development	aggregation of gonadal cell lines	0.0199				CDH1	1
Cardiovascular System Development and Function, Cellular Development, Organismal Development, Respiratory System Development and Function	angiogenesis of lung cell lines	0.0199				ERBB2	1
Cancer, Respiratory Disease	atypical adenomatous lung hyperplasia	0.0199				CDH1	1
Hereditary Disorder, Metabolic Disease, Organismal Injury and Abnormalities, Renal and Urological Disease	autosomal recessive pseudohypoaldosteronism type I	0.0199				SCNN1A	1
Cell-To-Cell Signaling and Interaction, Reproductive System Development and Function	binding of breast cell lines	0.0199				ERBB2	1
Gene Expression	binding of progesterone response element	0.0199				ERBB2	1
Cell Cycle, DNA Replication, Recombination, and Repair	checkpoint control of lymphoblastoid cell lines	0.0199				TERF1	1
Connective Tissue Disorders, Developmental Disorder, Skeletal and Muscular Disorders	cleft face	0.0199				IRF6	1
Cell-To-Cell Signaling and Interaction, Hematological System Development and Function, Immune Cell Trafficking, Inflammatory Response, Tissue Development	clustering of Langerhans cells	0.0199				CDH1	1
Cell Death and Survival, Cellular Compromise, Connective Tissue Development and Function	cytotoxicity of fibroblast cell lines	0.0199				ERBB2	1
Cancer	development of carcinoma	0.0199				ERBB2	1
Cell Cycle, Hair and Skin Development and Function	entry into S phase of epithelial cell lines	0.0199				ERBB2	1
Cell Cycle, Renal and Urological System Development and Function	entry into S phase of kidney cell lines	0.0199				CDH1	1
Cellular Assembly and Organization, Cellular Function and Maintenance, Molecular Transport	exocytosis of acrosome	0.0199				SYT6	1
Cellular Growth and Proliferation	formation of hepatoma cell lines	0.0199				ERBB2	1
Cellular Assembly and Organization, Cellular Development, Cellular Growth and Proliferation, Embryonic Development, Organ Development, Organismal Development, Skeletal and Muscular System Development and Function, Tissue Development	formation of thin filaments	0.0199				ACTA1	1
Connective Tissue Disorders, Developmental Disorder, Hereditary Disorder, Organismal Injury and Abnormalities	hyperphosphatemic familial tumoral calcinosis	0.0199				GALNT3	1
Cellular Movement	invasion of lung cell lines	0.0199				CDH1	1
Cell Signaling, Vitamin and Mineral Metabolism	loading of Ca2+	0.0199				MCOLN3	1
Cancer, Respiratory Disease	locally advanced EGFR activating mutation positive lung adenocarcinoma	0.0199				ERBB2	1
Cancer, Respiratory Disease	locally advanced EGFR mutation positive non-small cell lung cancer	0.0199				ERBB2	1
Cancer, Organismal Injury and Abnormalities, Reproductive System Disease	locally advanced HER2 positive breast cancer	0.0199				ERBB2	1
Cancer, Neurological Disease, Organismal Injury and Abnormalities	metastasis of medulloblastoma	0.0199				ERBB2	1
Cell Morphology	morphology of skin cancer cell lines	0.0199				CDH1	1
Dermatological Diseases and Conditions, Immunological Disease	pemphigus vulgaris	0.0199				CDH1	1
Cell Cycle	ploidy of ovarian cancer cell lines	0.0199				ERBB2	1
Cell Morphology	polarity of breast cell lines	0.0199				CDH1	1
Cellular Response to Therapeutics	sensitivity of breast cancer cell lines	0.0199				ERBB2	1
Cancer, Endocrine System Disorders, Organismal Injury and Abnormalities, Reproductive System Disease	serous low malignant potential tumor	0.0199				ERBB2	1
Digestive System Development and Function, Gastrointestinal Disease, Hepatic System Development and Function, Hepatic System Disease, Infectious Disease, Inflammatory Disease, Inflammatory Response, Organ Development, Organismal Injury and Abnormalities	susceptibility to hepatitis C virus	0.0199				KRT8	1
Lipid Metabolism, Small Molecule Biochemistry	synthesis of very long chain fatty acid	0.0199				ELOVL7	1
Cell Morphology, Hair and Skin Development and Function	transepithelial electrical resistance of bronchial epithelial cells	0.0199				CDH1	1
Cellular Development	transition of kidney cell lines	0.0199				SKIL	1
Cellular Development	transition of myofibroblasts	0.0199				SKIL	1
Lipid Metabolism, Molecular Transport, Small Molecule Biochemistry	uptake of taurocholic acid	0.0199				PRKCZ	1
Cancer, Neurological Disease	glioblastoma cancer	0.02				ERBB2,HSPA2,PEG3,TSPYL5,UGT8	5
Cancer, Organismal Injury and Abnormalities, Reproductive System Disease	ductal breast cancer	0.0202				CDH1,CDH3,ERBB2,RASGRF2	4
Cellular Movement	cell movement of melanoma cell lines	0.0211				CDH1,ERBB2,KRT8	3
Cell Morphology	morphology of breast cancer cell lines	0.0216				GRHL2,IRF6	2
Cell Death and Survival	cell viability of carcinoma cell lines	0.0224				ERBB2,POU5F1,PRKCZ	3
Cancer	precancerous condition	0.0227				BAIAP2L1,BCL11A,C6orf132,CDH1,CDS1,CLDN7,CNTN1,COBL,DPPA2,EPCAM,ERBB2,ESRP1,FAM83B,GABRP,GALNT12,GALNT3,GCNT4,GPR176,HESX1,HLA-DOA,HOOK1,IDO1,IRF6,KIAA1244,KIAA1804,KRT8,MACC1,MYO5C,NFE2L3,PEG3,PRKCH,PRKCZ,RASGRF2,RYR2,SCNN1A,SKIL,SMPDL3B,ST8SIA6,TC2N,TDGF1,UGT3A2,UGT8,ZNF492/ZNF98	43
Cancer, Endocrine System Disorders, Organismal Injury and Abnormalities, Reproductive System Disease	epithelial ovarian cancer	0.023				CLDN7,EPCAM,ERBB2,KIAA1804,MFAP5,SPINT2	6
Cellular Development, Cellular Growth and Proliferation, Hair and Skin Development and Function	proliferation of epithelial cell lines	0.0247		1.982	bias	BAIAP2L1,ERBB2,NANOG,NTS	4
Embryonic Development, Organ Development, Organismal Development, Skeletal and Muscular System Development and Function, Tissue Development	development of muscle	0.025				ACTA1,KRT19,SKIL	3
Gastrointestinal Disease	diarrhea	0.0253				EPCAM,SPINT2	2
Cellular Movement	scattering of cells	0.0253				CDH1,ERBB2	2
Cellular Development, Cellular Growth and Proliferation	proliferation of brain cancer cell lines	0.0257		0.064		ERBB2,HPGD,OTX2,PRKCH	4
Cardiovascular Disease, Developmental Disorder	congenital anomaly of cardiovascular system	0.0257				ACTC1,NODAL,RYR2	3
Developmental Disorder, Skeletal and Muscular Disorders	congenital anomaly of limb	0.0257				CDH3,FGF16,IRF6	3
Cellular Development, Cellular Growth and Proliferation	proliferation of pancreatic cancer cell lines	0.0257				ERBB2,GABRP,NTS	3
Cancer, Gastrointestinal Disease	colon cancer	0.0259				BAIAP2L1,BCL11A,C6orf132,CDH1,CDS1,CNTN1,COBL,DPPA2,ESRP1,FAM83B,GABRP,GALNT12,GALNT3,GCNT4,GPR176,HESX1,HLA-DOA,HOOK1,IDO1,IRF6,KIAA1244,KRT8,MACC1,MYO5C,NFE2L3,PEG3,PRKCH,RASGRF2,RYR2,SCNN1A,SKIL,SMPDL3B,ST8SIA6,TC2N,TDGF1,UGT3A2,UGT8,ZNF492/ZNF98	38
Cancer, Respiratory Disease	EGFR exon19 deletion positive metastatic non-small cell lung cancer	0.0264				ERBB2	1
Cancer, Respiratory Disease	EGFR(L858R) positive metastatic non-small cell lung cancer	0.0264				ERBB2	1
Cell-To-Cell Signaling and Interaction	activation of skin cancer cell lines	0.0264				CDH1	1
Cell-To-Cell Signaling and Interaction	activation of squamous cell carcinoma cell lines	0.0264				CDH1	1
Cell-To-Cell Signaling and Interaction, Tissue Development	adhesion of kidney cancer cell lines	0.0264				CDH1	1
Cell-To-Cell Signaling and Interaction, Tissue Development	adhesion of skin cancer cell lines	0.0264				CDH1	1
Cell-To-Cell Signaling and Interaction, Inflammatory Response	antibody-dependent cell-mediated cytotoxicity of breast cancer cell lines	0.0264				ERBB2	1
Cellular Movement	cell movement of keratinocyte cancer cell lines	0.0264				CDH1	1
Cellular Development, Cellular Growth and Proliferation	cell proliferation of tumor cell lines	0.0264				KRT19	1
Cellular Growth and Proliferation	colony formation of kidney cancer cell lines	0.0264				WIF1	1
Cell Death and Survival, Cellular Compromise	cytotoxicity of breast cancer cell lines	0.0264				ERBB2	1
Cell Morphology, Cellular Assembly and Organization	elongation of microvilli	0.0264				CDH1	1
Cell Cycle, Reproductive System Development and Function	entry into S phase of breast cell lines	0.0264				ERBB2	1
Cell Cycle	entry into S phase of colon cancer cell lines	0.0264				CDH1	1
Cellular Development, Reproductive System Development and Function	epithelial to mesenchymal transdifferentiation of breast cell lines	0.0264				GRHL2	1
Cellular Growth and Proliferation, Tissue Development	initiation of generation of dermal fibroblasts	0.0264				POU5F1	1
Cellular Growth and Proliferation, Tissue Development	initiation of generation of induced pluripotent stem cells	0.0264				POU5F1	1
Cancer, Cellular Movement, Tumor Morphology	invasion of melanoma cells	0.0264				CDH1	1
Cancer	malignancy of tumor	0.0264				ERBB2	1
Cell Morphology, Cellular Assembly and Organization, Cellular Function and Maintenance, Inflammatory Response	maturation of autophagosomes	0.0264				MCOLN3	1
Cellular Movement	migration of rhabdomyosarcoma cell lines	0.0264				CDH3	1
Cell Morphology	morphology of keratinocyte cancer cell lines	0.0264				CDH1	1
Cell Morphology	morphology of prostate cell lines	0.0264				GALNT3	1
Cell Morphology	pH of endosomes	0.0264				MCOLN3	1
Developmental Disorder, Endocrine System Disorders, Hereditary Disorder, Organismal Injury and Abnormalities, Reproductive System Disease	pituitary dwarfism	0.0264				OTX2	1
Cancer, Endocrine System Disorders, Organismal Injury and Abnormalities, Reproductive System Disease	prolactinoma	0.0264				ERBB2	1
Cellular Development, Cellular Growth and Proliferation, Digestive System Development and Function	proliferation of colon cell lines	0.0264				NTS	1
Hematological System Development and Function, Tissue Morphology	quantity of cytotoxic T cells	0.0264				ERBB2	1
Connective Tissue Development and Function, Tissue Morphology	quantity of dermal fibroblasts	0.0264				POU5F1	1
Cell-To-Cell Signaling and Interaction, Cellular Assembly and Organization, Tissue Development	quantity of intercellular junctions	0.0264				CDH1	1
Tissue Morphology	quantity of ovarian cancer cell lines	0.0264				ERBB2	1
Cancer, Organismal Injury and Abnormalities, Reproductive System Disease	susceptibility to prostate cancer	0.0264				CDH1	1
Cancer, Organismal Injury and Abnormalities, Reproductive System Disease	uterine carcinosarcoma	0.0264				CDH1	1
Cancer, Neurological Disease	brain cancer	0.0272				ERBB2,HSPA2,PEG3,TERF1,TSPYL5,UGT8	6
Cell Death and Survival	apoptosis of breast cell lines	0.0279				ERBB2,GRHL2	2
Cellular Movement	invasion of squamous cell carcinoma cell lines	0.0279				ITGB6,PRKCZ	2
Cellular Development, Cellular Growth and Proliferation, Reproductive System Development and Function	proliferation of breast cell lines	0.0286				BAIAP2L1,CDH1,ERBB2	3
Cellular Movement	migration of tumor cell lines	0.0291		-0.007	bias	CDH1,CDH3,CLDN7,ERBB2,HPGD,ITGB6,KRT19,KRT8,PRKCZ,SCNN1A	10
Cancer, Endocrine System Disorders, Organismal Injury and Abnormalities, Reproductive System Disease	pituitary gland tumor	0.0292				ERBB2,WIF1	2
Amino Acid Metabolism, Post-Translational Modification, Small Molecule Biochemistry	phosphorylation of L-tyrosine	0.0293				EPHA1,ERBB2,TDGF1	3
Cancer, Gastrointestinal Disease	colorectal cancer	0.0302				BAIAP2L1,BCL11A,C6orf132,CDH1,CDS1,CLDN7,CNTN1,COBL,DPPA2,EPCAM,ERBB2,ESRP1,FAM83B,GABRP,GALNT12,GALNT3,GCNT4,GPR176,HESX1,HLA-DOA,HOOK1,IDO1,IRF6,KIAA1244,KIAA1804,KRT8,MACC1,MYO5C,NFE2L3,PEG3,PRKCH,RASGRF2,RYR2,SCNN1A,SKIL,SMPDL3B,ST8SIA6,TC2N,TDGF1,UGT3A2,UGT8,ZNF492/ZNF98	42
Cellular Growth and Proliferation	cytostasis of breast cancer cell lines	0.0306				CDH1,ERBB2	2
Cell Signaling, Post-Translational Modification, Protein Synthesis	serine phosphorylation of peptide	0.0306				PRKCZ,TDGF1	2
Carbohydrate Metabolism	metabolism of carbohydrate	0.0307				CDS1,GCNT4,LECT1,NTS,PIM2,ST8SIA6	6
Tissue Development	accumulation of breast cancer cell lines	0.0329				ERBB2	1
Tissue Development	aggregation of breast cancer cell lines	0.0329				CDH1	1
Cardiovascular System Development and Function, Cellular Development, Organismal Development	angiogenesis of endothelial cell lines	0.0329				ERBB2	1
Cardiovascular System Development and Function, Cellular Development, Organismal Development, Tissue Development	angiogenesis of vascular endothelial cells	0.0329				ERBB2	1
Cell Death and Survival	anoikis of epithelial cell lines	0.0329				GRHL2	1
Cell Cycle	arrest in G1/S phase transition of lung cancer cell lines	0.0329				ERBB2	1
Cell Cycle, Reproductive System Development and Function	arrest in cell cycle progression of breast cell lines	0.0329				ERBB2	1
Cell Death and Survival	cell viability of germ cell tumor cell lines	0.0329				POU5F1	1
Cell-To-Cell Signaling and Interaction, Tissue Development	cell-cell adhesion of breast cell lines	0.0329				CDH1	1
Cell-To-Cell Signaling and Interaction, Tissue Development	cell-cell adhesion of prostate cancer cell lines	0.0329				CDH1	1
Developmental Disorder, Hereditary Disorder, Neurological Disease, Skeletal and Muscular Disorders	congenital myopathy with fiber type disproportion	0.0329				ACTA1	1
Cell Morphology, Cellular Assembly and Organization	enlargement of endosomes	0.0329				MCOLN3	1
Cell Signaling, Molecular Transport, Small Molecule Biochemistry, Vitamin and Mineral Metabolism	exchange of Ca2+	0.0329				SLC24A2	1
Cellular Function and Maintenance, Molecular Transport, Small Molecule Biochemistry	exchange of Na+	0.0329				SLC24A2	1
Cellular Function and Maintenance, Molecular Transport	flux of K+	0.0329				KCNN2	1
Cell Morphology, Cellular Assembly and Organization, Cellular Development, Cellular Function and Maintenance, Nervous System Development and Function	formation of axons	0.0329				SKIL	1
Cancer	metastatic potential	0.0329				GRHL2	1
Cellular Movement	migration of cholangiocarcinoma cell lines	0.0329				HPGD	1
Reproductive System Development and Function	parturition	0.0329				HPGD	1
Cancer, Organismal Injury and Abnormalities, Reproductive System Disease	cervical carcinoma	0.0331				CDH1,CDH3,CLDN6,SERPINB9	4
Cell Death and Survival	cell death of breast cancer cell lines	0.0333		-1.607		CDH1,ERBB2,GRHL2,NANOG,POU5F1,PRDM14	6
Cell-To-Cell Signaling and Interaction, Tissue Development	adhesion of colon cancer cell lines	0.0334				CDH1,CDH3	2
Gastrointestinal Disease, Organismal Injury and Abnormalities	oral submucous fibrosis	0.0334				ACTA1,KRT19	2
Cellular Growth and Proliferation	colony formation of tumor cell lines	0.0357		-1.756		ERBB2,HPGD,KRT19,KRT8,WIF1	5
Cancer, Hematological Disease, Immunological Disease, Organismal Injury and Abnormalities	mature B-cell lymphoma	0.0361				MYO5C,PIM2,PRKCZ,TAF4B	4
Cellular Movement	cell movement of breast cancer cell lines	0.0367		-0.845	bias	CDH1,ERBB2,KRT19,KRT8,PRKCZ	5
Gastrointestinal Disease, Inflammatory Disease	Crohn's disease	0.0391				DDX25,HPGD,IDO1,ITGB6	4
Cell Morphology, Cellular Assembly and Organization, Cellular Function and Maintenance	formation of cellular protrusions	0.0392		1.131	bias	BCL11A,CDH1,ERBB2,NANOG,SKIL	5
Cell Cycle, Reproductive System Development and Function	G1 phase of breast cell lines	0.0394				ERBB2	1
Cell Death and Survival	anoikis of breast cell lines	0.0394				GRHL2	1
Dermatological Diseases and Conditions, Immunological Disease	bullous pemphigoid	0.0394				CDH1	1
Cell-To-Cell Signaling and Interaction, Tissue Development	cell-cell adhesion of breast cancer cell lines	0.0394				CDH1	1
Cellular Growth and Proliferation, Renal and Urological System Development and Function	colony formation of kidney cell lines	0.0394				EPCAM	1
Cellular Development	differentiation of brain cancer cell lines	0.0394				OTX2	1
Cellular Development, Hair and Skin Development and Function	differentiation of epithelial cell lines	0.0394				GRHL2	1
Cell-To-Cell Signaling and Interaction, Cellular Assembly and Organization, Cellular Compromise	disruption of adherens junctions	0.0394				CDH1	1
Cell-To-Cell Signaling and Interaction, Cellular Assembly and Organization, Cellular Compromise, Tissue Development	disruption of tight junctions	0.0394				EPCAM	1
Cellular Development	epithelial-mesenchymal transition of squamous cell carcinoma cell lines	0.0394				PRKCZ	1
Cellular Development, Cellular Growth and Proliferation	expansion of tumor cell lines	0.0394				ERBB2	1
Cellular Growth and Proliferation	formation of epithelial cells	0.0394				ERBB2	1
Cancer	invasion of extracellular matrix	0.0394				RAB25	1
Cellular Movement	invasion of skin cell lines	0.0394				CDH1	1
Cancer, Respiratory Disease	metastatic lung adenocarcinoma	0.0394				ERBB2	1
Cell Morphology	morphology of ovarian cancer cell lines	0.0394				ERBB2	1
Cellular Growth and Proliferation, Embryonic Development	pluripotency of embryonic stem cell lines	0.0394				NANOG	1
Cellular Movement	scattering of colon cancer cell lines	0.0394				CDH1	1
Cellular Assembly and Organization	stabilization of plasma membrane	0.0394				PRKCZ	1
Cancer	synovial sarcoma	0.0394				CDH1	1
Cellular Assembly and Organization	transport of sorting endosomes	0.0394				HOOK1	1
Cellular Development, Cellular Growth and Proliferation	proliferation of ovarian cancer cell lines	0.04				ERBB2,FGF16,NODAL	3
Cellular Movement	invasion of hepatoma cell lines	0.0424				CDH1,EPCAM	2
Hereditary Disorder, Ophthalmic Disease, Organismal Injury and Abnormalities	retinal dystrophy	0.0424				CDH3,LRAT	2
Embryonic Development, Nervous System Development and Function, Organ Development, Organismal Development, Tissue Development	development of brain	0.0439				HESX1,OTX2	2
Cellular Movement	migration of cells	0.0446		-0.073	bias	ANXA3,CDH1,CDH3,CLDN7,CYP2S1,EPHA1,ERBB2,HPGD,ITGB6,KRT19,KRT8,PRKCZ,SCNN1A,TDGF1	14
Renal and Urological System Development and Function, Reproductive System Development and Function	development of reproductive system	0.0454				ERBB2,GPR64,TDGF1	3
Cardiovascular System Development and Function, Organ Morphology	contraction of heart	0.0455				ACTC1,RYR2	2
Cellular Development, Cellular Growth and Proliferation	arrest in growth of lymphoma cell lines	0.0458				IDO1	1
Gene Expression	binding of Ets element	0.0458				POU5F1	1
Cancer, Neurological Disease	brain metastasis	0.0458				ERBB2	1
Cell-To-Cell Signaling and Interaction, Hair and Skin Development and Function, Tissue Development	cell-cell adhesion of keratinocytes	0.0458				CDH1	1
Cellular Compromise, Inflammatory Response	degranulation of neutrophils	0.0458				ANXA3	1
Cellular Movement	invasion of endometrial cancer cell lines	0.0458				CLDN7	1
Cellular Movement	migration of endometrial cancer cell lines	0.0458				CLDN7	1
Cell Morphology	morphology of hepatoma cell lines	0.0458				CDH1	1
Cancer, Cellular Development, Cellular Growth and Proliferation, Tumor Morphology	proliferation of cancer stem cells	0.0458				ERBB2	1
Cell Cycle, DNA Replication, Recombination, and Repair	spindle checkpoint of mitotic cells	0.0458				TERF1	1
Cellular Assembly and Organization	targeting of vesicles	0.0458				AP1M2	1
Cell Morphology, Hair and Skin Development and Function	transepithelial electrical resistance of colon cancer cell lines	0.0458				EPCAM	1
Cell Death and Survival	cell viability of lymphoma cell lines	0.0472				PRKCH,PRKCZ	2
Cancer, Organismal Injury and Abnormalities, Reproductive System Disease	prostatic carcinoma	0.0495				COBL,ERBB2,GALNT3,ZNF492/ZNF98,ZNF99	5
Cancer, Endocrine System Disorders	thyroid cancer	0.05				CDH1,ERBB2,GALNT3,POU5F1	4
Tox Functions
Categories	Diseases or Functions Annotation	p-Value	Molecules	# Molecules
Congenital Heart Anomaly	atrial septal defect type 5	0.00667	ACTC1	1
Cardiac Arrythmia, Tachycardia	catecholaminergic polymorphic ventricular tachycardia type 1	0.00667	RYR2	1
Cardiac Arrythmia, Congenital Heart Anomaly	familial arrhythmogenic right ventricular dysplasia type 2	0.00667	RYR2	1
Glomerular Injury	focal segmental glomerulosclerosis type 6	0.00667	MYO1E	1
Liver Cirrhosis	cryptogenic cirrhosis	0.0133	KRT8	1
Heart Failure	sudden cardiac death	0.0133	RYR2	1
Liver Cirrhosis	susceptibility to noncryptogenic cirrhosis	0.0133	KRT8	1
Liver Damage, Liver Inflammation/Hepatitis	susceptibility to hepatitis C virus	0.0199	KRT8	1
Congenital Heart Anomaly	congenital heart disease	0.0977	ACTC1,RYR2	2
Renal Hydronephrosis	hydronephrosis	0.198	EPHA1	1
Renal Proliferation	proliferation of kidney cell lines	0.228	BAIAP2L1,NANOG	2
Liver Hyperplasia/Hyperproliferation	cholangiocarcinoma	0.23	EPCAM	1
Liver Cirrhosis	cirrhosis of liver	0.233	EPCAM,KRT8	2
Cardiac Stenosis	stenosis of aortic valve	0.235	GABRP	1
Heart Failure	failure of heart	0.277	RYR2,SCNN1A	2
Renal Necrosis/Cell Death	cell viability of kidney cell lines	0.29	TAF4B	1
Cardiac Arteriopathy	coronary artery disease	0.307	GABRP,PRKCH,SCNN1A	3
Liver Hyperplasia/Hyperproliferation	liver cancer	0.396	C9orf135,EPCAM,ERBB2,GRHL2,KCNN2,MACC1,MYO5C,RYR2,VASH2	9
Liver Cirrhosis	biliary cirrhosis	0.475	EPCAM	1
Renal Necrosis/Cell Death	apoptosis of kidney cell lines	1	MCOLN3	1
Hepatocellular Carcinoma, Liver Hyperplasia/Hyperproliferation	hepatocellular carcinoma	1	ERBB2,VASH2	2
Regulator Effects
Networks
ID	Molecules in Network	Score	Focus Molecules	Top Diseases and Functions
1	BCL11A,CDH1,DLX1,DLX5,GBX2,GOLGA6C (includes others),GRHL2,GSC,HDAC1,HIF1A,IER5L,KRT8,KRT19,LBX1,LHX2,LHX5,mir-302,NANOG,NKX2-2,OTP,OTX1,PIM2,POU5F1,PRKCZ,PRSS8,RAB25,SKIL,SNAI1,SPINT1,ST14,TP53,TRIM24,ZEB1,ZFHX3,ZFP42	24	15	Gene Expression, Cellular Development, Embryonic Development
2	ASS1,BECN1,BRINP1,CYP19A1,DDX54,EGF,ELF3,EPHA1,ERBB2,ERBB4,ESR1,FOXO1,GABRP,IER3,IGFBP1,ITGB6,Mapk,MATK,NR3C1,NR3C2,NRIP1,NTRK1,PDCD4,PGR,PRMT1,RELA,SCNN1A,SERPINB9,SIRT1,SMPDL3B,STAT5A,SUV39H1,TAF4B,TERF1,TSPYL5	18	12	Cellular Development, Cellular Growth and Proliferation, Embryonic Development
3	ACTA1,ACTC1,Alpha Actinin,Alpha catenin,BIRC5,CD9,CD44,CDH3,CLDN1,CLDN7,COBL,CTNNB1,CTNND1,EPCAM,ETV5,FN1,GATA4,GPR64,HAND2,HPGD,HSF1,HSPA1A/HSPA1B,IDO1,IQGAP1,IRF1,JARID2,MAPK1,MYOCD,NCOR2,NFATC2,PSEN2,SMARCA4,TBX5,TCF7L2,TSPAN8	14	10	Cell-To-Cell Signaling and Interaction, Tissue Development, Gene Expression
4	MYO1E,SRF	2	1	Glomerular Injury, Organismal Injury and Abnormalities, Renal and Urological Disease
5	FGF16,PITX2	2	1	Developmental Disorder, Skeletal and Muscular Disorders, Cardiac Arrythmia
6	KCNB1,KCNG3	2	1	Molecular Transport, Cellular Function and Maintenance, Cell Death and Survival
7	LECT1,SOX9	2	1	Cardiovascular Disease, Organismal Injury and Abnormalities, Cardiovascular System Development and Function
8	miR-483-3p (miRNAs w/seed CACUCCU),TMPRSS11E	2	1	Cellular Growth and Proliferation, Cancer, Cellular Movement
9	ELOVL7,SREBF1	2	1	Connective Tissue Disorders, Developmental Disorder, Gene Expression
10	musculoaponeurotic fibrosarcoma oncogene,NFE2L3	2	1	Cancer, Organismal Injury and Abnormalities, Reproductive System Disease
11	DMTN,RASGRF2	2	1	Connective Tissue Disorders, Hematological Disease, Organismal Injury and Abnormalities
12	CDC25B,PEG3	2	1	Tissue Morphology, Cancer, Cell Cycle
13	CKMT1A/CKMT1B,EPAS1	2	1	Cell Morphology, Cellular Assembly and Organization, Ophthalmic Disease
14	CEBPA,SPINT2	2	1	Developmental Disorder, Gastrointestinal Disease, Hereditary Disorder
15	TDGF1,ZNF217	2	1	Cellular Development, Developmental Disorder, Neurological Disease
16	DCT,OTX2	2	1	Cellular Development, Developmental Disorder, Embryonic Development
17	KCNN2,NR0B1	2	1	Cellular Growth and Proliferation, Developmental Disorder, Embryonic Development
18	Erm,PRKCH	2	1	Cell Morphology, Hair and Skin Development and Function, Lymphoid Tissue Structure and Development
19	CDH2,IRF6	2	1	Developmental Disorder, Hereditary Disorder, Skeletal and Muscular Disorders
20	BSG,HOOK1	2	1	Hematological Disease, Immunological Disease, Organismal Injury and Abnormalities
21	MYOC,WIF1,Wnt	2	1	Hereditary Disorder, Ophthalmic Disease, Cellular Growth and Proliferation
22	HSPA2,NUPR1,RFWD2	2	1	Cancer, Cellular Development, Cellular Function and Maintenance
23	APOA1,MARCO,SCGB3A2	2	1	Cell-To-Cell Signaling and Interaction, Hematological System Development and Function, Immune Cell Trafficking
24	CAMK2D,E2F6,FKBP1B,PDE4D,RYR2	1	1	Cell Signaling, Vitamin and Mineral Metabolism, Cardiovascular Disease
Tox Lists
Ingenuity Toxicity Lists	-log(p-value)	Ratio	Molecules
NRF2-mediated Oxidative Stress Response	1.92	0.0245	PRKCH,ACTC1,PRKCZ,ACTA1,CYP2S1
Decreases Permeability Transition of Mitochondria and Mitochondrial Membrane	1.34	0.143	KRT8
Acute Renal Failure Panel (Rat)	1.28	0.0364	ANXA3,CLDN7
VDR/RXR Activation	1.03	0.026	PRKCH,PRKCZ
RAR Activation	0.961	0.0173	LRAT,PRKCH,PRKCZ
Genes associated with Chronic Allograft Nephropathy (Human)	0.882	0.0476	ITGB6
Xenobiotic Metabolism Signaling	0.862	0.0135	UGT8,PRKCH,PRKCZ,CYP2S1
Renal Proximal Tubule Toxicity Biomarker Panel (Rat)	0.845	0.0435	CLDN10
Increases Renal Proliferation	0.687	0.0159	NANOG,BAIAP2L1
Cell Cycle: G2/M DNA Damage Checkpoint Regulation	0.538	0.0196	PRKCZ
Hepatic Cholestasis	0.535	0.0124	PRKCH,PRKCZ
Renal Necrosis/Cell Death	0.428	0.00864	TAF4B,MCOLN3,IDO1,ERBB2
Increases Renal Damage	0.412	0.0137	ITGB6
TGF-Î² Signaling	0.343	0.0111	NODAL
Fatty Acid Metabolism	0.317	0.0102	CYP2S1
Increases Liver Hyperplasia/Hyperproliferation	0.308	0.0099	ERBB2
Increases Liver Damage	0.305	0.0098	PRKCZ
Molecules
Symbol	Entrez Gene Name	Gene symbol -- human (Hugo / HGNC, Entrez Gene)	Log Ratio	Networks	Location	Type(s)	Biomarker Application(s)	Drug(s)	Entrez Gene ID for Human	Entrez Gene ID for Mouse	Entrez Gene ID for Rat
ACOXL	acyl-CoA oxidase-like	ACOXL	8.777		Other	enzyme			55289	74121	296138
ACTA1	actin, alpha 1, skeletal muscle	ACTA1	11.824	3	Cytoplasm	other			58	11459	29437
ACTC1	actin, alpha, cardiac muscle 1	ACTC1	11.882	3	Cytoplasm	enzyme			70	11464	29275
Alpha Actinin	--	--		3	Cytoplasm	group
Alpha catenin	--	--		3	Cytoplasm	group
ALX1	ALX homeobox 1	--			Nucleus	transcription regulator			8092	216285	25401
ANXA3	annexin A3	ANXA3	11.263		Cytoplasm	enzyme	diagnosis,unspecified application		306	11745	25291
AP1M2	adaptor-related protein complex 1, mu 2 subunit	AP1M2	10.186		Cytoplasm	transporter			10053	11768	367038
APOA1	apolipoprotein A-I	--		23	Extracellular Space	transporter	diagnosis,efficacy,unspecified application		335	11806	25081
ARHGEF35	Rho guanine nucleotide exchange factor (GEF) 35	ARHGEF35	6.026		Other	other			445328
ASS1	argininosuccinate synthase 1	ASS1	11.207	2	Cytoplasm	enzyme			445	11898	25698
BAIAP2L1	BAI1-associated protein 2-like 1	BAIAP2L1	11.216		Cytoplasm	other			55971	66898	304282
BCL11A	B-cell CLL/lymphoma 11A (zinc finger protein)	BCL11A	10.938	1	Nucleus	transcription regulator			53335	14025	305589
BECN1	beclin 1, autophagy related	--		2	Cytoplasm	other	efficacy		8678	56208	114558
BEND4	BEN domain containing 4	BEND4	10.563		Other	other			389206	666938	681008
BIRC5	baculoviral IAP repeat containing 5	--		3	Cytoplasm	other	diagnosis,disease progression,efficacy,prognosis,response to therapy		332	11799	64041
BRD7	bromodomain containing 7	--			Nucleus	transcription regulator			29117	26992
BRINP1	bone morphogenetic protein/retinoic acid inducible neural-specific 1	DBC1	9.366	2	Nucleus	peptidase			1620	56710	140610
BSG	basigin (Ok blood group)	--		20	Plasma Membrane	transporter	disease progression,prognosis,response to therapy		682	12215	25246
C6orf132	chromosome 6 open reading frame 132	C6orf132	10.275		Other	other			647024
C9orf135	chromosome 9 open reading frame 135	C9orf135	9.63		Other	other			138255	67483	499334
CAMK2D	calcium/calmodulin-dependent protein kinase II delta	--		24	Cytoplasm	kinase			817	108058	24246
CD9	CD9 molecule	--		3	Plasma Membrane	other	efficacy		928	12527	24936
CD44	CD44 molecule (Indian blood group)	--		3	Plasma Membrane	enzyme	diagnosis,disease progression,prognosis,unspecified application		960	12505	25406
CDC25B	cell division cycle 25B	--		12	Nucleus	phosphatase			994	12531	171103
CDH1	cadherin 1, type 1, E-cadherin (epithelial)	CDH1	12.552	1	Plasma Membrane	other	diagnosis,disease progression,efficacy,prognosis		999	12550	83502
CDH2	cadherin 2, type 1, N-cadherin (neuronal)	--		19	Plasma Membrane	other	diagnosis,prognosis	N-ac-CHAVC-NH2	1000	12558	83501
CDH3	cadherin 3, type 1, P-cadherin (placental)	CDH3	12.112	3	Plasma Membrane	other	diagnosis,efficacy,prognosis		1001	12560	116777
CDS1	CDP-diacylglycerol synthase (phosphatidate cytidylyltransferase) 1	CDS1	9.186		Cytoplasm	enzyme			1040	74596	81925
CEBPA	CCAAT/enhancer binding protein (C/EBP), alpha	--		14	Nucleus	transcription regulator	diagnosis,disease progression,prognosis		1050	12606	24252
CHD4	chromodomain helicase DNA binding protein 4	--			Nucleus	enzyme			1108	107932	117535
CKMT1A/CKMT1B	creatine kinase, mitochondrial 1B	CKMT1A	11.587	13	Cytoplasm	kinase			548596|1159	12716	29593
CLDN1	claudin 1	--		3	Plasma Membrane	other	prognosis		9076	12737	65129
CLDN6	claudin 6	CLDN6	11.772		Plasma Membrane	other			9074	54419	287098
CLDN7	claudin 7	CLDN7	11.735	3	Plasma Membrane	other	unspecified application		1366	53624	65132
CLDN10	claudin 10	CLDN10	9.012		Plasma Membrane	other			9071	58187	290485
CNTN1	contactin 1	CNTN1	9.548		Plasma Membrane	enzyme			1272	12805	117258
COBL	cordon-bleu WH2 repeat protein	COBL	9.93	3	Plasma Membrane	other			23242	12808	305497
CTBP2	C-terminal binding protein 2	--			Nucleus	transcription regulator			1488	13017	81717
CTNNB1	catenin (cadherin-associated protein), beta 1, 88kDa	--		3	Nucleus	transcription regulator	diagnosis,disease progression,efficacy,prognosis		1499	12387	84353
CTNND1	catenin (cadherin-associated protein), delta 1	--		3	Nucleus	other			1500	12388	311163
CYP19A1	cytochrome P450, family 19, subfamily A, polypeptide 1	--		2	Cytoplasm	enzyme	diagnosis,efficacy,unspecified application	atamestane, everolimus/exemestane, lapatinib/letrozole, anastrozole, aminoglutethimide, liarozole, exemestane, letrozole, testolactone	1588	13075	25147
CYP2S1	cytochrome P450, family 2, subfamily S, polypeptide 1	CYP2S1	11.849		Cytoplasm	enzyme			29785	74134	308445
DCT	dopachrome tautomerase	--		16	Cytoplasm	enzyme			1638	13190	290484
DDX25	DEAD (Asp-Glu-Ala-Asp) box helicase 25	DDX25	9.661		Nucleus	enzyme			29118	30959	58856
DDX54	DEAD (Asp-Glu-Ala-Asp) box polypeptide 54	--		2	Nucleus	transcription regulator			79039	71990	360815
DENND2C	DENN/MADD domain containing 2C	DENND2C	7.921		Other	other			163259	329727	295333
DLX1	distal-less homeobox 1	--		1	Nucleus	transcription regulator	unspecified application		1745	13390	296500
DLX5	distal-less homeobox 5	--		1	Nucleus	transcription regulator			1749	13395	25431
DMKN	dermokine	DMKN	10.725		Extracellular Space	other			93099	73712
DMTN	dematin actin binding protein	--		11	Plasma Membrane	other			2039	13829	361069
DPPA2	developmental pluripotency associated 2	DPPA2	8.334		Nucleus	other			151871	73703	683282
E2F6	E2F transcription factor 6	--		24	Nucleus	transcription regulator			1876	50496	313978
EGF	epidermal growth factor	--		2	Extracellular Space	growth factor	diagnosis,efficacy,response to therapy,unspecified application		1950	13645	25313
EHMT1	euchromatic histone-lysine N-methyltransferase 1	--			Nucleus	transcription regulator			79813	77683	362078
ELF3	E74-like factor 3 (ets domain transcription factor, epithelial-specific )	--		2	Nucleus	transcription regulator			1999	13710	304815
ELK3	ELK3, ETS-domain protein (SRF accessory protein 2)	--			Nucleus	transcription regulator			2004	13713	362871
ELOVL7	ELOVL fatty acid elongase 7	ELOVL7	9.675	9	Cytoplasm	enzyme			79993	74559	361895
EPAS1	endothelial PAS domain protein 1	--		13	Nucleus	transcription regulator	prognosis		2034	13819	29452
EPCAM	epithelial cell adhesion molecule	EPCAM	12.44	3	Plasma Membrane	other	unspecified application	tucotuzumab celmoleukin, catumaxomab, adecatumumab	4072	17075	171577
EPHA1	EPH receptor A1	EPHA1	10.666	2	Plasma Membrane	kinase			2041	13835	312279
ERBB2	v-erb-b2 avian erythroblastic leukemia viral oncogene homolog 2	ERBB2	10.94	2	Plasma Membrane	kinase	diagnosis,disease progression,efficacy,prognosis,safety	trastuzumab, BMS-599626, varlitinib, XL647, CP-724,714, afatinib, pertuzumab, sapitinib, trastuzumab emtansine, lapatinib/pazopanib, lapatinib/letrozole, paclitaxel/trastuzumab, capecitabine/lapatinib, cyclophosphamide/docetaxel/epirubicin/5-fluorouracil/trastuzumab, docetaxel/trastuzumab, paclitaxel/pertuzumab/trastuzumab, trastuzumab/vinorelbine, capecitabine/trastuzumab, lapatinib/paclitaxel, …	2064	13866	24337
ERBB4	v-erb-b2 avian erythroblastic leukemia viral oncogene homolog 4	--		2	Plasma Membrane	kinase	efficacy,safety	BMS-599626, afatinib	2066	13869	59323
Erm	--	--		18	Cytoplasm	group
ESR1	estrogen receptor 1	--		2	Nucleus	ligand-dependent nuclear receptor	diagnosis,disease progression,efficacy,prognosis,response to therapy	17-alpha-ethinylestradiol, fulvestrant, beta-estradiol, estradiol 17beta-cypionate, estriol, estrone, estradiol valerate, mestranol, 3-(4-methoxy)phenyl-4-((4-(2-(1-piperidinyl)ethoxy)phenyl)methyl)-2H-1-benzopyran-7-ol, bazedoxifene, estradiol valerate/testosterone enanthate, TAS-108, ethinyl estradiol/ethynodiol diacetate, estradiol acetate, esterified estrogens, estradiol cypionate/medroxyprog…	2099	13982	24890
ESRP1	epithelial splicing regulatory protein 1	ESRP1	11.269		Nucleus	other			54845	207920	500409
ETV5	ets variant 5	--		3	Nucleus	transcription regulator			2119	104156	303828
FAM20A	family with sequence similarity 20, member A	FAM20A	9.657		Extracellular Space	other			54757	208659	303635
FAM46B	family with sequence similarity 46, member B	FAM46B	10.595		Other	other			115572	100342	313019
FAM83B	family with sequence similarity 83, member B	FAM83B	10.904		Other	other			222584	208994	315829
FGF16	fibroblast growth factor 16	FGF16	8.33	5	Extracellular Space	growth factor			8823	80903	60464
FKBP1B	FK506 binding protein 1B, 12.6 kDa	--		24	Cytoplasm	enzyme			2281	14226	58950
FN1	fibronectin 1	--		3	Extracellular Space	enzyme	diagnosis,efficacy,prognosis,unspecified application	ocriplasmin	2335	14268	25661
FOXC2	forkhead box C2 (MFH-1, mesenchyme forkhead 1)	--			Nucleus	transcription regulator			2303	14234	171356
FOXO1	forkhead box O1	--		2	Nucleus	transcription regulator			2308	56458	84482
GABRP	gamma-aminobutyric acid (GABA) A receptor, pi	GABRP	9.803	2	Plasma Membrane	ion channel		alphadolone, nitrazepam, adinazolam, sevoflurane, isoflurane, isoniazid, felbamate, etomidate, halothane, fluoxetine/olanzapine, estazolam, eszopiclone, quazepam, diazepam, temazepam, zolpidem, lorazepam, olanzapine, triazolam, flurazepam, midazolam, oxazepam, zaleplon, secobarbital, phenobarbital, pentobarbital, desflurane, methoxyflurane, enflurane	2568	216643	81658
GALNT3	polypeptide N-acetylgalactosaminyltransferase 3	GALNT3	9.403		Cytoplasm	enzyme	disease progression		2591	14425	366061
GALNT12	polypeptide N-acetylgalactosaminyltransferase 12	GALNT12	10.22		Cytoplasm	enzyme			79695	230145	313233
GATA4	GATA binding protein 4	--		3	Nucleus	transcription regulator			2626	14463	54254
GBX2	gastrulation brain homeobox 2	--		1	Nucleus	transcription regulator			2637	14472	114500
GCNT4	glucosaminyl (N-acetyl) transferase 4, core 2	GCNT4	9.378		Cytoplasm	enzyme			51301	218476
GNA14	guanine nucleotide binding protein (G protein), alpha 14	GNA14	9.655		Plasma Membrane	enzyme			9630	14675	309242
GOLGA6C (includes others)	golgin A6 family, member C	--		1	Other	other			653641|55889|653643|342096
GPR64	G protein-coupled receptor 64	GPR64	9.024	3	Plasma Membrane	G-protein coupled receptor			10149	237175	266735
GPR176	G protein-coupled receptor 176	GPR176	10.681		Plasma Membrane	G-protein coupled receptor			11245	381413	117257
GRHL2	grainyhead-like 2 (Drosophila)	GRHL2	10.667	1	Nucleus	transcription regulator			79977	252973	299979
GSC	goosecoid homeobox	--		1	Nucleus	transcription regulator			145258	14836	317715
HAND2	heart and neural crest derivatives expressed 2	--		3	Nucleus	transcription regulator			9464	15111	64637
HDAC1	histone deacetylase 1	--		1	Nucleus	transcription regulator	efficacy	tributyrin, belinostat, pyroxamide, mocetinostat, bortezomib/vorinostat, vorinostat, romidepsin	3065	433759	297893
HESX1	HESX homeobox 1	HESX1	8.563		Nucleus	transcription regulator			8820	15209	498575
HIF1A	hypoxia inducible factor 1, alpha subunit (basic helix-loop-helix transcription factor)	--		1	Nucleus	transcription regulator	diagnosis,efficacy,prognosis,response to therapy		3091	15251	29560
HLA-DOA	major histocompatibility complex, class II, DO alpha	HLA-DOA	8.353		Plasma Membrane	transmembrane receptor			3111	15001	24984
HOOK1	hook microtubule-tethering protein 1	HOOK1	9.598	20	Cytoplasm	other			51361	77963	313370
HPGD	hydroxyprostaglandin dehydrogenase 15-(NAD)	HPGD	8.226	3	Cytoplasm	enzyme	prognosis		3248	15446	79242
HSF1	heat shock transcription factor 1	--		3	Nucleus	transcription regulator			3297	15499	79245
HSPA2	heat shock 70kDa protein 2	HSPA2	10.971	22	Cytoplasm	other			3306	15512	60460
HSPA1A/HSPA1B	heat shock 70kDa protein 1A	--		3	Cytoplasm	enzyme	unspecified application		3303|3304	193740	294254|24472
HTF	--	--			Nucleus	other
ID1	inhibitor of DNA binding 1, dominant negative helix-loop-helix protein	--			Nucleus	transcription regulator	disease progression		3397	15901	25261
IDO1	indoleamine 2,3-dioxygenase 1	IDO1	11.224	3	Cytoplasm	enzyme	disease progression,efficacy,prognosis		3620	15930	66029
IER3	immediate early response 3	--		2	Cytoplasm	other	unspecified application		8870	15937	294235
IER5L	immediate early response 5-like	--		1	Other	other			389792	72500	499772
IGFBP1	insulin-like growth factor binding protein 1	--		2	Extracellular Space	other	diagnosis,efficacy		3484	16006	25685
IQCA1	IQ motif containing with AAA domain 1	IQCA1	8.729		Other	other			79781	74918	316616
IQGAP1	IQ motif containing GTPase activating protein 1	--		3	Cytoplasm	other			8826	29875	361598
IRF1	interferon regulatory factor 1	--		3	Nucleus	transcription regulator			3659	16362	24508
IRF6	interferon regulatory factor 6	IRF6	9.158	19	Nucleus	transcription regulator			3664	54139	364081
ITGB6	integrin, beta 6	ITGB6	8.887	2	Plasma Membrane	other	diagnosis		3694	16420	311061
JARID2	jumonji, AT rich interactive domain 2	JARID2	12.546	3	Nucleus	transcription regulator			3720	16468	681740
KCNB1	potassium voltage-gated channel, Shab-related subfamily, member 1	--		6	Plasma Membrane	ion channel			3745	16500	25736
KCNG3	potassium voltage-gated channel, subfamily G, member 3	KCNG3	10.495	6	Cytoplasm	ion channel			170850	225030	171011
KCNN2	potassium intermediate/small conductance calcium-activated channel, subfamily N, member 2	KCNN2	10.293	17	Plasma Membrane	ion channel			3781		100910229
KIAA0040	KIAA0040	KIAA0040	9.664		Other	other			9674	67647	100302372
KIAA1244	KIAA1244	KIAA1244	9.642		Other	other			57221	215821
KIAA1804	mixed lineage kinase 4	KIAA1804	9.71		Other	kinase			84451	234878	307950
KLF6	Kruppel-like factor 6	--			Nucleus	transcription regulator			1316	23849	58954
KLF8	Kruppel-like factor 8	--			Nucleus	other			11279	245671	302582
KRT8	keratin 8	KRT8	12.62	1	Cytoplasm	other	prognosis		3856	16691	25626
KRT19	keratin 19	KRT19	11.029	1	Cytoplasm	other	diagnosis,disease progression,prognosis,unspecified application		3880	16669	360626
LBX1	ladybird homeobox 1	--		1	Nucleus	transcription regulator			10660	16814	499362
LCOR	ligand dependent nuclear receptor corepressor	--			Nucleus	transcription regulator			84458	212391
LECT1	leukocyte cell derived chemotaxin 1	LECT1	9.754	7	Extracellular Space	other			11061	16840	81512
LHX2	LIM homeobox 2	--		1	Nucleus	transcription regulator			9355	16870	296706
LHX5	LIM homeobox 5	--		1	Nucleus	transcription regulator			64211	16873	124451
LRAT	lecithin retinol acyltransferase (phosphatidylcholine--retinol O-acyltransferase)	LRAT	10.395		Cytoplasm	enzyme			9227	79235	64047
MACC1	metastasis associated in colon cancer 1	MACC1	10.515		Nucleus	other			346389	238455	314539
Mapk	--	--		2	Cytoplasm	group	diagnosis,disease progression,efficacy,prognosis,response to therapy
MAPK1	mitogen-activated protein kinase 1	--		3	Cytoplasm	kinase	efficacy	ARRY-438162	5594	26413	116590
MARCO	macrophage receptor with collagenous structure	--		23	Plasma Membrane	transmembrane receptor			8685	17167	367391
MARVELD2	MARVEL domain containing 2	MARVELD2	10.046		Plasma Membrane	other			153562	218518	365657
MATK	megakaryocyte-associated tyrosine kinase	--		2	Cytoplasm	kinase			4145	17179	60450
MCOLN3	mucolipin 3	MCOLN3	8.703		Plasma Membrane	ion channel			55283	171166	308022
MFAP5	microfibrillar associated protein 5	MFAP5	8.617		Extracellular Space	other			8076	50530	362429
mir-302	microRNA 302c	MIR302B	11.322	1	Cytoplasm	microRNA			442894|100302131|442896|442895|407028	723920|723928|723835|723948
miR-483-3p (miRNAs w/seed CACUCCU)	--	--		8	Cytoplasm	mature microRNA
musculoaponeurotic fibrosarcoma oncogene	--	--		10	Nucleus	group
MYO1E	myosin IE	MYO1E	11.051	4	Cytoplasm	enzyme			4643	71602	25484
MYO5C	myosin VC	MYO5C	9.455		Other	other			55930	208943	315820
MYOC	myocilin, trabecular meshwork inducible glucocorticoid response	--		21	Cytoplasm	other			4653	17926	81523
MYOCD	myocardin	--		3	Nucleus	transcription regulator			93649	214384	246297
NANOG	Nanog homeobox	NANOG	12.361	1	Nucleus	transcription regulator	diagnosis		79923	71950	414065
NCOR2	nuclear receptor corepressor 2	--		3	Nucleus	transcription regulator			9612	20602	360801
NFATC2	nuclear factor of activated T-cells, cytoplasmic, calcineurin-dependent 2	--		3	Nucleus	transcription regulator			4773	18019	311658
NFE2L3	nuclear factor, erythroid 2-like 3	NFE2L3	11.155	10	Nucleus	transcription regulator			9603	18025	312331
NKX2-2	NK2 homeobox 2	--		1	Nucleus	transcription regulator			4821	18088	366214
NODAL	nodal growth differentiation factor	NODAL	9.118		Extracellular Space	growth factor			4838	18119	294503
NR0B1	nuclear receptor subfamily 0, group B, member 1	--		17	Nucleus	ligand-dependent nuclear receptor			190	11614	58850
NR3C1	nuclear receptor subfamily 3, group C, member 1 (glucocorticoid receptor)	--		2	Nucleus	ligand-dependent nuclear receptor	efficacy	rimexolone, medrysone, clocortolone pivalate, diflorasone diacetate, fluorometholone, dexamethasone phosphate, cortisone acetate, halcinonide, flurandrenolide, desoximetasone, desonide, prednisolone, clobetasol propionate, fluocinolone acetonide, prednisone, hydrocortisone, triamcinolone, dexamethasone 21-acetate, 11beta hydrocortisone acetate, betamethasone, dexamethasone, budesonide, fluticason…	2908	14815	24413
NR3C2	nuclear receptor subfamily 3, group C, member 2	--		2	Nucleus	ligand-dependent nuclear receptor		fludrocortisone, drospirenone/ethinyl estradiol, hydrochlorothiazide/spironolactone, fludrocortisone acetate, drospirenone, spironolactone, eplerenone, progesterone	4306	110784	25672
NRIP1	nuclear receptor interacting protein 1	--		2	Nucleus	transcription regulator			8204	268903	304157
NTRK1	neurotrophic tyrosine kinase, receptor, type 1	--		2	Plasma Membrane	kinase		regorafenib	4914	18211	59109
NTS	neurotensin	NTS	10.937		Extracellular Space	other			4922	67405	299757
NUPR1	nuclear protein, transcriptional regulator, 1	--		22	Nucleus	transcription regulator			26471	56312	100912108|113900
OTP	orthopedia homeobox	--		1	Nucleus	transcription regulator			23440	18420	294640
OTX1	orthodenticle homeobox 1	--		1	Nucleus	transcription regulator			5013	18423	25646
OTX2	orthodenticle homeobox 2	OTX2	12.056	16	Nucleus	transcription regulator			5015	18424	100911492
PBX1	pre-B-cell leukemia homeobox 1	--			Nucleus	transcription regulator			5087	18514	304947
PDCD4	programmed cell death 4 (neoplastic transformation inhibitor)	--		2	Nucleus	other	prognosis		27250	18569	64031
PDE4D	phosphodiesterase 4D, cAMP-specific	--		24	Cytoplasm	enzyme		dyphylline, nitroglycerin, caffeine/ergotamine, arofylline, tetomilast, L 869298, aminophylline, anagrelide, cilomilast, milrinone, dipyridamole, L-826,141, ketotifen, roflumilast, tolbutamide, theophylline, pentoxifylline, caffeine	5144		24627
PEG3	paternally expressed 3	PEG3	9.58	12	Nucleus	kinase	diagnosis		5178	18616
PGR	progesterone receptor	--		2	Nucleus	ligand-dependent nuclear receptor	diagnosis,efficacy,response to therapy,unspecified application	misoprostol, dienogest, ulipristal acetate, asoprisnil, ethynodiol diacetate, norethindrone acetate, ethinyl estradiol/ethynodiol diacetate, estradiol cypionate/medroxyprogesterone acetate, tosagestin, estradiol/norethindrone acetate, ZK 230211, etonogestrel, nestorone, ethinyl estradiol/etonogestrel, leuprolide acetate/norethindrone acetate, megestrol acetate/tamoxifen, ethynodiol, desogestrel/e…	5241	18667	25154
PIM2	pim-2 oncogene	PIM2	11.953	1	Other	kinase			11040	18715	317366
PITX2	paired-like homeodomain 2	--		5	Nucleus	transcription regulator	diagnosis,prognosis		5308	18741	54284
PNN	pinin, desmosome associated protein	--			Plasma Membrane	other			5411	18949	368070
POU5F1	POU class 5 homeobox 1	POU5F1	12.256	1	Nucleus	transcription regulator	diagnosis,disease progression		5460	18999	294562
PRDM14	PR domain containing 14	PRDM14	11.816		Nucleus	other			63978	383491	100365184
PRKCH	protein kinase C, eta	PRKCH	8.905	18	Cytoplasm	kinase	diagnosis	ingenol mebutate	5583	18755	81749
PRKCZ	protein kinase C, zeta	PRKCZ	10.259	1	Cytoplasm	kinase		ingenol mebutate	5590	18762	25522
PRMT1	protein arginine methyltransferase 1	--		2	Nucleus	enzyme			3276	15469	60421
PRSS8	protease, serine, 8	PRSS8	11.128	1	Extracellular Space	peptidase			5652	76560	192107
PSEN2	presenilin 2	--		3	Cytoplasm	peptidase	diagnosis	tarenflurbil	5664	19165	81751
RAB25	RAB25, member RAS oncogene family	RAB25	9.34	1	Cytoplasm	enzyme			57111	53868	310632
RASGRF2	Ras protein-specific guanine nucleotide-releasing factor 2	RASGRF2	10.11	11	Cytoplasm	other			5924	19418	114513
RCAN3	RCAN family member 3	RCAN3	9.762		Other	other			11123	53902	362627
RELA	v-rel avian reticuloendotheliosis viral oncogene homolog A	--		2	Nucleus	transcription regulator	diagnosis,efficacy	NF-kappaB decoy	5970	19697	309165
RFWD2	ring finger and WD repeat domain 2, E3 ubiquitin protein ligase	--		22	Cytoplasm	enzyme			64326	26374	360860
RYR2	ryanodine receptor 2 (cardiac)	RYR2	8.811	24	Plasma Membrane	ion channel			6262	20191	689560
SAFB	scaffold attachment factor B	--			Nucleus	other			6294	224903	64196
SCGB3A2	secretoglobin, family 3A, member 2	SCGB3A2	9.453	23	Extracellular Space	other			117156	117158	498854
SCNN1A	sodium channel, non-voltage-gated 1 alpha subunit	SCNN1A	10.427	2	Plasma Membrane	ion channel		hydrochlorothiazide/triamterene, amiloride, amiloride/hydrochlorothiazide, triamterene	6337	20276	25122
SEMA6A	sema domain, transmembrane domain (TM), and cytoplasmic domain, (semaphorin) 6A	SEMA6A	12.902		Plasma Membrane	transmembrane receptor			57556	20358	361324
SERPINB9	serpin peptidase inhibitor, clade B (ovalbumin), member 9	SERPINB9	12.442	2	Cytoplasm	other			5272	20723	361241
SIRT1	sirtuin 1	--		2	Nucleus	transcription regulator			23411	93759	309757
SKI	v-ski avian sarcoma viral oncogene homolog	--			Nucleus	transcription regulator			6497	20481	313757
SKIL	SKI-like oncogene	SKIL	11.826	1	Nucleus	transcription regulator			6498	20482	114208
SLC24A2	solute carrier family 24 (sodium/potassium/calcium exchanger), member 2	SLC24A2	8.833		Plasma Membrane	transporter			25769	76376	84550
SMAD2	SMAD family member 2	--			Nucleus	transcription regulator			4087	17126	29357
SMAD3	SMAD family member 3	--			Nucleus	transcription regulator			4088	17127	25631
SMARCA4	SWI/SNF related, matrix associated, actin dependent regulator of chromatin, subfamily a, member 4	--		3	Nucleus	transcription regulator			6597	20586	171379
SMPDL3B	sphingomyelin phosphodiesterase, acid-like 3B	SMPDL3B	11.418	2	Extracellular Space	enzyme			27293	100340	362619
SNAI1	snail family zinc finger 1	--		1	Nucleus	transcription regulator	diagnosis,efficacy		6615	20613	116490
SNAI2	snail family zinc finger 2	--			Nucleus	transcription regulator			6591	20583	25554
SOX9	SRY (sex determining region Y)-box 9	--		7	Nucleus	transcription regulator	disease progression,prognosis		6662	20682	140586
SPDEF	SAM pointed domain containing ETS transcription factor	--			Nucleus	transcription regulator	efficacy,prognosis		25803	30051	689210
SPINT1	serine peptidase inhibitor, Kunitz type 1	SPINT1	10.867	1	Extracellular Space	other			6692	20732	311331
SPINT2	serine peptidase inhibitor, Kunitz type, 2	SPINT2	10.821	14	Extracellular Space	other	diagnosis		10653	20733	292770
SREBF1	sterol regulatory element binding transcription factor 1	--		9	Nucleus	transcription regulator	diagnosis		6720	20787	78968
SRF	serum response factor (c-fos serum response element-binding transcription factor)	--		4	Nucleus	transcription regulator			6722	20807	501099
ST14	suppression of tumorigenicity 14 (colon carcinoma)	--		1	Plasma Membrane	peptidase			6768	19143	114093
ST8SIA6	ST8 alpha-N-acetyl-neuraminide alpha-2,8-sialyltransferase 6	ST8SIA6	7.371		Cytoplasm	enzyme			338596	241230	291325
STAT5A	signal transducer and activator of transcription 5A	--		2	Nucleus	transcription regulator	response to therapy		6776	20850	24918
STAT5B	signal transducer and activator of transcription 5B	--			Nucleus	transcription regulator	response to therapy		6777	20851	25126
SUV39H1	suppressor of variegation 3-9 homolog 1 (Drosophila)	--		2	Nucleus	enzyme			6839	20937	302553
SYT6	synaptotagmin VI	SYT6	11.198		Cytoplasm	transporter			148281	54524	60565
TAF4B	TAF4b RNA polymerase II, TATA box binding protein (TBP)-associated factor, 105kDa	TAF4B	9.54	2	Nucleus	transcription regulator			6875	72504	291773
TBX5	T-box 5	--		3	Nucleus	transcription regulator			6910	21388	304514
TC2N	tandem C2 domains, nuclear	TC2N	10.007		Nucleus	transporter			123036	74413	500707
TCF7L2	transcription factor 7-like 2 (T-cell specific, HMG-box)	--		3	Nucleus	transcription regulator	efficacy		6934	21416	679869
TDGF1	teratocarcinoma-derived growth factor 1	TDGF1	11.438	15	Extracellular Space	growth factor	diagnosis		6997	21667	680246
TERF1	telomeric repeat binding factor (NIMA-interacting) 1	TERF1	12.468	2	Nucleus	other	diagnosis,disease progression		7013	21749	297758
TFAP4	transcription factor AP-4 (activating enhancer binding protein 4)	--			Nucleus	transcription regulator			7023	83383	360482
TFAP2A	transcription factor AP-2 alpha (activating enhancer binding protein 2 alpha)	--			Nucleus	transcription regulator	diagnosis,prognosis		7020	21418	306862
TFAP2C	transcription factor AP-2 gamma (activating enhancer binding protein 2 gamma)	--			Nucleus	transcription regulator			7022	21420	362280
TMPRSS11E	transmembrane protease, serine 11E	TMPRSS11E	10.206	8	Extracellular Space	peptidase			28983	243084	305265
TP53	tumor protein p53	--		1	Nucleus	transcription regulator	diagnosis,disease progression,efficacy,prognosis,response to therapy,unspecified application		7157	22059	24842
TRIM24	tripartite motif containing 24	--		1	Nucleus	transcription regulator			8805	21848
TRIML2	tripartite motif family-like 2	TRIML2	9.715		Other	other			205860	622117	290766
TSPAN8	tetraspanin 8	--		3	Plasma Membrane	other	unspecified application		7103	216350	171048
TSPYL5	TSPY-like 5	TSPYL5	9.498	2	Other	other			85453	239364	314555
UGT8	UDP glycosyltransferase 8	UGT8	10.371		Cytoplasm	enzyme			7368	22239	50555
UGT3A2	UDP glycosyltransferase 3 family, polypeptide A2	UGT3A2	10.693		Other	enzyme			167127
VASH2	vasohibin 2	VASH2	11.86		Cytoplasm	other			79805	226841	498309
VRTN	vertebrae development associated	VRTN	10.306		Other	other			55237	432677	679509
WIF1	WNT inhibitory factor 1	WIF1	8.782	21	Extracellular Space	other	efficacy		11197	24117	114557
Wnt	--	--		21	Extracellular Space	group
WWTR1	WW domain containing transcription regulator 1	--			Nucleus	transcription regulator			25937	97064	295062
YBX3	Y box binding protein 3	--			Nucleus	transcription regulator			8531	56449	83807
ZEB1	zinc finger E-box binding homeobox 1	--		1	Nucleus	transcription regulator			6935	21417	25705
ZEB2	zinc finger E-box binding homeobox 2	--			Nucleus	transcription regulator			9839	24136	311071
ZFHX3	zinc finger homeobox 3	--		1	Nucleus	transcription regulator			463	11906	307829
ZFP42	ZFP42 zinc finger protein	ZFP42	11.613	1	Nucleus	transcription regulator			132625	22702	100361947|100361902
ZNF99	zinc finger protein 99	ZNF99	8.557		Other	other			7652
ZNF217	zinc finger protein 217	--		15	Nucleus	transcription regulator	prognosis		7764	228913	311764
ZNF729	zinc finger protein 729	ZNF729	11.367		Other	other			100287226	100416706|408068|212281	102551340
ZNF492/ZNF98	zinc finger protein 492	ZNF492	9.375		Nucleus	other			57615|148198
ZSCAN10	zinc finger and SCAN domain containing 10	ZSCAN10	11.541		Nucleus	transcription regulator			84891	332221	302962

## Sheet: Cluster5
Supplementary Data 2. Ingenuity cluster analysis gene list
AnalysisName:Up_Gene_Expression_table_var_0_2_q_0_01_n463 - 2014-06-24 11:57 PM Reference set: Ingenuity Knowledge Base (Genes Only)
Relationship to include: Direct
Does not Include Endogenous Chemicals
Optional Analyses: My Pathways My List
Filter Summary:
Consider only molecules and/or relationships where
(species = Human) AND
(confidence = Experimentally Observed)
Cutoff:
Canonical Pathways
Ingenuity Canonical Pathways	-log(p-value)	Ratio	Molecules
Actin Nucleation by ARP-WASP Complex	5.44	0.0909	WIPF1,ITGA3,RRAS,ITGA5,RHOJ,ITGA4
Oncostatin M Signaling	5.3	0.147	MT2A,SHC1,RRAS,OSMR,PLAU
Tec Kinase Signaling	4.7	0.0457	TNFRSF21,TLR4,ITGA3,GNG11,ITGA5,RHOJ,GNG12,ITGA4
PTEN Signaling	4.54	0.0534	TGFBR2,SHC1,ITGA3,RRAS,PDGFRA,ITGA5,ITGA4
PPARÎ±/RXRÎ± Activation	4.48	0.046	TGFBR2,SHC1,RRAS,GPD2,ACOX1,BCL3,MEF2C,IL1RAP
Ephrin Receptor Signaling	4.35	0.0406	SHC1,WIPF1,ITGA3,GNG11,RRAS,ITGA5,GNG12,ITGA4
PAK Signaling	4.3	0.0577	SHC1,ITGA3,RRAS,PDGFRA,ITGA5,ITGA4
Phospholipase C Signaling	4.29	0.0369	SHC1,ITGA3,GNG11,RRAS,ITGA5,RHOJ,MEF2C,GNG12,ITGA4
Colorectal Cancer Metastasis Signaling	4.22	0.0369	TGFBR2,TLR4,GNG11,RRAS,MMP14,RHOJ,MMP2,PTGS2,GNG12
Glioma Invasiveness Signaling	4.19	0.0847	RRAS,CD44,RHOJ,MMP2,PLAU
Granulocyte Adhesion and Diapedesis	3.64	0.0422	ITGA3,CCL2,MMP14,ITGA5,MMP2,IL1RAP,ITGA4
PI3K/AKT Signaling	3.54	0.0444	SHC1,ITGA3,RRAS,ITGA5,PTGS2,ITGA4
RhoGDI Signaling	3.52	0.0368	ITGA3,GNG11,CD44,ITGA5,RHOJ,GNG12,ITGA4
Axonal Guidance Signaling	3.48	0.024	SHC1,WIPF1,ITGA3,GNG11,RRAS,ITGA5,MMP2,PLXND1,GNG12,ITGA4,NRP1
Neuregulin Signaling	3.34	0.0526	SHC1,ITGA3,RRAS,ITGA5,ITGA4
FAK Signaling	3.34	0.051	ITGA3,RRAS,ITGA5,TNS1,ITGA4
PPAR Signaling	3.25	0.05	SHC1,RRAS,PDGFRA,PTGS2,IL1RAP
Hepatic Fibrosis / Hepatic Stellate Cell Activation	3.25	0.0429	TGFBR2,TLR4,CCL2,PDGFRA,MMP2,IL1RAP
Leukocyte Extravasation Signaling	3.22	0.0357	WIPF1,ITGA3,MMP14,CD44,ITGA5,MMP2,ITGA4
Integrin Signaling	3.2	0.0341	SHC1,WIPF1,ITGA3,RRAS,ITGA5,RHOJ,ITGA4
Regulation of Cellular Mechanics by Calpain Protease	3.13	0.0571	ITGA3,RRAS,ITGA5,ITGA4
Cholecystokinin/Gastrin-mediated Signaling	3.02	0.0495	SHC1,RRAS,RHOJ,MEF2C,PTGS2
Rac Signaling	2.98	0.0427	ITGA3,RRAS,CD44,ITGA5,ITGA4
Agrin Interactions at Neuromuscular Junction	2.8	0.0597	ITGA3,RRAS,ITGA5,ITGA4
Signaling by Rho Family GTPases	2.74	0.0277	WIPF1,ITGA3,GNG11,ITGA5,RHOJ,GNG12,ITGA4
MIF-mediated Glucocorticoid Regulation	2.73	0.0811	TLR4,CD74,PTGS2
Agranulocyte Adhesion and Diapedesis	2.71	0.0341	ITGA3,CCL2,MMP14,ITGA5,MMP2,ITGA4
Role of NFAT in Cardiac Hypertrophy	2.69	0.0321	TGFBR2,SHC1,GNG11,RRAS,MEF2C,GNG12
NF-ÎºB Activation by Viruses	2.67	0.0506	ITGA3,RRAS,ITGA5,ITGA4
IL-8 Signaling	2.6	0.0312	GNG11,RRAS,RHOJ,MMP2,PTGS2,GNG12
ERK/MAPK Signaling	2.58	0.0302	SHC1,ITGA3,RRAS,ITGA5,ELK3,ITGA4
Inhibition of Matrix Metalloproteases	2.55	0.0789	MMP14,MMP2,TFPI2
Chondroitin Sulfate Degradation (Metazoa)	2.46	0.167	CD44,HEXB
MIF Regulation of Innate Immunity	2.46	0.0667	TLR4,CD74,PTGS2
Dermatan Sulfate Degradation (Metazoa)	2.39	0.154	CD44,HEXB
Regulation of eIF4 and p70S6K Signaling	2.37	0.0316	SHC1,ITGA3,RRAS,ITGA5,ITGA4
G Beta Gamma Signaling	2.37	0.04	SHC1,GNG11,RRAS,GNG12
Virus Entry via Endocytic Pathways	2.36	0.0435	ITGA3,RRAS,ITGA5,ITGA4
Actin Cytoskeleton Signaling	2.31	0.0261	SHC1,ITGA3,RRAS,ITGA5,GNG12,ITGA4
HMGB1 Signaling	2.29	0.0412	TLR4,CCL2,RRAS,RHOJ
Cardiac Hypertrophy Signaling	2.22	0.0262	TGFBR2,GNG11,RRAS,RHOJ,MEF2C,GNG12
Paxillin Signaling	2.19	0.0364	ITGA3,RRAS,ITGA5,ITGA4
NF-ÎºB Signaling	2.06	0.0284	TGFBR2,TLR4,RRAS,PDGFRA,CASP8
Myc Mediated Apoptosis Signaling	2.03	0.05	SHC1,RRAS,CASP8
Retinoic acid Mediated Apoptosis Signaling	2.01	0.0492	TIPARP,CASP8,RARG
Antiproliferative Role of Somatostatin Receptor 2	1.99	0.0469	GNG11,RRAS,GNG12
NAD Salvage Pathway II	1.98	0.0952	NMRK1,NT5E
GÎ±i Signaling	1.91	0.0312	SHC1,GNG11,RRAS,GNG12
LXR/RXR Activation	1.89	0.0317	TLR4,CCL2,PTGS2,IL1RAP
Glucocorticoid Receptor Signaling	1.89	0.0217	TGFBR2,SHC1,CCL2,RRAS,PLAU,PTGS2
Thrombin Signaling	1.88	0.0254	SHC1,GNG11,RRAS,RHOJ,GNG12
Role of MAPK Signaling in the Pathogenesis of Influenza	1.88	0.0455	CCL2,RRAS,PTGS2
Glycerol-3-phosphate Shuttle	1.83	0.5	GPD2
Cdc42 Signaling	1.8	0.028	WIPF1,ITGA3,ITGA5,ITGA4
TREM1 Signaling	1.8	0.0411	TLR4,CCL2,ITGA5
Caveolar-mediated Endocytosis Signaling	1.78	0.037	ITGA3,ITGA5,ITGA4
IL-17 Signaling	1.78	0.0405	CCL2,RRAS,PTGS2
Ovarian Cancer Signaling	1.78	0.029	RRAS,CD44,MMP2,PTGS2
STAT3 Pathway	1.76	0.0405	TGFBR2,RRAS,PDGFRA
IL-4 Signaling	1.76	0.04	SHC1,IL13RA1,RRAS
VEGF Family Ligand-Receptor Interactions	1.72	0.0385	SHC1,RRAS,NRP1
PDGF Signaling	1.7	0.038	SHC1,RRAS,PDGFRA
Reelin Signaling in Neurons	1.67	0.0366	ITGA3,ITGA5,ITGA4
G Protein Signaling Mediated by Tubby	1.65	0.0541	GNG11,GNG12
Role of Osteoblasts, Osteoclasts and Chondrocytes in Rheumatoid Arthritis	1.65	0.0222	ITGA3,FRZB,MMP14,ITGA5,IL1RAP
Glioblastoma Multiforme Signaling	1.63	0.0255	SHC1,RRAS,PDGFRA,RHOJ
Î±-Adrenergic Signaling	1.59	0.0326	GNG11,RRAS,GNG12
Bladder Cancer Signaling	1.58	0.0337	RRAS,MMP14,MMP2
CXCR4 Signaling	1.58	0.025	GNG11,RRAS,RHOJ,GNG12
Coagulation System	1.55	0.0571	PLAU,TFPI
Germ Cell-Sertoli Cell Junction Signaling	1.55	0.0255	TGFBR2,ITGA3,RRAS,RHOJ
Spermine and Spermidine Degradation I	1.53	0.25	SAT1
IL-1 Signaling	1.52	0.0294	GNG11,IL1RAP,GNG12
SAPK/JNK Signaling	1.49	0.03	SHC1,GNG11,RRAS
Glioma Signaling	1.48	0.0283	SHC1,RRAS,PDGFRA
Telomerase Signaling	1.46	0.0303	SHC1,RRAS,ELK3
Thyroid Cancer Signaling	1.45	0.0488	SHC1,RRAS
Role of NFAT in Regulation of the Immune Response	1.44	0.0215	GNG11,RRAS,MEF2C,GNG12
Endothelin-1 Signaling	1.44	0.0237	SHC1,RRAS,PTGS2,CASP8
Wnt/Î²-catenin Signaling	1.44	0.0235	TGFBR2,FRZB,CD44,RARG
Glycerol Degradation I	1.44	0.2	GPD2
NAD Salvage Pathway III	1.44	0.2	NMRK1
Acetate Conversion to Acetyl-CoA	1.44	0.2	ACSS3
Acute Phase Response Signaling	1.43	0.0231	SHC1,RRAS,OSMR,IL1RAP
Role of RIG1-like Receptors in Antiviral Innate Immunity	1.43	0.0444	CASP8,TRIM25
FcÎ³RIIB Signaling in B Lymphocytes	1.43	0.0408	SHC1,RRAS
CREB Signaling in Neurons	1.42	0.0216	SHC1,GNG11,RRAS,GNG12
HGF Signaling	1.42	0.0294	RRAS,PTGS2,ELK3
HIF1Î± Signaling	1.41	0.0294	RRAS,MMP14,MMP2
Sertoli Cell-Sertoli Cell Junction Signaling	1.39	0.0219	ITGA3,RRAS,ITGA5,ITGA4
Chondroitin and Dermatan Biosynthesis	1.36	0.167	CHPF
Ceramide Biosynthesis	1.36	0.167	SPTLC3
Superoxide Radicals Degradation	1.36	0.167	NQO1
Glycogen Biosynthesis II (from UDP-D-Glucose)	1.36	0.167	GBE1
MSP-RON Signaling Pathway	1.35	0.0426	TLR4,CCL2
Regulation of the Epithelial-Mesenchymal Transition Pathway	1.35	0.0213	TGFBR2,RRAS,TWIST1,MMP2
fMLP Signaling in Neutrophils	1.34	0.0252	GNG11,RRAS,GNG12
Renin-Angiotensin Signaling	1.33	0.0265	SHC1,CCL2,RRAS
Sphingosine-1-phosphate Signaling	1.33	0.0261	PDGFRA,RHOJ,CASP8
Androgen Signaling	1.31	0.0229	SHC1,GNG11,GNG12
Tryptophan Degradation to 2-amino-3-carboxymuconate Semialdehyde	1.29	0.143	TDO2
CCR3 Signaling in Eosinophils	1.28	0.0248	GNG11,RRAS,GNG12
Breast Cancer Regulation by Stathmin1	1.27	0.0203	SHC1,GNG11,RRAS,GNG12
p38 MAPK Signaling	1.25	0.0259	TGFBR2,MEF2C,IL1RAP
IL-6 Signaling	1.25	0.0246	SHC1,RRAS,IL1RAP
Semaphorin Signaling in Neurons	1.24	0.0385	RHOJ,NRP1
Airway Pathology in Chronic Obstructive Pulmonary Disease	1.24	0.125	MMP2
P2Y Purigenic Receptor Signaling Pathway	1.24	0.024	GNG11,RRAS,GNG12
IL-2 Signaling	1.23	0.0357	SHC1,RRAS
Role of IL-17A in Arthritis	1.21	0.0333	CCL2,PTGS2
Thrombopoietin Signaling	1.2	0.0339	SHC1,RRAS
Role of Macrophages, Fibroblasts and Endothelial Cells in Rheumatoid Arthritis	1.19	0.0161	TLR4,FRZB,CCL2,RRAS,IL1RAP
Prostanoid Biosynthesis	1.19	0.111	PTGS2
ErbB2-ErbB3 Signaling	1.18	0.0345	SHC1,RRAS
ErbB4 Signaling	1.16	0.0323	SHC1,RRAS
Death Receptor Signaling	1.16	0.0323	TNFRSF21,CASP8
Role of JAK1 and JAK3 in Î³c Cytokine Signaling	1.13	0.0317	SHC1,RRAS
IL-15 Signaling	1.12	0.0308	SHC1,RRAS
Huntington's Disease Signaling	1.11	0.0175	SHC1,GNG11,CASP8,GNG12
GM-CSF Signaling	1.11	0.0303	SHC1,RRAS
Hepatic Cholestasis	1.1	0.0213	TLR4,CYP27A1,IL1RAP
ERK5 Signaling	1.1	0.0312	RRAS,MEF2C
Guanosine Nucleotides Degradation III	1.07	0.0833	NT5E
Erythropoietin Signaling	1.05	0.027	SHC1,RRAS
CCR5 Signaling in Macrophages	1.05	0.0247	GNG11,GNG12
JAK/Stat Signaling	1.05	0.0286	SHC1,RRAS
Neurotrophin/TRK Signaling	1.05	0.0286	SHC1,RRAS
GDNF Family Ligand-Receptor Interactions	1.04	0.0286	SHC1,RRAS
Chemokine Signaling	1.04	0.0294	CCL2,RRAS
Macropinocytosis Signaling	1.04	0.0263	RRAS,ITGA5
NAD biosynthesis II (from tryptophan)	1.03	0.0769	TDO2
Urate Biosynthesis/Inosine 5'-phosphate Degradation	1.03	0.0769	NT5E
Bile Acid Biosynthesis, Neutral Pathway	1.03	0.0769	CYP27A1
GÎ±q Signaling	1.03	0.0191	GNG11,RHOJ,GNG12
IL-3 Signaling	1.01	0.0274	SHC1,RRAS
FLT3 Signaling in Hematopoietic Progenitor Cells	1.01	0.0274	SHC1,RRAS
PEDF Signaling	1.01	0.026	RRAS,CASP8
LPS-stimulated MAPK Signaling	0.988	0.0253	TLR4,RRAS
Prolactin Signaling	0.988	0.026	SHC1,RRAS
Ephrin B Signaling	0.988	0.0253	GNG11,GNG12
Molecular Mechanisms of Cancer	0.977	0.0138	TGFBR2,SHC1,RRAS,RHOJ,CASP8
The Visual Cycle	0.974	0.0625	RDH10
Adenosine Nucleotides Degradation II	0.974	0.0667	NT5E
Fatty Acid Î±-oxidation	0.974	0.0667	PTGS2
Oxidative Ethanol Degradation III	0.974	0.037	ACSS3
HER-2 Signaling in Breast Cancer	0.958	0.025	RRAS,MMP2
Granzyme B Signaling	0.948	0.0625	CASP8
Extrinsic Prothrombin Activation Pathway	0.948	0.0625	TFPI
Putrescine Degradation III	0.948	0.0625	SAT1
Regulation of IL-2 Expression in Activated and Anergic T Lymphocytes	0.94	0.0238	TGFBR2,RRAS
Ethanol Degradation IV	0.923	0.0588	ACSS3
Regulation of Actin-based Motility by Rho	0.904	0.0233	WIPF1,RHOJ
Differential Regulation of Cytokine Production in Macrophages and T Helper Cells by IL-17A and IL-17F	0.9	0.0556	CCL2
Purine Nucleotides Degradation II (Aerobic)	0.9	0.0556	NT5E
D-myo-inositol (1,4,5)-trisphosphate Degradation	0.9	0.0556	INPP1
Melanocyte Development and Pigmentation Signaling	0.887	0.023	SHC1,RRAS
ErbB Signaling	0.879	0.023	SHC1,RRAS
Cardiomyocyte Differentiation via BMP Receptors	0.878	0.05	MEF2C
Tryptophan Degradation III (Eukaryotic)	0.878	0.0526	TDO2
Factors Promoting Cardiogenesis in Vertebrates	0.863	0.022	TGFBR2,MEF2C
CDK5 Signaling	0.863	0.0225	ITGA3,RRAS
UVA-Induced MAPK Signaling	0.863	0.0225	TIPARP,RRAS
TGF-Î² Signaling	0.863	0.0215	TGFBR2,RRAS
Protein Kinase A Signaling	0.859	0.0134	TGFBR2,GNG11,PTGS2,EYA1,GNG12
Apoptosis Signaling	0.855	0.0217	RRAS,CASP8
VEGF Signaling	0.847	0.0211	SHC1,RRAS
NRF2-mediated Oxidative Stress Response	0.836	0.016	RRAS,NQO1,SQSTM1
Chronic Myeloid Leukemia Signaling	0.824	0.0196	TGFBR2,RRAS
Polyamine Regulation in Colon Cancer	0.819	0.0417	SAT1
Differential Regulation of Cytokine Production in Intestinal Epithelial Cells by IL-17A and IL-17F	0.801	0.0435	CCL2
IGF-1 Signaling	0.788	0.0196	SHC1,RRAS
Tumoricidal Function of Hepatic Natural Killer Cells	0.784	0.0417	CASP8
Superpathway of D-myo-inositol (1,4,5)-trisphosphate Metabolism	0.784	0.0417	INPP1
Role of JAK family kinases in IL-6-type Cytokine Signaling	0.768	0.0385	OSMR
Antiproliferative Role of TOB in T Cell Signaling	0.753	0.0385	TGFBR2
Type I Diabetes Mellitus Signaling	0.728	0.0177	CASP8,IL1RAP
Pancreatic Adenocarcinoma Signaling	0.728	0.0174	TGFBR2,PTGS2
NGF Signaling	0.728	0.018	SHC1,RRAS
Corticotropin Releasing Hormone Signaling	0.722	0.0175	MEF2C,PTGS2
Role of Tissue Factor in Cancer	0.722	0.0183	ITGA3,RRAS
GÎ±s Signaling	0.716	0.0174	GNG11,GNG12
Natural Killer Cell Signaling	0.71	0.018	SHC1,RRAS
Role of NANOG in Mammalian Embryonic Stem Cell Pluripotency	0.71	0.0177	SHC1,RRAS
Retinoate Biosynthesis I	0.71	0.0333	RDH10
Ethanol Degradation II	0.697	0.0333	ACSS3
LPS/IL-1 Mediated Inhibition of RXR Function	0.685	0.0135	TLR4,ACOX1,IL1RAP
Cytotoxic T Lymphocyte-mediated Apoptosis of Target Cells	0.684	0.0294	CASP8
Retinol Biosynthesis	0.684	0.0312	RDH10
Inhibition of Angiogenesis by TSP1	0.672	0.0312	TGFBR2
Role of JAK2 in Hormone-like Cytokine Signaling	0.672	0.0294	SHC1
GÎ±12/13 Signaling	0.664	0.0163	RRAS,MEF2C
Circadian Rhythm Signaling	0.66	0.0286	BHLHE40
TWEAK Signaling	0.66	0.027	CASP8
p70S6K Signaling	0.659	0.0164	SHC1,RRAS
IL-9 Signaling	0.648	0.0263	BCL3
Interferon Signaling	0.648	0.0294	IFIT3
Atherosclerosis Signaling	0.648	0.0153	CCL2,ITGA4
IL-17A Signaling in Fibroblasts	0.637	0.0256	CCL2
PI3K Signaling in B Lymphocytes	0.632	0.0156	TLR4,RRAS
Estrogen Receptor Signaling	0.617	0.015	SHC1,RRAS
Antigen Presentation Pathway	0.616	0.025	CD74
Insulin Receptor Signaling	0.607	0.0153	SHC1,RRAS
Relaxin Signaling	0.588	0.0138	GNG11,GNG12
Human Embryonic Stem Cell Pluripotency	0.588	0.0134	TGFBR2,PDGFRA
Cardiac Î²-adrenergic Signaling	0.588	0.0143	GNG11,GNG12
Role of PKR in Interferon Induction and Antiviral Response	0.587	0.0227	CASP8
Aryl Hydrocarbon Receptor Signaling	0.584	0.0142	NQO1,RARG
Role of Hypercytokinemia/hyperchemokinemia in the Pathogenesis of Influenza	0.578	0.0244	CCL2
Role of IL-17F in Allergic Inflammatory Airway Diseases	0.578	0.0233	CCL2
Melanoma Signaling	0.569	0.0227	RRAS
UVC-Induced MAPK Signaling	0.569	0.0238	RRAS
iNOS Signaling	0.56	0.0213	TLR4
Chondroitin Sulfate Biosynthesis (Late Stages)	0.552	0.0227	CHPF
Epithelial Adherens Junction Signaling	0.536	0.0139	TGFBR2,RRAS
TNFR1 Signaling	0.528	0.0196	CASP8
CNTF Signaling	0.513	0.0192	RRAS
CD27 Signaling in Lymphocytes	0.498	0.0182	CASP8
Endometrial Cancer Signaling	0.491	0.0182	RRAS
Chondroitin Sulfate Biosynthesis	0.491	0.0192	CHPF
B Cell Receptor Signaling	0.489	0.0123	SHC1,RRAS
Dermatan Sulfate Biosynthesis	0.478	0.0185	CHPF
Toll-like Receptor Signaling	0.472	0.0175	TLR4
Mitochondrial Dysfunction	0.468	0.0121	GPD2,CASP8
EGF Signaling	0.465	0.0172	SHC1
Glutamate Receptor Signaling	0.465	0.0164	GNG11
Induction of Apoptosis by HIV1	0.447	0.0159	CASP8
Eicosanoid Signaling	0.436	0.0164	PTGS2
RAR Activation	0.435	0.0112	RDH10,RARG
EIF2 Signaling	0.435	0.011	SHC1,RRAS
Estrogen-Dependent Breast Cancer Signaling	0.43	0.0149	RRAS
Hypoxia Signaling in the Cardiovascular System	0.425	0.0156	NQO1
Angiopoietin Signaling	0.414	0.0141	RRAS
Non-Small Cell Lung Cancer Signaling	0.414	0.0137	RRAS
Production of Nitric Oxide and Reactive Oxygen Species in Macrophages	0.413	0.0108	TLR4,RHOJ
ILK Signaling	0.408	0.0108	RHOJ,PTGS2
mTOR Signaling	0.405	0.0106	RRAS,RHOJ
T Helper Cell Differentiation	0.404	0.0145	TGFBR2
Clathrin-mediated Endocytosis Signaling	0.402	0.0105	ITGA5,SH3KBP1
IL-10 Signaling	0.399	0.0139	IL1RAP
Renal Cell Carcinoma Signaling	0.394	0.0141	RRAS
Small Cell Lung Cancer Signaling	0.385	0.0119	PTGS2
BMP signaling pathway	0.371	0.0128	RRAS
Acute Myeloid Leukemia Signaling	0.358	0.0123	RRAS
Ceramide Signaling	0.346	0.0119	RRAS
Prostate Cancer Signaling	0.346	0.011	RRAS
Altered T Cell and B Cell Signaling in Rheumatoid Arthritis	0.342	0.0116	TLR4
Communication between Innate and Adaptive Immune Cells	0.338	0.0108	TLR4
FXR/RXR Activation	0.331	0.0119	CYP27A1
TR/RXR Activation	0.327	0.0112	BCL3
Crosstalk between Dendritic Cells and Natural Killer Cells	0.313	0.011	TLR4
Role of Pattern Recognition Receptors in Recognition of Bacteria and Viruses	0.306	0.0105	TLR4
Mouse Embryonic Stem Cell Pluripotency	0.293	0.0101	RRAS
T Cell Receptor Signaling	0.29	0.0098	RRAS
iCOS-iCOSL Signaling in T Helper Cells	0.269	0.00893	SHC1
Fc Epsilon RI Signaling	0.253	0.00901	RRAS
G-Protein Coupled Receptor Signaling	0.247	0.00766	SHC1,RRAS
Hereditary Breast Cancer Signaling	0.245	0.0084	RRAS
Xenobiotic Metabolism Signaling	0.243	0.0076	RRAS,NQO1
PKCÎ¸ Signaling in T Lymphocytes	0.243	0.00787	RRAS
Synaptic Long Term Potentiation	0.236	0.00855	RRAS
14-3-3-mediated Signaling	0.236	0.00847	RRAS
eNOS Signaling	0.218	0.00775	CASP8
GNRH Signaling	0.212	0.00741	RRAS
IL-12 Signaling and Production in Macrophages	0.204	0.0073	TLR4
3-phosphoinositide Degradation	0.2	0.0068	INPP4B
Upstream Regulators
Upstream Regulator	Molecule Type	p-value of overlap	Target molecules in dataset	Mechanistic Network
SMARCA4	transcription regulator	8.05e-10	CCL2,CD44,CD74,CTSB,DLX2,EMP3,HEXB,IFI16,ITGA3,ITGA5,MMP2,NRP1
PGR	ligand-dependent nuclear receptor	8.79e-06	ACOX1,CD44,PLAU,PRRX1,PTGS2,SERPINB8,TNC
TP63	transcription regulator	2.36e-05	BHLHE40,FBN1,IL1RAP,ITGA3,ITGA4,PLAU,TNC
HBP1	transcription regulator	4.38e-05	CTSB,PTGS2
SP1	transcription regulator	0.000103	CCL2,ENG,MMP2,PLAU,PTGS2,RRAS,TFPI2,TGFBR2
SP3	transcription regulator	0.000217	MMP2,PLAU,PTGS2,RRAS,TGFBR2
PPRC1	transcription regulator	0.000225	GNG11,PHLDA1,PTGS2,TMEM154
ERG	transcription regulator	0.000233	ARHGAP31,DOCK10,RBMS1,RHOJ,RRAS,WIPF1
PKNOX1	transcription regulator	0.000261	CCL2,PLAU
SND1	enzyme	0.000349	EMP1,ETV1,PTGS2
STAT3	transcription regulator	0.000391	BCL3,CCL2,MMP2,PTGS2,TWIST1
SPDEF	transcription regulator	0.000598	ITGA3,ITGA5,PLAU,TNC
MITF	transcription regulator	0.000923	CD44,ITGA3,MMP14
CEBPA	transcription regulator	0.00103	MT2A,PLOD2,PTGS2,RAB31,SERPINI1
RELA	transcription regulator	0.00154	CCL2,CD44,PTGS2,TFPI2,TWIST1
NUPR1	transcription regulator	0.00158	ETV1,FAM114A1,IL13RA1,PHLDA1,PMP22,PXDC1,RBMS1,RFTN2,SAT1,TFAP2A
CTNNB1	transcription regulator	0.00223	CD44,MMP14,MMP2,PLAU,SQSTM1
HIF1A	transcription regulator	0.00268	ITGA5,MMP2,PLOD2,PTGS2,SLC16A4
PPARG	ligand-dependent nuclear receptor	0.00311	CCL2,PTGS2,TGFBR2
JUN	transcription regulator	0.00358	CCL2,MMP2,PTGS2,ZFP36
BACH1	transcription regulator	0.00378	NQO1,SQSTM1
HOXD10	transcription regulator	0.00435	ITGA3,MMP14
TWIST2	transcription regulator	0.00435	CD44,TWIST1
SMARCD3	transcription regulator	0.00435	CD44,ITGA3
T	transcription regulator	0.00435	CD44,ITGA3
MREB-BF	other	0.00664	MT2A
MTF1	transcription regulator	0.00664	MT2A
PRDX1	enzyme	0.00664	PTGS2
WISP2	growth factor	0.00664	TGFBR2
UBE2D1	enzyme	0.00664	PTGS2
DBP	transcription regulator	0.00664	NQO1
ILF3	transcription regulator	0.00664	PLAU
CCNA1	other	0.00664	MMP2
NR1D1	ligand-dependent nuclear receptor	0.00664	TLR4
HDAC1	transcription regulator	0.00779	CD44,PTGS2,TGFBR2
TCF4	transcription regulator	0.011	PLAU,SQSTM1
ZNF217	transcription regulator	0.0113	CCL2,IFI16,LYPD1
NR3C1	ligand-dependent nuclear receptor	0.0127	BHLHE40,CCL2,EMP1,IL1RAP,PTGS2,SH3KBP1,TNFRSF21
RBPJ	transcription regulator	0.0128	CD44,TNC
MSX2	transcription regulator	0.0132	TWIST1
SP100	transcription regulator	0.0132	PLAU
KHDRBS1	transcription regulator	0.0132	CD44
CDKN2C	transcription regulator	0.0132	CCL2
PBX2	transcription regulator	0.0132	CCL2
POU5F1	transcription regulator	0.0191	DLX1,LHX2
SQSTM1	transcription regulator	0.0198	NQO1
VAV1	transcription regulator	0.0198	PTGS2
LCOR	transcription regulator	0.0198	TFPI2
MAF	transcription regulator	0.0198	NQO1
RCOR1	transcription regulator	0.0198	SCN1A
CRTC1	transcription regulator	0.0198	NQO1
SOX2	transcription regulator	0.0226	DLX1,LHX2
ETV5	transcription regulator	0.0226	ITGA5,MMP2
GLI1	transcription regulator	0.0234	MEF2C,MMP2,TNC
PDX1	transcription regulator	0.0238	CD44,GNG12
RUNX2	transcription regulator	0.0251	MMP14,PLAU
HTATIP2	transcription regulator	0.0263	MMP2
HOXA9	transcription regulator	0.0263	CCL2
NFATC1	transcription regulator	0.0263	PTGS2
NR2F2	ligand-dependent nuclear receptor	0.0263	NRP1
SUZ12	enzyme	0.0263	PLAU,RBMS1
MYC	transcription regulator	0.0269	CD44,ITGA3,PLAU,SAT1
AR	ligand-dependent nuclear receptor	0.0313	ETV1,TGFBR2,WIPF1
MBD2	transcription regulator	0.0317	MMP2,PLAU
TP73	transcription regulator	0.0317	BHLHE40,TWIST1
Cbp/p300	group	0.0328	PTGS2
Nfat (family)	group	0.0328	PTGS2
ZFP36	transcription regulator	0.0328	PTGS2
KLF1	transcription regulator	0.0328	CD44
DAXX	transcription regulator	0.0328	CASP8
BAG1	other	0.0328	PTGS2
Creb	group	0.0346	MMP2,PTGS2
TP53	transcription regulator	0.0391	BCL3,BHLHE40,CASP8,ENG,MMP2,TGFBR2,TWIST1
ETS	group	0.0392	ENG
NFATC3	transcription regulator	0.0392	PTGS2
KAT2B	transcription regulator	0.0392	PTGS2
RXRA	ligand-dependent nuclear receptor	0.042	ENG,RARG
Histone h4	group	0.0452	PTGS2,TGFBR2
WWTR1	transcription regulator	0.0456	CD44
ZNF652	other	0.0456	TGFBR2
BCL6	transcription regulator	0.0468	CD44,ITGA3
EP300	transcription regulator	0.0484	CCL2,PTGS2
FOS	transcription regulator	0.0484	CCL2,PTGS2
Bio Functions
Category	Diseases or Functions Annotation	p-Value	Molecules	# Molecules
Cancer	abdominal cancer	1.37e-08	ACOX1,ANKRD44,B4GALT1,BCHE,BHLHE40,CASP8,CCL2,CD44,CD74,CTSB,DDR2,DLX2,DOCK10,EMP1,EMP3,ENG,ETV1,EYA1,FAM198B,FBN1,FRZB,GBE1,GNG12,GPR155,IFI16,IFIT3,IL13RA1,IL1RAP,INPP1,INPP4B,ITGA3,ITGA4,ITGA5,KCNQ5,MAN1A1,MEF2C,MMP14,MMP2,MT2A,NQO1,NRP1,OSMR,PCOLCE,PDGFRA,PI15,PIEZO1,PLAU,PLOD2,PLXNA4,PMP22,PRRX1,PTGS2,PXDC1,RAB31,RARG,RDH10,RFTN2,RGL1,RHOJ,SAT1,SATB2,SCN1A,SERPINB8,SHC1,SLC16A4,SP110,SPARCL1…	88
Cellular Growth and Proliferation	proliferation of cells	2.07e-08	BCL3,BHLHE40,CASP8,CCL2,CD44,CD74,CTSB,EMP1,EMP3,ENG,ETV1,FBN1,FRZB,HEXB,IFI16,IFIT3,INPP4B,ITGA3,ITGA5,MMP14,MMP2,MT2A,NQO1,NRP1,OSMR,PDGFRA,PHLDA1,PLAU,PLXNA4,PMP22,PTGS2,RARG,RHOJ,SAT1,SH3KBP1,SHC1,SP110,SPARCL1,SQSTM1,TFAP2A,TFPI2,TGFBR2,TLR4,TNFRSF19,TNFRSF21,TWIST1,WIPF1,WWTR1,ZFP36	49
Cellular Movement	invasion of tumor cell lines	5.2e-08	CCL2,CD44,CTSB,ETV1,ITGA3,ITGA4,ITGA5,MMP14,MMP2,NRP1,PLAU,PTGS2,SATB2,SPARCL1,SQSTM1,TFAP2A,TFPI2,TGFBR2,TWIST1,WWTR1	20
Cell-To-Cell Signaling and Interaction	binding of cells	5.49e-08	BGN,CCL2,CD44,ENG,IL13RA1,ITGA3,ITGA4,ITGA5,MMP2,NRP1,NT5E,PLAU,TFPI,TLR4,TNC	15
Cellular Movement	invasion of cells	8.1e-08	CCL2,CD44,CTSB,ENG,ETV1,ITGA3,ITGA4,ITGA5,MMP14,MMP2,NRP1,PLAU,PTGS2,SATB2,SPARCL1,SQSTM1,TFAP2A,TFPI2,TGFBR2,TWIST1,WWTR1	21
Dermatological Diseases and Conditions	psoriasis	2.28e-07	CCL2,CTSB,FRZB,IFI16,IFIT3,IL13RA1,ITGA3,ITGA5,MMP14,MMP2,NRP1,OSMR,PLAU,PTGS2,RARG,SERPINB8,SHC1,TLR4,TNC,ZFP36	20
Cancer	pelvic cancer	2.3e-07	ACOX1,ANKRD44,BHLHE40,CASP8,CCL2,CD44,CD74,CTSB,DDR2,DOCK10,EMP3,ENG,ETV1,EYA1,FAM198B,FBN1,FRZB,GBE1,GPR155,IFIT3,IL13RA1,INPP4B,ITGA3,ITGA4,KCNQ5,MAN1A1,MEF2C,MMP14,MMP2,NQO1,NRP1,PDGFRA,PI15,PLAU,PLXNA4,PMP22,PTGS2,PXDC1,RARG,RDH10,RFTN2,RHOJ,RRAS,SAT1,SATB2,SERPINB8,SP110,SPARCL1,SRPX2,SSFA2,TBX15,TFAP2A,TFPI,TFPI2,TGFBR2,TNC,TNS1,TRIM38,WIPF1,WWTR1,ZFP36	61
Cancer	metastatic colorectal cancer	2.72e-07	CCL2,DDR2,EMP1,PCOLCE,PDGFRA,PLOD2,PRRX1,PTGS2,RAB31,TFPI,TWIST1	11
Gastrointestinal Disease	metastatic colorectal cancer	2.72e-07	CCL2,DDR2,EMP1,PCOLCE,PDGFRA,PLOD2,PRRX1,PTGS2,RAB31,TFPI,TWIST1	11
Cancer	female genital tract cancer	4.61e-07	ACOX1,ANKRD44,CASP8,CCL2,CD74,CTSB,DDR2,DOCK10,EMP3,ENG,ETV1,EYA1,FAM198B,FBN1,FRZB,GBE1,GPR155,IFIT3,IL13RA1,INPP4B,ITGA3,ITGA4,KCNQ5,MAN1A1,MEF2C,MMP14,MMP2,NRP1,PDGFRA,PLAU,PLXNA4,PMP22,PTGS2,PXDC1,RARG,RDH10,RFTN2,RHOJ,RRAS,SATB2,SERPINB8,SP110,SPARCL1,SRPX2,SSFA2,TBX15,TFAP2A,TFPI,TFPI2,TGFBR2,TNC,TNS1,TRIM38,WIPF1,WWTR1,ZFP36	56
Organismal Injury and Abnormalities	female genital tract cancer	4.61e-07	ACOX1,ANKRD44,CASP8,CCL2,CD74,CTSB,DDR2,DOCK10,EMP3,ENG,ETV1,EYA1,FAM198B,FBN1,FRZB,GBE1,GPR155,IFIT3,IL13RA1,INPP4B,ITGA3,ITGA4,KCNQ5,MAN1A1,MEF2C,MMP14,MMP2,NRP1,PDGFRA,PLAU,PLXNA4,PMP22,PTGS2,PXDC1,RARG,RDH10,RFTN2,RHOJ,RRAS,SATB2,SERPINB8,SP110,SPARCL1,SRPX2,SSFA2,TBX15,TFAP2A,TFPI,TFPI2,TGFBR2,TNC,TNS1,TRIM38,WIPF1,WWTR1,ZFP36	56
Reproductive System Disease	female genital tract cancer	4.61e-07	ACOX1,ANKRD44,CASP8,CCL2,CD74,CTSB,DDR2,DOCK10,EMP3,ENG,ETV1,EYA1,FAM198B,FBN1,FRZB,GBE1,GPR155,IFIT3,IL13RA1,INPP4B,ITGA3,ITGA4,KCNQ5,MAN1A1,MEF2C,MMP14,MMP2,NRP1,PDGFRA,PLAU,PLXNA4,PMP22,PTGS2,PXDC1,RARG,RDH10,RFTN2,RHOJ,RRAS,SATB2,SERPINB8,SP110,SPARCL1,SRPX2,SSFA2,TBX15,TFAP2A,TFPI,TFPI2,TGFBR2,TNC,TNS1,TRIM38,WIPF1,WWTR1,ZFP36	56
Cellular Growth and Proliferation	proliferation of tumor cell lines	5.12e-07	CASP8,CCL2,CD44,CTSB,EMP1,ENG,ETV1,IFI16,INPP4B,ITGA5,MMP14,MMP2,MT2A,NQO1,NRP1,PDGFRA,PLAU,PLXNA4,PTGS2,RARG,RHOJ,SAT1,SHC1,SP110,SPARCL1,TFAP2A,TFPI2,TGFBR2,TLR4,TWIST1,WWTR1,ZFP36	32
Cellular Development	proliferation of tumor cell lines	5.12e-07	CASP8,CCL2,CD44,CTSB,EMP1,ENG,ETV1,IFI16,INPP4B,ITGA5,MMP14,MMP2,MT2A,NQO1,NRP1,PDGFRA,PLAU,PLXNA4,PTGS2,RARG,RHOJ,SAT1,SHC1,SP110,SPARCL1,TFAP2A,TFPI2,TGFBR2,TLR4,TWIST1,WWTR1,ZFP36	32
Cellular Movement	invasion of breast cancer cell lines	6.18e-07	CD44,CTSB,ITGA3,ITGA5,MMP14,MMP2,PLAU,PTGS2,TGFBR2,TWIST1,WWTR1	11
Cell Death and Survival	cell death	8.97e-07	BCHE,BCL3,BHLHE40,CASP8,CCL2,CD44,CD74,CTSB,EMP1,EMP3,ENG,FRZB,GBE1,IFI16,ITGA3,ITGA5,MEF2C,MMP14,MT2A,NABP1,NQO1,NRP1,NT5E,PHLDA1,PLAU,PMP22,PTGS2,RARG,RHOJ,SAT1,SH3KBP1,SHC1,SQSTM1,TFAP2A,TGFBR2,TLR4,TNC,TNFRSF19,TNFRSF21,TWIST1,WIPF1	41
Cell-To-Cell Signaling and Interaction	binding of hematopoietic cell lines	9.31e-07	ENG,ITGA4,ITGA5,PLAU	4
Cellular Movement	cell movement	9.93e-07	CCL2,CD44,CTSB,DDR2,ENG,ITGA3,ITGA4,ITGA5,MMP14,MMP2,NRP1,PDGFRA,PLAU,PLXND1,PMP22,PTGS2,SHC1,SLC16A4,SPARCL1,SQSTM1,SRPX2,TFAP2A,TGFBR2,TLR4,TNC,TNS1,TWIST1,WWTR1	28
Cancer	metastasis	1.08e-06	CCL2,CD44,DDR2,EMP1,MMP14,MMP2,PCOLCE,PDGFRA,PLAU,PLOD2,PRRX1,PTGS2,RAB31,TFPI,TWIST1,ZFP36	16
Cellular Movement	migration of cells	1.14e-06	CCL2,CD44,CTSB,DDR2,ENG,ITGA3,ITGA4,ITGA5,MMP14,MMP2,NRP1,PDGFRA,PLAU,PLXND1,PMP22,PTGS2,SHC1,SLC16A4,SPARCL1,TFAP2A,TGFBR2,TLR4,TNC,TNS1,TWIST1,WWTR1	26
Cancer	head and neck tumor	1.25e-06	BGN,CASP8,CD44,EMP3,ENG,FRZB,ITGA5,MMP14,MMP2,NQO1,PDGFRA,PLOD2,PTGS2,RARG,RHOJ,SAT1,SERPINI1,TFPI,TGFBR2,TLR4,TNC,TWIST1	22
Cancer	digestive organ tumor	1.3e-06	ACOX1,ANKRD44,B4GALT1,BCHE,BGN,CASP8,CCL2,CD44,CD74,CTSB,DDR2,DLX2,DOCK10,EMP1,ENG,ETV1,EYA1,FAM49A,FRZB,GNG12,IFI16,INPP1,ITGA3,ITGA4,ITGA5,KCNQ5,MMP14,MMP2,MT2A,NQO1,NRP1,OSMR,PCOLCE,PDGFRA,PI15,PIEZO1,PLAU,PLOD2,PLXNA4,PMP22,PRRX1,PTGS2,RAB31,RGL1,SAT1,SCN1A,SHC1,SLC16A4,SP110,SPARCL1,SQSTM1,STK32B,TANC1,TDO2,TFPI,TGFBR2,TLR4,TNC,TNFRSF19,TNS1,TPCN1,TRIM25,TWIST1	63
Gastrointestinal Disease	digestive organ tumor	1.3e-06	ACOX1,ANKRD44,B4GALT1,BCHE,BGN,CASP8,CCL2,CD44,CD74,CTSB,DDR2,DLX2,DOCK10,EMP1,ENG,ETV1,EYA1,FAM49A,FRZB,GNG12,IFI16,INPP1,ITGA3,ITGA4,ITGA5,KCNQ5,MMP14,MMP2,MT2A,NQO1,NRP1,OSMR,PCOLCE,PDGFRA,PI15,PIEZO1,PLAU,PLOD2,PLXNA4,PMP22,PRRX1,PTGS2,RAB31,RGL1,SAT1,SCN1A,SHC1,SLC16A4,SP110,SPARCL1,SQSTM1,STK32B,TANC1,TDO2,TFPI,TGFBR2,TLR4,TNC,TNFRSF19,TNS1,TPCN1,TRIM25,TWIST1	63
Cell Death and Survival	necrosis	1.49e-06	BCHE,BCL3,BHLHE40,CASP8,CCL2,CD44,CD74,CTSB,EMP1,EMP3,ENG,GBE1,IFI16,ITGA3,MMP14,MT2A,NABP1,NQO1,NRP1,NT5E,PHLDA1,PLAU,PMP22,PTGS2,RARG,RHOJ,SAT1,SH3KBP1,SHC1,SQSTM1,TFAP2A,TGFBR2,TLR4,TNFRSF19,TNFRSF21,TWIST1	36
Cellular Movement	cell movement of tumor cell lines	1.52e-06	CCL2,CD44,CTSB,ENG,ITGA4,ITGA5,MMP14,MMP2,NRP1,PDGFRA,PLAU,PTGS2,SHC1,SLC16A4,SPARCL1,SQSTM1,TFAP2A,TLR4,TNC,TWIST1,WWTR1	21
Cellular Movement	cell movement of brain cancer cell lines	1.77e-06	MMP14,MMP2,NRP1,PDGFRA,PLAU,SHC1,SQSTM1,TWIST1	8
Cancer	liver cancer	2.18e-06	B4GALT1,CASP8,CD44,DDR2,ENG,MMP14,MMP2,MT2A,NQO1,OSMR,PDGFRA,PLAU,PTGS2,SPARCL1,SQSTM1,TDO2	16
Gastrointestinal Disease	liver cancer	2.18e-06	B4GALT1,CASP8,CD44,DDR2,ENG,MMP14,MMP2,MT2A,NQO1,OSMR,PDGFRA,PLAU,PTGS2,SPARCL1,SQSTM1,TDO2	16
Hepatic System Disease	liver cancer	2.18e-06	B4GALT1,CASP8,CD44,DDR2,ENG,MMP14,MMP2,MT2A,NQO1,OSMR,PDGFRA,PLAU,PTGS2,SPARCL1,SQSTM1,TDO2	16
Cell-To-Cell Signaling and Interaction	adhesion of mononuclear leukocytes	2.19e-06	CCL2,CD44,ITGA4,ITGA5,PLAU,TGFBR2,TLR4	7
Hematological System Development and Function	adhesion of mononuclear leukocytes	2.19e-06	CCL2,CD44,ITGA4,ITGA5,PLAU,TGFBR2,TLR4	7
Immune Cell Trafficking	adhesion of mononuclear leukocytes	2.19e-06	CCL2,CD44,ITGA4,ITGA5,PLAU,TGFBR2,TLR4	7
Tissue Development	adhesion of mononuclear leukocytes	2.19e-06	CCL2,CD44,ITGA4,ITGA5,PLAU,TGFBR2,TLR4	7
Cancer	uterine cancer	2.59e-06	ACOX1,ANKRD44,CASP8,CD74,CTSB,DDR2,DOCK10,EMP3,ENG,ETV1,EYA1,FAM198B,FBN1,FRZB,GBE1,GPR155,IFIT3,IL13RA1,INPP4B,ITGA3,ITGA4,KCNQ5,MAN1A1,MEF2C,MMP2,NRP1,PDGFRA,PLXNA4,PMP22,PTGS2,PXDC1,RARG,RDH10,RFTN2,RHOJ,SATB2,SERPINB8,SP110,SPARCL1,SRPX2,SSFA2,TBX15,TFAP2A,TFPI,TGFBR2,TNC,TNS1,TRIM38,WIPF1,WWTR1,ZFP36	51
Organismal Injury and Abnormalities	uterine cancer	2.59e-06	ACOX1,ANKRD44,CASP8,CD74,CTSB,DDR2,DOCK10,EMP3,ENG,ETV1,EYA1,FAM198B,FBN1,FRZB,GBE1,GPR155,IFIT3,IL13RA1,INPP4B,ITGA3,ITGA4,KCNQ5,MAN1A1,MEF2C,MMP2,NRP1,PDGFRA,PLXNA4,PMP22,PTGS2,PXDC1,RARG,RDH10,RFTN2,RHOJ,SATB2,SERPINB8,SP110,SPARCL1,SRPX2,SSFA2,TBX15,TFAP2A,TFPI,TGFBR2,TNC,TNS1,TRIM38,WIPF1,WWTR1,ZFP36	51
Reproductive System Disease	uterine cancer	2.59e-06	ACOX1,ANKRD44,CASP8,CD74,CTSB,DDR2,DOCK10,EMP3,ENG,ETV1,EYA1,FAM198B,FBN1,FRZB,GBE1,GPR155,IFIT3,IL13RA1,INPP4B,ITGA3,ITGA4,KCNQ5,MAN1A1,MEF2C,MMP2,NRP1,PDGFRA,PLXNA4,PMP22,PTGS2,PXDC1,RARG,RDH10,RFTN2,RHOJ,SATB2,SERPINB8,SP110,SPARCL1,SRPX2,SSFA2,TBX15,TFAP2A,TFPI,TGFBR2,TNC,TNS1,TRIM38,WIPF1,WWTR1,ZFP36	51
Cardiovascular Disease	vascular disease	2.89e-06	CASP8,CCL2,CTSB,ENG,FBN1,GBE1,ITGA4,MMP14,MMP2,NT5E,PDGFRA,PLAU,PLXND1,PTGS2,SAT1,SCN1A,SP110,TFPI,TGFBR2,TLR4,ZFP36	21
Tissue Development	formation of endothelial tube	3.09e-06	CCL2,CD44,MMP14,PLAU,TGFBR2	5
Cardiovascular System Development and Function	formation of endothelial tube	3.09e-06	CCL2,CD44,MMP14,PLAU,TGFBR2	5
Cellular Movement	transmigration of leukemia cell lines	3.99e-06	CCL2,ENG,TNC	3
Cell-To-Cell Signaling and Interaction	adhesion of kidney cells	4.48e-06	CCL2,ITGA3,ITGA4,PLAU,PLXND1,RRAS	6
Tissue Development	adhesion of kidney cells	4.48e-06	CCL2,ITGA3,ITGA4,PLAU,PLXND1,RRAS	6
Renal and Urological System Development and Function	adhesion of kidney cells	4.48e-06	CCL2,ITGA3,ITGA4,PLAU,PLXND1,RRAS	6
Cellular Movement	migration of tumor cell lines	5.46e-06	CCL2,CD44,ENG,ITGA4,MMP14,MMP2,NRP1,PDGFRA,PLAU,PTGS2,SHC1,SLC16A4,SPARCL1,TFAP2A,TLR4,TNC,TWIST1,WWTR1	18
Cell-To-Cell Signaling and Interaction	adhesion of lymphocytes	5.47e-06	CCL2,CD44,ITGA4,ITGA5,PLAU,TLR4	6
Hematological System Development and Function	adhesion of lymphocytes	5.47e-06	CCL2,CD44,ITGA4,ITGA5,PLAU,TLR4	6
Immune Cell Trafficking	adhesion of lymphocytes	5.47e-06	CCL2,CD44,ITGA4,ITGA5,PLAU,TLR4	6
Tissue Development	adhesion of lymphocytes	5.47e-06	CCL2,CD44,ITGA4,ITGA5,PLAU,TLR4	6
Cell-To-Cell Signaling and Interaction	binding of mononuclear leukocytes	6.64e-06	CCL2,CD44,ENG,ITGA4,NT5E,TNC	6
Hematological System Development and Function	binding of mononuclear leukocytes	6.64e-06	CCL2,CD44,ENG,ITGA4,NT5E,TNC	6
Dermatological Diseases and Conditions	Acne	8.52e-06	IL13RA1,ITGA4,MMP2,PTGS2,RARG,TLR4,TNC	7
Inflammatory Disease	Acne	8.52e-06	IL13RA1,ITGA4,MMP2,PTGS2,RARG,TLR4,TNC	7
Cancer	uterine tumor	8.73e-06	ACOX1,ANKRD44,CASP8,CD74,CTSB,DDR2,DOCK10,EMP3,ENG,ETV1,EYA1,FAM198B,FBN1,FRZB,GBE1,GNG11,GPR155,IFIT3,IL13RA1,INPP4B,ITGA3,ITGA4,KCNQ5,MAN1A1,MEF2C,MMP2,NRP1,PDGFRA,PLXNA4,PMP22,PTGS2,PXDC1,RARG,RDH10,RFTN2,RHOJ,SATB2,SERPINB8,SP110,SPARCL1,SRPX2,SSFA2,TBX15,TFAP2A,TFPI,TGFBR2,TNC,TNS1,TRIM38,WIPF1,WWTR1,ZFP36	52
Cardiovascular Disease	aortic aneurysm	8.74e-06	FBN1,MMP14,MMP2,PLAU,TGFBR2	5
Cell-To-Cell Signaling and Interaction	adhesion of kidney cell lines	9.97e-06	ITGA3,ITGA4,PLAU,PLXND1,RRAS	5
Tissue Development	adhesion of kidney cell lines	9.97e-06	ITGA3,ITGA4,PLAU,PLXND1,RRAS	5
Renal and Urological System Development and Function	adhesion of kidney cell lines	9.97e-06	ITGA3,ITGA4,PLAU,PLXND1,RRAS	5
Cancer	breast or colorectal cancer	1.08e-05	ACOX1,ANKRD44,B4GALT1,BCHE,BHLHE40,CASP8,CCL2,CD44,CTSB,DDR2,DLX2,DOCK10,EMP1,EMP3,ETV1,EYA1,FAM198B,FBN1,FRZB,GNG12,IFI16,INPP1,ITGA4,ITGA5,KCNQ5,MMP14,MMP2,MT2A,NQO1,NRP1,OSMR,PCOLCE,PDGFRA,PHLDA1,PI15,PIEZO1,PLAU,PLOD2,PLXNA4,PMP22,PRRX1,PTGS2,RAB31,RGL1,SAT1,SCN1A,SHC1,SLC16A4,SP110,SPARCL1,SSPN,STK32B,TANC1,TFPI,TGFBR2,TLR4,TNC,TNFRSF19,TNS1,TRIM25,TWIST1,WWTR1,ZFP36	63
Cardiovascular System Development and Function	development of cardiovascular system	1.1e-05	CCL2,CD44,CTSB,ENG,FBN1,MMP14,MMP2,NRP1,PLXNA4,PTGS2,RHOJ,TFAP2A,TGFBR2,TNC	14
Cell-To-Cell Signaling and Interaction	binding of prostate cancer cell lines	1.3e-05	CD44,ITGA3,ITGA5,NRP1	4
Cell-To-Cell Signaling and Interaction	adhesion of epithelial cells	1.35e-05	ENG,ITGA3,ITGA4,ITGA5,PLAU,RRAS	6
Tissue Development	adhesion of epithelial cells	1.35e-05	ENG,ITGA3,ITGA4,ITGA5,PLAU,RRAS	6
Cancer	endocrine gland tumor	1.7e-05	CD74,ENG,FRZB,ITGA3,ITGA5,MMP14,MMP2,PDGFRA,PLAU,PTGS2,SLC16A4,TGFBR2,TWIST1	13
Cellular Movement	transmigration of tumor cell lines	1.94e-05	CCL2,CD44,ENG,TNC	4
Cell Death and Survival	apoptosis	1.99e-05	BCL3,BHLHE40,CASP8,CCL2,CD44,CD74,CTSB,ENG,FRZB,IFI16,ITGA3,ITGA5,MEF2C,MMP14,MT2A,NQO1,NRP1,NT5E,PHLDA1,PLAU,PMP22,PTGS2,RARG,RHOJ,SAT1,SHC1,TFAP2A,TLR4,TNC,TNFRSF19,TNFRSF21,TWIST1	32
Cellular Movement	transmigration of cells	2.01e-05	CCL2,CD44,ENG,ITGA4,MMP14,TNC	6
Cellular Movement	adhesion of T lymphocytes	2.28e-05	CD44,ITGA4,ITGA5,PLAU,TLR4	5
Cell-To-Cell Signaling and Interaction	adhesion of T lymphocytes	2.28e-05	CD44,ITGA4,ITGA5,PLAU,TLR4	5
Hematological System Development and Function	adhesion of T lymphocytes	2.28e-05	CD44,ITGA4,ITGA5,PLAU,TLR4	5
Immune Cell Trafficking	adhesion of T lymphocytes	2.28e-05	CD44,ITGA4,ITGA5,PLAU,TLR4	5
Tissue Development	adhesion of T lymphocytes	2.28e-05	CD44,ITGA4,ITGA5,PLAU,TLR4	5
Cell-mediated Immune Response	adhesion of T lymphocytes	2.28e-05	CD44,ITGA4,ITGA5,PLAU,TLR4	5
Cell-To-Cell Signaling and Interaction	binding of tumor cell lines	2.3e-05	CD44,ITGA3,ITGA4,ITGA5,MMP2,NRP1,PLAU,TNC	8
Cancer	head and neck cancer	2.44e-05	BGN,CASP8,CD44,EMP3,ENG,ITGA5,MMP14,MMP2,NQO1,PDGFRA,PLOD2,PTGS2,RHOJ,SAT1,SERPINI1,TGFBR2,TLR4,TNC,TWIST1	19
Cell-To-Cell Signaling and Interaction	binding of lymphocytes	2.53e-05	CD44,ENG,ITGA4,NT5E,TNC	5
Hematological System Development and Function	binding of lymphocytes	2.53e-05	CD44,ENG,ITGA4,NT5E,TNC	5
Cell-To-Cell Signaling and Interaction	binding of leukocyte cell lines	3.28e-05	ENG,ITGA4,PLAU	3
Hematological System Development and Function	binding of leukocyte cell lines	3.28e-05	ENG,ITGA4,PLAU	3
Cancer	precancerous condition	3.29e-05	ACOX1,ANKRD44,B4GALT1,BCHE,CASP8,CCL2,CD44,CTSB,DDR2,DLX2,DOCK10,EMP1,ETV1,EYA1,FRZB,GNG12,IFI16,INPP1,ITGA4,ITGA5,KCNQ5,MMP2,NQO1,NRP1,OSMR,PCOLCE,PDGFRA,PI15,PIEZO1,PLAU,PLOD2,PLXNA4,PMP22,PRRX1,PTGS2,RAB31,RARG,RGL1,SAT1,SCN1A,SHC1,SLC16A4,SP110,SPARCL1,STK32B,TANC1,TFPI,TGFBR2,TLR4,TNC,TNFRSF19,TNS1,TRIM25,TWIST1	54
Cancer	follicular thyroid cancer	3.44e-05	ENG,ITGA5,MMP2,PDGFRA,PTGS2	5
Endocrine System Disorders	follicular thyroid cancer	3.44e-05	ENG,ITGA5,MMP2,PDGFRA,PTGS2	5
Cellular Movement	cell movement of leukemia cell lines	3.75e-05	CCL2,CD44,ENG,ITGA4,PLAU,SHC1,TNC	7
Cellular Movement	migration of mononuclear leukocytes	3.9e-05	CCL2,CD44,ITGA3,ITGA4,ITGA5,MMP14,PLAU,TLR4	8
Hematological System Development and Function	migration of mononuclear leukocytes	3.9e-05	CCL2,CD44,ITGA3,ITGA4,ITGA5,MMP14,PLAU,TLR4	8
Immune Cell Trafficking	migration of mononuclear leukocytes	3.9e-05	CCL2,CD44,ITGA3,ITGA4,ITGA5,MMP14,PLAU,TLR4	8
Cancer	hematologic cancer	4.16e-05	BAALC,BCHE,BCL3,CASP8,CCL2,CD74,FAM129B,IFIT3,IL1RAP,ITGA3,ITGA4,LRP10,MMP2,NQO1,OSMR,PDGFRA,PTGS2,RARG,SHC1,TFPI,TNS1	21
Hematological Disease	hematologic cancer	4.16e-05	BAALC,BCHE,BCL3,CASP8,CCL2,CD74,FAM129B,IFIT3,IL1RAP,ITGA3,ITGA4,LRP10,MMP2,NQO1,OSMR,PDGFRA,PTGS2,RARG,SHC1,TFPI,TNS1	21
Cardiovascular Disease	thrombosis of vein	4.16e-05	MMP2,PDGFRA,PLAU,PTGS2,TFPI	5
Hematological Disease	thrombosis of vein	4.16e-05	MMP2,PDGFRA,PLAU,PTGS2,TFPI	5
Cellular Movement	migration of breast cancer cell lines	4.3e-05	CCL2,MMP14,MMP2,NRP1,PLAU,SHC1,SLC16A4,TFAP2A,WWTR1	9
Cardiovascular System Development and Function	development of blood vessel	4.49e-05	CCL2,CD44,ENG,MMP14,MMP2,NRP1,PLXNA4,PTGS2,RHOJ,TFAP2A,TGFBR2,TNC	12
Organismal Development	development of blood vessel	4.49e-05	CCL2,CD44,ENG,MMP14,MMP2,NRP1,PLXNA4,PTGS2,RHOJ,TFAP2A,TGFBR2,TNC	12
Cancer	colorectal cancer	4.94e-05	ACOX1,ANKRD44,B4GALT1,BCHE,CASP8,CCL2,CD44,CTSB,DDR2,DLX2,DOCK10,EMP1,ETV1,EYA1,FRZB,GNG12,IFI16,INPP1,ITGA4,ITGA5,KCNQ5,MMP2,NQO1,NRP1,OSMR,PCOLCE,PDGFRA,PI15,PIEZO1,PLAU,PLOD2,PLXNA4,PMP22,PRRX1,PTGS2,RAB31,RGL1,SAT1,SCN1A,SHC1,SLC16A4,SP110,SPARCL1,STK32B,TANC1,TFPI,TGFBR2,TLR4,TNC,TNFRSF19,TNS1,TRIM25,TWIST1	53
Gastrointestinal Disease	colorectal cancer	4.94e-05	ACOX1,ANKRD44,B4GALT1,BCHE,CASP8,CCL2,CD44,CTSB,DDR2,DLX2,DOCK10,EMP1,ETV1,EYA1,FRZB,GNG12,IFI16,INPP1,ITGA4,ITGA5,KCNQ5,MMP2,NQO1,NRP1,OSMR,PCOLCE,PDGFRA,PI15,PIEZO1,PLAU,PLOD2,PLXNA4,PMP22,PRRX1,PTGS2,RAB31,RGL1,SAT1,SCN1A,SHC1,SLC16A4,SP110,SPARCL1,STK32B,TANC1,TFPI,TGFBR2,TLR4,TNC,TNFRSF19,TNS1,TRIM25,TWIST1	53
Cell Death and Survival	cell death of tumor cell lines	5.37e-05	BCHE,BCL3,BHLHE40,CASP8,CCL2,CD44,CTSB,ENG,GBE1,IFI16,MMP14,MT2A,NABP1,NQO1,NRP1,NT5E,PLAU,PTGS2,RARG,RHOJ,SAT1,SHC1,SQSTM1,TFAP2A,TGFBR2,TLR4,TNFRSF21,TWIST1	28
Cellular Movement	cell movement of liver cancer cells	5.51e-05	ITGA3,MMP2	2
Cellular Movement	migration of cord blood cells	5.51e-05	ITGA4,ITGA5	2
Cancer	endometrial cancer	5.62e-05	ACOX1,ANKRD44,CASP8,CD74,DDR2,DOCK10,EMP3,ENG,ETV1,EYA1,FAM198B,FBN1,FRZB,GBE1,GPR155,IFIT3,IL13RA1,INPP4B,ITGA3,ITGA4,KCNQ5,MAN1A1,MEF2C,MMP2,NRP1,PDGFRA,PLXNA4,PMP22,PTGS2,PXDC1,RDH10,RFTN2,RHOJ,SATB2,SERPINB8,SP110,SPARCL1,SRPX2,SSFA2,TBX15,TFAP2A,TNC,TNS1,TRIM38,WIPF1,WWTR1	46
Organismal Injury and Abnormalities	endometrial cancer	5.62e-05	ACOX1,ANKRD44,CASP8,CD74,DDR2,DOCK10,EMP3,ENG,ETV1,EYA1,FAM198B,FBN1,FRZB,GBE1,GPR155,IFIT3,IL13RA1,INPP4B,ITGA3,ITGA4,KCNQ5,MAN1A1,MEF2C,MMP2,NRP1,PDGFRA,PLXNA4,PMP22,PTGS2,PXDC1,RDH10,RFTN2,RHOJ,SATB2,SERPINB8,SP110,SPARCL1,SRPX2,SSFA2,TBX15,TFAP2A,TNC,TNS1,TRIM38,WIPF1,WWTR1	46
Reproductive System Disease	endometrial cancer	5.62e-05	ACOX1,ANKRD44,CASP8,CD74,DDR2,DOCK10,EMP3,ENG,ETV1,EYA1,FAM198B,FBN1,FRZB,GBE1,GPR155,IFIT3,IL13RA1,INPP4B,ITGA3,ITGA4,KCNQ5,MAN1A1,MEF2C,MMP2,NRP1,PDGFRA,PLXNA4,PMP22,PTGS2,PXDC1,RDH10,RFTN2,RHOJ,SATB2,SERPINB8,SP110,SPARCL1,SRPX2,SSFA2,TBX15,TFAP2A,TNC,TNS1,TRIM38,WIPF1,WWTR1	46
Cancer	hematological neoplasia	5.89e-05	BAALC,BCHE,BCL3,CASP8,CCL2,CD44,CD74,FAM129B,GPD2,IFIT3,IL1RAP,ITGA3,ITGA4,LRP10,MMP2,NQO1,OSMR,PDGFRA,PTGS2,RARG,SHC1,TFPI,TLR4,TNS1,TWIST1	25
Hematological Disease	hematological neoplasia	5.89e-05	BAALC,BCHE,BCL3,CASP8,CCL2,CD44,CD74,FAM129B,GPD2,IFIT3,IL1RAP,ITGA3,ITGA4,LRP10,MMP2,NQO1,OSMR,PDGFRA,PTGS2,RARG,SHC1,TFPI,TLR4,TNS1,TWIST1	25
Cardiovascular Disease	disorder of artery	6.59e-05	CASP8,CCL2,CTSB,FBN1,GBE1,ITGA4,MMP14,MMP2,PLAU,PLXND1,PTGS2,SAT1,TFPI,TGFBR2,TLR4,ZFP36	16
Cancer	lymphohematopoietic cancer	6.66e-05	BAALC,BCHE,BCL3,CASP8,CCL2,CD44,CD74,FAM129B,GPD2,IFIT3,IL1RAP,ITGA3,ITGA4,LRP10,MMP2,NQO1,OSMR,PDGFRA,PTGS2,RARG,SHC1,TFPI,TLR4,TNS1,TWIST1	25
Cellular Movement	migration of brain cancer cell lines	6.82e-05	MMP14,MMP2,PDGFRA,PLAU,SHC1,TWIST1	6
Cardiovascular System Development and Function	vasculogenesis	7.45e-05	CCL2,CD44,ENG,MMP14,MMP2,NRP1,PLXNA4,PTGS2,RHOJ,TFAP2A,TNC	11
Organismal Development	vasculogenesis	7.45e-05	CCL2,CD44,ENG,MMP14,MMP2,NRP1,PLXNA4,PTGS2,RHOJ,TFAP2A,TNC	11
Cellular Movement	Lymphocyte migration	7.45e-05	CCL2,CD44,ITGA3,ITGA4,ITGA5,PLAU,TLR4	7
Hematological System Development and Function	Lymphocyte migration	7.45e-05	CCL2,CD44,ITGA3,ITGA4,ITGA5,PLAU,TLR4	7
Immune Cell Trafficking	Lymphocyte migration	7.45e-05	CCL2,CD44,ITGA3,ITGA4,ITGA5,PLAU,TLR4	7
Carbohydrate Metabolism	binding of polysaccharide	7.91e-05	CD44,MMP14,TLR4,TNC	4
Cellular Movement	leukocyte migration	8.43e-05	CCL2,CD44,ENG,ITGA3,ITGA4,ITGA5,MMP14,PDGFRA,PLAU,PLXND1,TLR4	11
Immune Cell Trafficking	leukocyte migration	8.43e-05	CCL2,CD44,ENG,ITGA3,ITGA4,ITGA5,MMP14,PDGFRA,PLAU,PLXND1,TLR4	11
Cancer	hepatocellular carcinoma	9.99e-05	CASP8,DDR2,ENG,MMP14,MMP2,MT2A,NQO1,OSMR,PDGFRA,PLAU,PTGS2	11
Gastrointestinal Disease	hepatocellular carcinoma	9.99e-05	CASP8,DDR2,ENG,MMP14,MMP2,MT2A,NQO1,OSMR,PDGFRA,PLAU,PTGS2	11
Hepatic System Disease	hepatocellular carcinoma	9.99e-05	CASP8,DDR2,ENG,MMP14,MMP2,MT2A,NQO1,OSMR,PDGFRA,PLAU,PTGS2	11
Cell-To-Cell Signaling and Interaction	adhesion of embryonic cell lines	0.000102	ITGA3,ITGA4,PLAU,RRAS	4
Tissue Development	adhesion of embryonic cell lines	0.000102	ITGA3,ITGA4,PLAU,RRAS	4
Embryonic Development	adhesion of embryonic cell lines	0.000102	ITGA3,ITGA4,PLAU,RRAS	4
Cancer	neuroendocrine tumor	0.000104	CD74,ENG,FRZB,ITGA3,MMP14,PDGFRA,PLAU,SLC16A4,TWIST1	9
Cellular Movement	cell movement of tumor cells	0.000106	CD44,CTSB,ITGA3,MMP14,MMP2	5
Cellular Growth and Proliferation	proliferation of breast cancer cell lines	0.000107	CASP8,CD44,ITGA5,MMP14,NQO1,NRP1,PLAU,SAT1,TFAP2A,TGFBR2,TWIST1,WWTR1	12
Cellular Development	proliferation of breast cancer cell lines	0.000107	CASP8,CD44,ITGA5,MMP14,NQO1,NRP1,PLAU,SAT1,TFAP2A,TGFBR2,TWIST1,WWTR1	12
Inflammatory Disease	osteoarthritis	0.000111	CCL2,FRZB,MMP2,PTGS2,SCN1A,TFPI2,TLR4	7
Connective Tissue Disorders	osteoarthritis	0.000111	CCL2,FRZB,MMP2,PTGS2,SCN1A,TFPI2,TLR4	7
Skeletal and Muscular Disorders	osteoarthritis	0.000111	CCL2,FRZB,MMP2,PTGS2,SCN1A,TFPI2,TLR4	7
Tissue Development	growth of connective tissue	0.000114	CCL2,CD44,CD74,ITGA5,PDGFRA,PLAU,SH3KBP1,TGFBR2,TWIST1	9
Cell-To-Cell Signaling and Interaction	adhesion of epithelial cell lines	0.000115	ITGA3,ITGA4,PLAU,RRAS	4
Tissue Development	adhesion of epithelial cell lines	0.000115	ITGA3,ITGA4,PLAU,RRAS	4
Hair and Skin Development and Function	adhesion of epithelial cell lines	0.000115	ITGA3,ITGA4,PLAU,RRAS	4
Cellular Growth and Proliferation	proliferation of connective tissue cells	0.000119	CCL2,CD44,CD74,ITGA5,PDGFRA,PLAU,TGFBR2,TWIST1	8
Tissue Development	proliferation of connective tissue cells	0.000119	CCL2,CD44,CD74,ITGA5,PDGFRA,PLAU,TGFBR2,TWIST1	8
Cancer	gastrointestinal tract cancer	0.000128	ACOX1,ANKRD44,B4GALT1,BCHE,CASP8,CCL2,CD44,CTSB,DDR2,DLX2,DOCK10,EMP1,ETV1,EYA1,FRZB,GNG12,IFI16,INPP1,ITGA4,ITGA5,KCNQ5,MMP14,MMP2,NQO1,NRP1,OSMR,PCOLCE,PDGFRA,PI15,PIEZO1,PLAU,PLOD2,PLXNA4,PMP22,PRRX1,PTGS2,RAB31,RGL1,SAT1,SCN1A,SHC1,SLC16A4,SP110,SPARCL1,STK32B,TANC1,TFPI,TGFBR2,TLR4,TNC,TNFRSF19,TNS1,TRIM25,TWIST1	54
Gastrointestinal Disease	gastrointestinal tract cancer	0.000128	ACOX1,ANKRD44,B4GALT1,BCHE,CASP8,CCL2,CD44,CTSB,DDR2,DLX2,DOCK10,EMP1,ETV1,EYA1,FRZB,GNG12,IFI16,INPP1,ITGA4,ITGA5,KCNQ5,MMP14,MMP2,NQO1,NRP1,OSMR,PCOLCE,PDGFRA,PI15,PIEZO1,PLAU,PLOD2,PLXNA4,PMP22,PRRX1,PTGS2,RAB31,RGL1,SAT1,SCN1A,SHC1,SLC16A4,SP110,SPARCL1,STK32B,TANC1,TFPI,TGFBR2,TLR4,TNC,TNFRSF19,TNS1,TRIM25,TWIST1	54
Cellular Development	differentiation of cells	0.000136	BHLHE40,CASP8,CCL2,ENG,FRZB,IFI16,MEF2C,PDGFRA,PTGS2,RARG,SPARCL1,ST8SIA4,TLR4,TNC,TWIST1,WWTR1	16
Cellular Movement	migration of leukemia cell lines	0.000142	CCL2,CD44,ENG,ITGA4,TNC	5
Cellular Movement	migration of phagocytes	0.000149	CCL2,CD44,ITGA4,MMP14,PLAU,PLXND1	6
Hematological System Development and Function	migration of phagocytes	0.000149	CCL2,CD44,ITGA4,MMP14,PLAU,PLXND1	6
Immune Cell Trafficking	migration of phagocytes	0.000149	CCL2,CD44,ITGA4,MMP14,PLAU,PLXND1	6
Inflammatory Response	migration of phagocytes	0.000149	CCL2,CD44,ITGA4,MMP14,PLAU,PLXND1	6
Cellular Growth and Proliferation	inhibition of monocytes	0.000164	ITGA4,ITGA5	2
Hematological System Development and Function	inhibition of monocytes	0.000164	ITGA4,ITGA5	2
Cell-To-Cell Signaling and Interaction	adhesion of tumor cell lines	0.000176	B4GALT1,CCL2,CD44,ITGA3,ITGA4,ITGA5,MMP14,MMP2,PLAU	9
Tissue Development	adhesion of tumor cell lines	0.000176	B4GALT1,CCL2,CD44,ITGA3,ITGA4,ITGA5,MMP14,MMP2,PLAU	9
Cellular Movement	cell movement of leukocyte cell lines	0.000178	CCL2,CD44,ENG,PLAU	4
Hematological System Development and Function	cell movement of leukocyte cell lines	0.000178	CCL2,CD44,ENG,PLAU	4
Immune Cell Trafficking	cell movement of leukocyte cell lines	0.000178	CCL2,CD44,ENG,PLAU	4
Cancer	uterine serous papillary cancer	0.000181	DDR2,FRZB,ITGA3,MEF2C,PDGFRA,PMP22,SERPINB8,SPARCL1,TFAP2A	9
Organismal Injury and Abnormalities	uterine serous papillary cancer	0.000181	DDR2,FRZB,ITGA3,MEF2C,PDGFRA,PMP22,SERPINB8,SPARCL1,TFAP2A	9
Reproductive System Disease	uterine serous papillary cancer	0.000181	DDR2,FRZB,ITGA3,MEF2C,PDGFRA,PMP22,SERPINB8,SPARCL1,TFAP2A	9
Cellular Movement	migration of endothelial cells	0.000184	CCL2,ENG,ITGA3,ITGA4,MMP14,NRP1,PTGS2,TGFBR2	8
Cardiovascular System Development and Function	migration of endothelial cells	0.000184	CCL2,ENG,ITGA3,ITGA4,MMP14,NRP1,PTGS2,TGFBR2	8
Cell-To-Cell Signaling and Interaction	binding of endothelial cells	0.000186	BGN,CCL2,CD44,NRP1,NT5E	5
Cardiovascular System Development and Function	binding of endothelial cells	0.000186	BGN,CCL2,CD44,NRP1,NT5E	5
Cellular Movement	homing of cells	0.000222	CCL2,ENG,ITGA5,MMP2,NRP1,PDGFRA,PLAU,PTGS2,SHC1,TLR4	10
Cancer	esophagus tumor	0.000244	FAM49A,IFI16,NQO1,PLXNA4,PTGS2,TDO2,TGFBR2,TLR4,TPCN1	9
Gastrointestinal Disease	esophagus tumor	0.000244	FAM49A,IFI16,NQO1,PLXNA4,PTGS2,TDO2,TGFBR2,TLR4,TPCN1	9
Cancer	solid tumor	0.000251	ACOX1,ANKRD44,BCHE,BGN,CASP8,CCL2,CD44,CD74,CTSB,DDR2,DLX2,DOCK10,ENG,ETV1,EYA1,FAM198B,FAM49A,FBN1,FRZB,GBE1,GNG12,GPR155,IFI16,IFIT3,IL13RA1,IL1RAP,INPP1,INPP4B,ITGA3,ITGA4,ITGA5,KCNQ5,LHX2,MAN1A1,MMP14,MMP2,MT2A,NQO1,NRP1,OSMR,PDGFRA,PHLDA1,PI15,PIEZO1,PLAU,PLOD2,PLXNA4,PMP22,PTGS2,PXDC1,RARG,RDH10,RFTN2,RGL1,RHOJ,RRAS,SAT1,SATB2,SCN1A,SERPINI1,SHC1,SLC16A4,SP110,SPARCL1,SRPX2,SSFA2,SSPN,STK32…	85
Cancer	papillary carcinoma	0.000278	CD44,ENG,ITGA5,MMP2,PTGS2,TGFBR2	6
Skeletal and Muscular Disorders	neuromuscular disease	0.000281	BCHE,BHLHE40,CASP8,CCL2,CD44,CD74,CORO2B,ITGA4,MAN1A1,MT2A,PLOD2,PTGS2,SCN1A,SERPINI1,SPARCL1,ST8SIA4,TLR4,WWTR1	18
Neurological Disease	neuromuscular disease	0.000281	BCHE,BHLHE40,CASP8,CCL2,CD44,CD74,CORO2B,ITGA4,MAN1A1,MT2A,PLOD2,PTGS2,SCN1A,SERPINI1,SPARCL1,ST8SIA4,TLR4,WWTR1	18
Cell-To-Cell Signaling and Interaction	adhesion of colon cancer cell lines	0.00029	CD44,ITGA3,ITGA5,MMP2	4
Tissue Development	adhesion of colon cancer cell lines	0.00029	CD44,ITGA3,ITGA5,MMP2	4
Cancer	epithelial neoplasia	0.000294	ACOX1,ANKRD44,BCHE,BGN,BHLHE40,CASP8,CCL2,CD44,CD74,CTSB,DDR2,DLX2,DOCK10,ENG,ETV1,EYA1,FAM198B,FAM49A,FBN1,FRZB,GBE1,GNG12,GPR155,IFI16,IFIT3,IL13RA1,IL1RAP,INPP1,INPP4B,ITGA3,ITGA4,ITGA5,KCNQ5,LHX2,MAN1A1,MMP14,MMP2,MT2A,NQO1,NRP1,OSMR,PDGFRA,PHLDA1,PI15,PIEZO1,PLAU,PLOD2,PLXNA4,PMP22,PTGS2,PXDC1,RARG,RDH10,RFTN2,RGL1,RHOJ,RRAS,SAT1,SATB2,SCN1A,SERPINI1,SHC1,SLC16A4,SP110,SPARCL1,SPTLC3,SRPX2,S…	86
Cell Morphology	morphology of cells	0.000295	CASP8,CD44,ITGA3,MMP14,PHLDA1,PMP22,RARG,TGFBR2,TNC,TWIST1,WIPF1,WWTR1	12
Cellular Movement	migration of fibroblast cell lines	0.000304	ITGA5,MMP14,PDGFRA	3
Connective Tissue Development and Function	migration of fibroblast cell lines	0.000304	ITGA5,MMP14,PDGFRA	3
Amino Acid Metabolism	phosphorylation of L-amino acid	0.000308	CD44,CD74,ITGA5,PDGFRA,TGFBR2	5
Post-Translational Modification	phosphorylation of L-amino acid	0.000308	CD44,CD74,ITGA5,PDGFRA,TGFBR2	5
Small Molecule Biochemistry	phosphorylation of L-amino acid	0.000308	CD44,CD74,ITGA5,PDGFRA,TGFBR2	5
Cell Death and Survival	cell death of cancer cells	0.000316	CASP8,CD44,CD74,CTSB,PHLDA1,TFAP2A,TWIST1	7
Tumor Morphology	cell death of cancer cells	0.000316	CASP8,CD44,CD74,CTSB,PHLDA1,TFAP2A,TWIST1	7
Cell Morphology	cell spreading of dermal cells	0.000327	FBN1,ITGA5	2
Metabolic Disease	amyloidosis	0.00036	BCHE,BGN,CASP8,CCL2,CD74,CTSB,LRP10,NQO1,OSMR,PLAU,PTGS2,SCN1A,TGFBR2,TLR4	14
Cancer	breast cancer	0.000369	BHLHE40,CASP8,CCL2,CD44,EMP3,ETV1,EYA1,FAM198B,FBN1,FRZB,MMP14,MMP2,MT2A,NQO1,PDGFRA,PHLDA1,PLAU,PTGS2,SCN1A,SSPN,TGFBR2,TNC,TNS1,WWTR1,ZFP36	25
Organismal Injury and Abnormalities	breast cancer	0.000369	BHLHE40,CASP8,CCL2,CD44,EMP3,ETV1,EYA1,FAM198B,FBN1,FRZB,MMP14,MMP2,MT2A,NQO1,PDGFRA,PHLDA1,PLAU,PTGS2,SCN1A,SSPN,TGFBR2,TNC,TNS1,WWTR1,ZFP36	25
Reproductive System Disease	breast cancer	0.000369	BHLHE40,CASP8,CCL2,CD44,EMP3,ETV1,EYA1,FAM198B,FBN1,FRZB,MMP14,MMP2,MT2A,NQO1,PDGFRA,PHLDA1,PLAU,PTGS2,SCN1A,SSPN,TGFBR2,TNC,TNS1,WWTR1,ZFP36	25
Cancer	carcinoma	0.000375	ACOX1,ANKRD44,BCHE,BGN,CASP8,CCL2,CD44,CD74,CTSB,DDR2,DLX2,DOCK10,ENG,ETV1,EYA1,FAM198B,FAM49A,FBN1,FRZB,GBE1,GNG12,GPR155,IFI16,IFIT3,IL13RA1,IL1RAP,INPP1,INPP4B,ITGA3,ITGA4,ITGA5,KCNQ5,LHX2,MAN1A1,MMP14,MMP2,MT2A,NQO1,NRP1,OSMR,PDGFRA,PHLDA1,PI15,PIEZO1,PLAU,PLOD2,PLXNA4,PMP22,PTGS2,PXDC1,RARG,RDH10,RFTN2,RGL1,RHOJ,RRAS,SAT1,SATB2,SCN1A,SERPINI1,SHC1,SLC16A4,SP110,SPARCL1,SRPX2,SSFA2,SSPN,STK32…	84
Cancer	differentiated thyroid cancer	0.000376	ENG,ITGA5,MMP2,PDGFRA,PTGS2,TGFBR2	6
Endocrine System Disorders	differentiated thyroid cancer	0.000376	ENG,ITGA5,MMP2,PDGFRA,PTGS2,TGFBR2	6
Cancer	oral cancer	0.00038	BGN,CASP8,PLOD2,PTGS2,RHOJ,SAT1,SERPINI1,TNC	8
Gastrointestinal Disease	oral cancer	0.00038	BGN,CASP8,PLOD2,PTGS2,RHOJ,SAT1,SERPINI1,TNC	8
Cardiovascular Disease	abdominal aortic aneurysm	0.00042	MMP14,MMP2,PLAU	3
Carbohydrate Metabolism	binding of glycosaminoglycan	0.00042	CD44,MMP14,TNC	3
Small Molecule Biochemistry	binding of glycosaminoglycan	0.00042	CD44,MMP14,TNC	3
Cardiovascular Disease	blood vessel collateralization of coronary artery	0.000444	EMP1,EMP3,IFI16,INPP4B	4
Cardiovascular System Development and Function	blood vessel collateralization of coronary artery	0.000444	EMP1,EMP3,IFI16,INPP4B	4
Cardiovascular Disease	Budd-Chiari syndrome	0.000487	MMP2,PDGFRA,PLAU	3
Hematological Disease	Budd-Chiari syndrome	0.000487	MMP2,PDGFRA,PLAU	3
Cellular Movement	migration of leukocyte cell lines	0.000487	CCL2,CD44,ENG	3
Hematological System Development and Function	migration of leukocyte cell lines	0.000487	CCL2,CD44,ENG	3
Immune Cell Trafficking	migration of leukocyte cell lines	0.000487	CCL2,CD44,ENG	3
Cell Morphology	cell spreading of muscle cells	0.000543	FBN1,PLAU	2
Small Molecule Biochemistry	conversion of docosahexaenoic acid	0.000543	ACOX1,PTGS2	2
Lipid Metabolism	conversion of docosahexaenoic acid	0.000543	ACOX1,PTGS2	2
Connective Tissue Disorders	osteolysis	0.000543	MMP14,MMP2	2
Skeletal and Muscular Disorders	osteolysis	0.000543	MMP14,MMP2	2
Inflammatory Disease	parvovirus arthritis	0.000543	BGN,CCL2	2
Connective Tissue Disorders	parvovirus arthritis	0.000543	BGN,CCL2	2
Skeletal and Muscular Disorders	parvovirus arthritis	0.000543	BGN,CCL2	2
Infectious Disease	parvovirus arthritis	0.000543	BGN,CCL2	2
Cellular Movement	transmigration of leukocyte cell lines	0.000543	CD44,ENG	2
Hematological System Development and Function	transmigration of leukocyte cell lines	0.000543	CD44,ENG	2
Immune Cell Trafficking	transmigration of leukocyte cell lines	0.000543	CD44,ENG	2
Cellular Assembly and Organization	rearrangement of cytoskeleton	0.000561	ITGA4,PLAU,PLXNA4	3
Cellular Movement	transmigration of monocytes	0.000561	CCL2,ITGA4,MMP14	3
Hematological System Development and Function	transmigration of monocytes	0.000561	CCL2,ITGA4,MMP14	3
Immune Cell Trafficking	transmigration of monocytes	0.000561	CCL2,ITGA4,MMP14	3
Inflammatory Response	transmigration of monocytes	0.000561	CCL2,ITGA4,MMP14	3
Tissue Development	aggregation of cells	0.000586	CD44,CLMP,ITGA5,MMP14,PDGFRA,TWIST1	6
Cancer	Cancer	0.000627	ACOX1,ACSS3,ANKRD44,B4GALT1,BAALC,BCHE,BCL3,BGN,BHLHE40,CASP8,CCL2,CD44,CD74,CLMP,CORO2B,CTSB,DDR2,DLX2,DOCK10,EMP1,EMP3,ENG,ETV1,EYA1,FAM129B,FAM198B,FAM49A,FBN1,FRZB,GBE1,GNG12,GPD2,GPR155,IFI16,IFIT3,IL13RA1,IL1RAP,INPP1,INPP4B,ITGA3,ITGA4,ITGA5,ITPRIPL2,KCNQ5,LHX2,LRP10,MAN1A1,MEF2C,MMP14,MMP2,MT2A,NABP1,NQO1,NRP1,OSMR,PCOLCE,PDGFRA,PHLDA1,PI15,PIEZO1,PLAU,PLOD2,PLOD3,PLXNA4,PLXND1,PMP22,PRRX…	114
Cell-To-Cell Signaling and Interaction	activation of cells	0.00063	CCL2,ITGA3,ITGA5,MMP14,MMP2,NT5E,PDGFRA,PLAU,TLR4,TNC	10
Cellular Movement	invasion of epithelial cell lines	0.000641	ITGA3,PLAU,PTGS2	3
Cancer	benign neoplasia	0.000651	CD44,CTSB,ENG,FBN1,GNG11,IFIT3,MMP14,MMP2,PDGFRA,PLAU,PTGS2,SHC1,TNC	13
Gastrointestinal Disease	primary biliary cirrhosis	0.000653	CCL2,FRZB,ITGA5,NQO1,TLR4	5
Organismal Injury and Abnormalities	primary biliary cirrhosis	0.000653	CCL2,FRZB,ITGA5,NQO1,TLR4	5
Hepatic System Disease	primary biliary cirrhosis	0.000653	CCL2,FRZB,ITGA5,NQO1,TLR4	5
Inflammatory Disease	primary biliary cirrhosis	0.000653	CCL2,FRZB,ITGA5,NQO1,TLR4	5
Cardiovascular Disease	occlusion of artery	0.000671	CASP8,CCL2,CTSB,GBE1,ITGA4,MMP14,MMP2,PLAU,PLXND1,PTGS2,SAT1,TLR4,ZFP36	13
Cell-To-Cell Signaling and Interaction	binding of leukemia cell lines	0.000697	CD44,ITGA4,PLAU,TNC	4
Cellular Movement	cell movement of cancer cells	0.000697	CD44,CTSB,ITGA3,MMP2	4
Hematological Disease	blood protein disorder	0.000709	BCHE,CASP8,CCL2,IFIT3,ITGA3,MMP2,OSMR,PTGS2,TFPI,TNS1	10
Cellular Growth and Proliferation	proliferation of synovial cells	0.000729	CCL2,CD44,PLAU	3
Tissue Development	proliferation of synovial cells	0.000729	CCL2,CD44,PLAU	3
Connective Tissue Development and Function	proliferation of synovial cells	0.000729	CCL2,CD44,PLAU	3
Neurological Disease	Alzheimer's disease	0.000745	BCHE,BGN,CASP8,CCL2,CD74,CTSB,LRP10,NQO1,PLAU,PTGS2,SCN1A,TGFBR2,TLR4	13
Metabolic Disease	Alzheimer's disease	0.000745	BCHE,BGN,CASP8,CCL2,CD74,CTSB,LRP10,NQO1,PLAU,PTGS2,SCN1A,TGFBR2,TLR4	13
Psychological Disorders	Alzheimer's disease	0.000745	BCHE,BGN,CASP8,CCL2,CD74,CTSB,LRP10,NQO1,PLAU,PTGS2,SCN1A,TGFBR2,TLR4	13
Organismal Injury and Abnormalities	disorder of pregnancy	0.000774	ACOX1,CASP8,FAM49A,PMP22,PRRX1,PTGS2,RFTN2,SCN1A,SPARCL1,ST8SIA4,TFPI,TNC	12
Reproductive System Disease	disorder of pregnancy	0.000774	ACOX1,CASP8,FAM49A,PMP22,PRRX1,PTGS2,RFTN2,SCN1A,SPARCL1,ST8SIA4,TFPI,TNC	12
Cell Morphology	cell spreading	0.000787	FBN1,ITGA4,ITGA5,PLAU,PMP22,TNC	6
Cancer	adenocarcinoma	0.000797	ACOX1,ANKRD44,BCHE,BGN,CASP8,CD74,DDR2,DLX2,DOCK10,ENG,ETV1,EYA1,FAM198B,FAM49A,FBN1,FRZB,GBE1,GNG12,GPR155,IFI16,IFIT3,IL13RA1,INPP1,INPP4B,ITGA3,ITGA4,ITGA5,KCNQ5,MAN1A1,MMP2,MT2A,NQO1,NRP1,OSMR,PDGFRA,PHLDA1,PI15,PIEZO1,PLAU,PLXNA4,PTGS2,PXDC1,RARG,RDH10,RFTN2,RGL1,RHOJ,RRAS,SAT1,SATB2,SCN1A,SHC1,SLC16A4,SP110,SPARCL1,SRPX2,SSFA2,STK32B,TANC1,TBX15,TDO2,TFAP2A,TFPI2,TGFBR2,TLR4,TNC,TNS1,TPCN1,…	72
Cell-To-Cell Signaling and Interaction	binding of B-lymphocyte derived cell lines	0.00081	ENG,ITGA4	2
Hematological System Development and Function	binding of B-lymphocyte derived cell lines	0.00081	ENG,ITGA4	2
Cardiovascular Disease	diabetic atherosclerosis	0.00081	MMP2,PTGS2	2
Cancer	invasion of extracellular matrix	0.00081	ITGA5,MMP14	2
Cellular Movement	invasion of skin cell lines	0.00081	ITGA3,PLAU	2
Organismal Injury and Abnormalities	restenosis	0.00081	CCL2,PTGS2	2
Cellular Movement	cell movement of leukocytes	0.00084	CCL2,CD44,ITGA3,ITGA4,ITGA5,MMP14,PLAU,PLXND1,TLR4	9
Hematological System Development and Function	cell movement of leukocytes	0.00084	CCL2,CD44,ITGA3,ITGA4,ITGA5,MMP14,PLAU,PLXND1,TLR4	9
Immune Cell Trafficking	cell movement of leukocytes	0.00084	CCL2,CD44,ITGA3,ITGA4,ITGA5,MMP14,PLAU,PLXND1,TLR4	9
Cellular Movement	chemotaxis of cells	0.000876	CCL2,ENG,MMP2,NRP1,PDGFRA,PLAU,PTGS2,SHC1,TLR4	9
Cancer	pancreatic tumor	0.000953	CD74,ITGA3,MMP14,PDGFRA,PLAU,PTGS2,SLC16A4,TFPI,TWIST1	9
Gastrointestinal Disease	pancreatic tumor	0.000953	CD74,ITGA3,MMP14,PDGFRA,PLAU,PTGS2,SLC16A4,TFPI,TWIST1	9
Endocrine System Disorders	pancreatic tumor	0.000953	CD74,ITGA3,MMP14,PDGFRA,PLAU,PTGS2,SLC16A4,TFPI,TWIST1	9
Cell-To-Cell Signaling and Interaction	binding of gonadal cell lines	0.00104	CD44,IL13RA1,MMP2	3
Reproductive System Development and Function	binding of gonadal cell lines	0.00104	CD44,IL13RA1,MMP2	3
Cellular Movement	cell movement of colon cancer cell lines	0.00104	CD44,MMP2,PTGS2,SPARCL1,TLR4	5
Organismal Injury and Abnormalities	preeclampsia	0.00106	ACOX1,CASP8,FAM49A,PMP22,PRRX1,PTGS2,RFTN2,SCN1A,SPARCL1,ST8SIA4,TNC	11
Reproductive System Disease	preeclampsia	0.00106	ACOX1,CASP8,FAM49A,PMP22,PRRX1,PTGS2,RFTN2,SCN1A,SPARCL1,ST8SIA4,TNC	11
Cardiovascular Disease	preeclampsia	0.00106	ACOX1,CASP8,FAM49A,PMP22,PRRX1,PTGS2,RFTN2,SCN1A,SPARCL1,ST8SIA4,TNC	11
Cellular Growth and Proliferation	proliferation of prostate cancer cell lines	0.00109	CD44,ETV1,IFI16,PDGFRA,SAT1,SHC1,TFPI2,TWIST1	8
Cellular Development	proliferation of prostate cancer cell lines	0.00109	CD44,ETV1,IFI16,PDGFRA,SAT1,SHC1,TFPI2,TWIST1	8
Cellular Movement	migration of myeloid cells	0.0011	CCL2,ITGA4,MMP14,PLAU	4
Hematological System Development and Function	migration of myeloid cells	0.0011	CCL2,ITGA4,MMP14,PLAU	4
Immune Cell Trafficking	migration of myeloid cells	0.0011	CCL2,ITGA4,MMP14,PLAU	4
Cancer	triple-negative breast cancer	0.00111	ETV1,FRZB,MMP2,NQO1,PDGFRA,TGFBR2	6
Organismal Injury and Abnormalities	triple-negative breast cancer	0.00111	ETV1,FRZB,MMP2,NQO1,PDGFRA,TGFBR2	6
Reproductive System Disease	triple-negative breast cancer	0.00111	ETV1,FRZB,MMP2,NQO1,PDGFRA,TGFBR2	6
Infectious Disease	bacterial respiratory infection	0.00113	PTGS2,TLR4	2
Respiratory Disease	bacterial respiratory infection	0.00113	PTGS2,TLR4	2
Cellular Movement	chemotaxis of smooth muscle cells	0.00113	MMP2,PLAU	2
Skeletal and Muscular System Development and Function	chemotaxis of smooth muscle cells	0.00113	MMP2,PLAU	2
Organismal Injury and Abnormalities	hyperalgesia	0.00113	PTGS2,SCN1A	2
Neurological Disease	hyperalgesia	0.00113	PTGS2,SCN1A	2
Cell-To-Cell Signaling and Interaction	response of PBMCs	0.00113	IL1RAP,TLR4	2
Hematological System Development and Function	response of PBMCs	0.00113	IL1RAP,TLR4	2
Cardiovascular Disease	Hypertension	0.00113	ACOX1,CASP8,CCL2,FAM49A,PDGFRA,PMP22,PRRX1,PTGS2,RFTN2,RHOJ,SCN1A,SPARCL1,ST8SIA4,TNC	14
Cancer	thyroid carcinoma	0.00115	ENG,ITGA5,MMP2,PDGFRA,PTGS2,TGFBR2	6
Endocrine System Disorders	thyroid carcinoma	0.00115	ENG,ITGA5,MMP2,PDGFRA,PTGS2,TGFBR2	6
Cellular Growth and Proliferation	inhibition of cells	0.00115	ITGA4,ITGA5,TWIST1	3
Cell-To-Cell Signaling and Interaction	attachment of cells	0.00117	CD44,ITGA3,ITGA5,TFPI2	4
Tissue Development	attachment of cells	0.00117	CD44,ITGA3,ITGA5,TFPI2	4
Cancer	breast or ovarian cancer	0.00118	BHLHE40,CASP8,CCL2,CD44,EMP3,ETV1,EYA1,FAM198B,FBN1,FRZB,MMP14,MMP2,MT2A,NQO1,PDGFRA,PHLDA1,PLAU,PTGS2,RRAS,SCN1A,SSPN,TFPI2,TGFBR2,TNC,TNS1,WWTR1,ZFP36	27
Small Molecule Biochemistry	synthesis of lipid	0.00122	CASP8,CCL2,CD74,ETV1,ITGA3,PLAU,PTGS2,SPTLC3,SSPN,ST8SIA4	10
Lipid Metabolism	synthesis of lipid	0.00122	CASP8,CCL2,CD74,ETV1,ITGA3,PLAU,PTGS2,SPTLC3,SSPN,ST8SIA4	10
Cancer	carcinoma in pancreas	0.00126	CD74,ITGA3,PDGFRA,PLAU,SLC16A4,TWIST1	6
Gastrointestinal Disease	carcinoma in pancreas	0.00126	CD74,ITGA3,PDGFRA,PLAU,SLC16A4,TWIST1	6
Endocrine System Disorders	carcinoma in pancreas	0.00126	CD74,ITGA3,PDGFRA,PLAU,SLC16A4,TWIST1	6
Cellular Development	epithelial-mesenchymal transition	0.00128	CD44,NRP1,PLAU,SPARCL1,TWIST1	5
Small Molecule Biochemistry	metabolism of prostaglandin	0.00128	ACOX1,CD74,ITGA3,PTGS2,SSPN	5
Lipid Metabolism	metabolism of prostaglandin	0.00128	ACOX1,CD74,ITGA3,PTGS2,SSPN	5
Cellular Movement	cell movement of smooth muscle cells	0.00132	CCL2,MMP2,PLAU,PTGS2	4
Skeletal and Muscular System Development and Function	cell movement of smooth muscle cells	0.00132	CCL2,MMP2,PLAU,PTGS2	4
Cancer	endometrial carcinoma	0.00139	ACOX1,ANKRD44,CASP8,CD74,DOCK10,ENG,ETV1,EYA1,FAM198B,FBN1,GBE1,GPR155,IFIT3,IL13RA1,INPP4B,ITGA4,KCNQ5,MAN1A1,MMP2,NRP1,PDGFRA,PLXNA4,PTGS2,PXDC1,RDH10,RFTN2,RHOJ,SATB2,SP110,SPARCL1,SRPX2,SSFA2,TBX15,TFAP2A,TNC,TNS1,TRIM38,WIPF1,WWTR1	39
Organismal Injury and Abnormalities	endometrial carcinoma	0.00139	ACOX1,ANKRD44,CASP8,CD74,DOCK10,ENG,ETV1,EYA1,FAM198B,FBN1,GBE1,GPR155,IFIT3,IL13RA1,INPP4B,ITGA4,KCNQ5,MAN1A1,MMP2,NRP1,PDGFRA,PLXNA4,PTGS2,PXDC1,RDH10,RFTN2,RHOJ,SATB2,SP110,SPARCL1,SRPX2,SSFA2,TBX15,TFAP2A,TNC,TNS1,TRIM38,WIPF1,WWTR1	39
Reproductive System Disease	endometrial carcinoma	0.00139	ACOX1,ANKRD44,CASP8,CD74,DOCK10,ENG,ETV1,EYA1,FAM198B,FBN1,GBE1,GPR155,IFIT3,IL13RA1,INPP4B,ITGA4,KCNQ5,MAN1A1,MMP2,NRP1,PDGFRA,PLXNA4,PTGS2,PXDC1,RDH10,RFTN2,RHOJ,SATB2,SP110,SPARCL1,SRPX2,SSFA2,TBX15,TFAP2A,TNC,TNS1,TRIM38,WIPF1,WWTR1	39
Cellular Movement	migration of connective tissue cells	0.00142	DDR2,PLAU,TGFBR2	3
Cell Death and Survival	cell survival	0.00142	CASP8,CCL2,CD44,CD74,ENG,INPP1,ITGA5,NRP1,PDGFRA,PLAU,PTGS2,RHOJ,SH3KBP1,SQSTM1,TGFBR2,TLR4,TWIST1,ZFP36	18
Amino Acid Metabolism	phosphorylation of L-tyrosine	0.00148	CD44,CD74,ITGA5,PDGFRA	4
Post-Translational Modification	phosphorylation of L-tyrosine	0.00148	CD44,CD74,ITGA5,PDGFRA	4
Small Molecule Biochemistry	phosphorylation of L-tyrosine	0.00148	CD44,CD74,ITGA5,PDGFRA	4
Cardiovascular Disease	Loeys-Dietz syndrome	0.0015	FBN1,TGFBR2	2
Connective Tissue Disorders	Loeys-Dietz syndrome	0.0015	FBN1,TGFBR2	2
Skeletal and Muscular Disorders	Loeys-Dietz syndrome	0.0015	FBN1,TGFBR2	2
Developmental Disorder	Loeys-Dietz syndrome	0.0015	FBN1,TGFBR2	2
Hereditary Disorder	Loeys-Dietz syndrome	0.0015	FBN1,TGFBR2	2
Cellular Growth and Proliferation	cell proliferation of brain cancer cell lines	0.0015	CTSB,MMP2	2
Cellular Development	cell proliferation of brain cancer cell lines	0.0015	CTSB,MMP2	2
Cardiovascular Disease	familial thoracic aortic aneurysm	0.0015	FBN1,TGFBR2	2
Hereditary Disorder	familial thoracic aortic aneurysm	0.0015	FBN1,TGFBR2	2
Neurological Disease	disorder of basal ganglia	0.00152	BCHE,BHLHE40,CASP8,CD44,CD74,CORO2B,MAN1A1,MT2A,PLOD2,SCN1A,SERPINI1,SPARCL1,ST8SIA4,TLR4,WWTR1	15
Psychological Disorders	disorder of basal ganglia	0.00152	BCHE,BHLHE40,CASP8,CD44,CD74,CORO2B,MAN1A1,MT2A,PLOD2,SCN1A,SERPINI1,SPARCL1,ST8SIA4,TLR4,WWTR1	15
Cellular Movement	cell movement of phagocytes	0.00153	CCL2,CD44,ITGA4,MMP14,PLAU,PLXND1,TLR4	7
Hematological System Development and Function	cell movement of phagocytes	0.00153	CCL2,CD44,ITGA4,MMP14,PLAU,PLXND1,TLR4	7
Immune Cell Trafficking	cell movement of phagocytes	0.00153	CCL2,CD44,ITGA4,MMP14,PLAU,PLXND1,TLR4	7
Inflammatory Response	cell movement of phagocytes	0.00153	CCL2,CD44,ITGA4,MMP14,PLAU,PLXND1,TLR4	7
Cardiovascular Disease	ischemia of heart	0.00156	MMP2,PTGS2,TFPI	3
Neurological Disease	cognitive impairment	0.00157	BCHE,CCL2,GBE1,SCN1A	4
Cancer	leukemia	0.00163	BAALC,BCHE,BCL3,CCL2,CD74,FAM129B,IL1RAP,ITGA4,LRP10,NQO1,PDGFRA,RARG,SHC1,TFPI	14
Hematological Disease	leukemia	0.00163	BAALC,BCHE,BCL3,CCL2,CD74,FAM129B,IL1RAP,ITGA4,LRP10,NQO1,PDGFRA,RARG,SHC1,TFPI	14
Cancer	plasma cell dyscrasia	0.00166	CASP8,CCL2,IFIT3,ITGA3,MMP2,OSMR,PTGS2,TFPI,TNS1	9
Hematological Disease	plasma cell dyscrasia	0.00166	CASP8,CCL2,IFIT3,ITGA3,MMP2,OSMR,PTGS2,TFPI,TNS1	9
Immunological Disease	plasma cell dyscrasia	0.00166	CASP8,CCL2,IFIT3,ITGA3,MMP2,OSMR,PTGS2,TFPI,TNS1	9
Cardiovascular System Development and Function	angiogenesis	0.00166	CCL2,CTSB,ENG,ITGA5,MMP14,PTGS2,RHOJ,TNC	8
Cancer	upper gastrointestinal tract cancer	0.00173	CASP8,CD44,MMP14,MMP2,NQO1,PLAU,PTGS2,SLC16A4,TFPI,TGFBR2,TLR4,TWIST1	12
Gastrointestinal Disease	upper gastrointestinal tract cancer	0.00173	CASP8,CD44,MMP14,MMP2,NQO1,PLAU,PTGS2,SLC16A4,TFPI,TGFBR2,TLR4,TWIST1	12
Cell Death and Survival	apoptosis of tumor cell lines	0.00176	BCL3,BHLHE40,CASP8,CD44,CTSB,ENG,IFI16,MMP14,MT2A,NQO1,NRP1,PLAU,PTGS2,RARG,RHOJ,SAT1,SHC1,TLR4,TNFRSF21,TWIST1	20
Cancer	multiple myeloma	0.00178	CCL2,IFIT3,MMP2,OSMR,PTGS2,TFPI	6
Hematological Disease	multiple myeloma	0.00178	CCL2,IFIT3,MMP2,OSMR,PTGS2,TFPI	6
Immunological Disease	multiple myeloma	0.00178	CCL2,IFIT3,MMP2,OSMR,PTGS2,TFPI	6
Cellular Growth and Proliferation	colony formation of cells	0.00189	CD44,CTSB,IFI16,MMP14,PDGFRA,PHLDA1,PLAU,PTGS2,SQSTM1	9
Cell-To-Cell Signaling and Interaction	activation of embryonic cell lines	0.00192	ITGA5,TLR4	2
Embryonic Development	activation of embryonic cell lines	0.00192	ITGA5,TLR4	2
Tissue Development	disassembly of extracellular matrix	0.00192	DDR2,ENG	2
Hematological Disease	myeloproliferative disorder	0.00192	BAALC,IL1RAP,NQO1,PDGFRA,PLOD2,PTGS2,RARG,TFPI	8
Cancer	biliary tract cancer	0.00194	MMP2,NQO1,PLAU,PTGS2	4
Gastrointestinal Disease	biliary tract cancer	0.00194	MMP2,NQO1,PLAU,PTGS2	4
Hepatic System Disease	biliary tract cancer	0.00194	MMP2,NQO1,PLAU,PTGS2	4
Neurological Disease	Movement Disorders	0.00199	BCHE,BHLHE40,CASP8,CD44,CD74,CORO2B,MAN1A1,MEF2C,MT2A,PLOD2,SCN1A,SERPINI1,SPARCL1,ST8SIA4,TLR4,WWTR1	16
Cell Death and Survival	cell viability	0.00202	CASP8,CCL2,CD44,CD74,ENG,INPP1,NRP1,PDGFRA,PLAU,PTGS2,RHOJ,SH3KBP1,SQSTM1,TGFBR2,TLR4,TWIST1,ZFP36	17
Cell-To-Cell Signaling and Interaction	attachment of tumor cell lines	0.00204	CD44,ITGA3,ITGA5	3
Tissue Development	attachment of tumor cell lines	0.00204	CD44,ITGA3,ITGA5	3
Tissue Development	growth of neurites	0.00204	ITGA3,MMP2,SHC1,TNC	4
Cellular Assembly and Organization	growth of neurites	0.00204	ITGA3,MMP2,SHC1,TNC	4
Nervous System Development and Function	growth of neurites	0.00204	ITGA3,MMP2,SHC1,TNC	4
Neurological Disease	epilepsy	0.00217	CTSB,KCNQ5,MEF2C,PTGS2,SCN1A,SRPX2,TIPARP,ZFP36	8
Cell-To-Cell Signaling and Interaction	activation of epithelial cell lines	0.00238	ITGA5,TLR4	2
Hair and Skin Development and Function	activation of epithelial cell lines	0.00238	ITGA5,TLR4	2
Cell-To-Cell Signaling and Interaction	activation of kidney cell lines	0.00238	ITGA5,TLR4	2
Renal and Urological System Development and Function	activation of kidney cell lines	0.00238	ITGA5,TLR4	2
Cell-To-Cell Signaling and Interaction	binding of epithelial cells	0.00238	ITGA3,TLR4	2
Carbohydrate Metabolism	processing of polysaccharide	0.00238	GXYLT2,ST8SIA4	2
Cancer	chronic myeloproliferative disorder	0.00261	IL1RAP,PDGFRA,PLOD2,PTGS2,TFPI	5
Hematological Disease	chronic myeloproliferative disorder	0.00261	IL1RAP,PDGFRA,PLOD2,PTGS2,TFPI	5
Cardiovascular Disease	peripheral vascular disease	0.00282	ENG,PTGS2,TFPI	3
Organismal Injury and Abnormalities	endometriosis	0.00286	CASP8,CCL2,FBN1,MMP14,MMP2,PDGFRA,PTGS2,SAT1,TFAP2A,ZFP36	10
Reproductive System Disease	endometriosis	0.00286	CASP8,CCL2,FBN1,MMP14,MMP2,PDGFRA,PTGS2,SAT1,TFAP2A,ZFP36	10
Carbohydrate Metabolism	binding of hyaluronic acid	0.0029	CD44,MMP14	2
Small Molecule Biochemistry	binding of hyaluronic acid	0.0029	CD44,MMP14	2
Drug Metabolism	binding of hyaluronic acid	0.0029	CD44,MMP14	2
Cellular Movement	cell movement of mammary tumor cells	0.0029	CD44,MMP14	2
Cancer	metastatic colorectal carcinoma	0.0029	MMP2,PLAU	2
Gastrointestinal Disease	metastatic colorectal carcinoma	0.0029	MMP2,PLAU	2
Cellular Movement	mobility of tumor cell lines	0.0029	ITGA5,TGFBR2	2
Dermatological Diseases and Conditions	exanthem	0.00299	CCL2,FRZB,ITGA3,NRP1,RARG	5
Cellular Movement	cell movement of hematopoietic cells	0.00326	CD44,ITGA3,ITGA4	3
Hematological System Development and Function	cell movement of hematopoietic cells	0.00326	CD44,ITGA3,ITGA4	3
Cancer	cell viability of cancer cells	0.00326	CD44,CD74,TWIST1	3
Cell Death and Survival	cell viability of cancer cells	0.00326	CD44,CD74,TWIST1	3
Tumor Morphology	cell viability of cancer cells	0.00326	CD44,CD74,TWIST1	3
Cell Death and Survival	cell viability of tumor cell lines	0.00326	CASP8,CCL2,CD44,ENG,INPP1,NRP1,PDGFRA,PLAU,PTGS2,RHOJ,SQSTM1,TGFBR2,TWIST1,ZFP36	14
Cell-To-Cell Signaling and Interaction	adhesion of leukemia cell lines	0.00328	CCL2,ITGA3,ITGA4,PLAU	4
Tissue Development	adhesion of leukemia cell lines	0.00328	CCL2,ITGA3,ITGA4,PLAU	4
Cell Morphology	cell spreading of tumor cell lines	0.00328	ITGA4,ITGA5,PLAU,TNC	4
Cell-To-Cell Signaling and Interaction	activation of blood cells	0.00328	CCL2,ITGA3,ITGA5,NT5E,PDGFRA,TLR4,TNC	7
Hematological System Development and Function	activation of blood cells	0.00328	CCL2,ITGA3,ITGA5,NT5E,PDGFRA,TLR4,TNC	7
Cell Death and Survival	apoptosis of cancer cells	0.00329	CASP8,CD44,CTSB,PHLDA1,TFAP2A	5
Tumor Morphology	apoptosis of cancer cells	0.00329	CASP8,CD44,CTSB,PHLDA1,TFAP2A	5
Cellular Growth and Proliferation	cytostasis	0.00342	BHLHE40,IFI16,NQO1,RARG,TGFBR2,WIPF1	6
Gastrointestinal Disease	biliary atresia	0.00346	CCL2,MMP2	2
Hepatic System Disease	biliary atresia	0.00346	CCL2,MMP2	2
Developmental Disorder	biliary atresia	0.00346	CCL2,MMP2	2
Cancer	cell viability of chronic lymphocytic leukemia cells	0.00346	CD44,CD74	2
Cell Death and Survival	cell viability of chronic lymphocytic leukemia cells	0.00346	CD44,CD74	2
Tumor Morphology	cell viability of chronic lymphocytic leukemia cells	0.00346	CD44,CD74	2
Cardiovascular Disease	deep vein thrombosis	0.00346	PTGS2,TFPI	2
Hematological Disease	deep vein thrombosis	0.00346	PTGS2,TFPI	2
Inflammatory Disease	diverticulitis	0.00346	PTGS2,TLR4	2
Cancer	gallbladder cancer	0.00346	NQO1,PTGS2	2
Gastrointestinal Disease	gallbladder cancer	0.00346	NQO1,PTGS2	2
Hepatic System Disease	gallbladder cancer	0.00346	NQO1,PTGS2	2
Cellular Development	morphogenesis of vascular endothelial cells	0.00346	MMP2,TFAP2A	2
Tissue Development	morphogenesis of vascular endothelial cells	0.00346	MMP2,TFAP2A	2
Cardiovascular System Development and Function	morphogenesis of vascular endothelial cells	0.00346	MMP2,TFAP2A	2
Organismal Development	morphogenesis of vascular endothelial cells	0.00346	MMP2,TFAP2A	2
Cell Morphology	morphogenesis of vascular endothelial cells	0.00346	MMP2,TFAP2A	2
Cancer	papillary renal cell carcinoma	0.00346	CD44,MMP2	2
Organismal Injury and Abnormalities	papillary renal cell carcinoma	0.00346	CD44,MMP2	2
Renal and Urological Disease	papillary renal cell carcinoma	0.00346	CD44,MMP2	2
Cell Death and Survival	cell viability of breast cancer cell lines	0.00351	CCL2,CD44,NRP1,PTGS2,TWIST1	5
Small Molecule Biochemistry	synthesis of nitric oxide	0.00358	NQO1,PLAU,PTGS2,TLR4	4
Cell Signaling	synthesis of nitric oxide	0.00358	NQO1,PLAU,PTGS2,TLR4	4
Cancer	adenocarcinoma in endometrium	0.00364	ACOX1,ANKRD44,CASP8,CD74,DOCK10,ENG,ETV1,EYA1,FAM198B,FBN1,GBE1,GPR155,IFIT3,IL13RA1,INPP4B,ITGA4,KCNQ5,MAN1A1,NRP1,PDGFRA,PLXNA4,PXDC1,RDH10,RFTN2,RHOJ,SATB2,SP110,SPARCL1,SRPX2,SSFA2,TBX15,TFAP2A,TNC,TNS1,TRIM38,WIPF1,WWTR1	37
Organismal Injury and Abnormalities	adenocarcinoma in endometrium	0.00364	ACOX1,ANKRD44,CASP8,CD74,DOCK10,ENG,ETV1,EYA1,FAM198B,FBN1,GBE1,GPR155,IFIT3,IL13RA1,INPP4B,ITGA4,KCNQ5,MAN1A1,NRP1,PDGFRA,PLXNA4,PXDC1,RDH10,RFTN2,RHOJ,SATB2,SP110,SPARCL1,SRPX2,SSFA2,TBX15,TFAP2A,TNC,TNS1,TRIM38,WIPF1,WWTR1	37
Reproductive System Disease	adenocarcinoma in endometrium	0.00364	ACOX1,ANKRD44,CASP8,CD74,DOCK10,ENG,ETV1,EYA1,FAM198B,FBN1,GBE1,GPR155,IFIT3,IL13RA1,INPP4B,ITGA4,KCNQ5,MAN1A1,NRP1,PDGFRA,PLXNA4,PXDC1,RDH10,RFTN2,RHOJ,SATB2,SP110,SPARCL1,SRPX2,SSFA2,TBX15,TFAP2A,TNC,TNS1,TRIM38,WIPF1,WWTR1	37
Cellular Growth and Proliferation	colony formation of tumor cell lines	0.00365	CD44,CTSB,IFI16,MMP14,PLAU,PTGS2,SQSTM1	7
Cancer	gastric cancer	0.00397	CASP8,CD44,NQO1,PLAU,PTGS2,SLC16A4,TGFBR2,TLR4	8
Gastrointestinal Disease	gastric cancer	0.00397	CASP8,CD44,NQO1,PLAU,PTGS2,SLC16A4,TGFBR2,TLR4	8
Cancer	endometrioid carcinoma	0.00405	ACOX1,ANKRD44,CASP8,CD74,DOCK10,ENG,ETV1,EYA1,FAM198B,FBN1,GBE1,GPR155,IFIT3,IL13RA1,INPP4B,ITGA4,KCNQ5,MAN1A1,NRP1,PDGFRA,PLXNA4,PXDC1,RDH10,RFTN2,RHOJ,SATB2,SP110,SPARCL1,SRPX2,SSFA2,TBX15,TFAP2A,TNC,TNS1,TRIM38,WIPF1,WWTR1	37
Cell Death and Survival	cell viability of carcinoma cell lines	0.00406	CASP8,NRP1,PTGS2,TWIST1	4
Tissue Morphology	degradation of extracellular matrix	0.00407	CTSB,MMP14	2
Cellular Movement	invasion of embryonic cell lines	0.00407	ENG,TFAP2A	2
Embryonic Development	invasion of embryonic cell lines	0.00407	ENG,TFAP2A	2
Cellular Movement	invasion of stomach cancer cell lines	0.00407	ITGA4,MMP14	2
Cellular Development	maturation of monocyte-derived dendritic cells	0.00407	CD44,TLR4	2
Hematopoiesis	maturation of monocyte-derived dendritic cells	0.00407	CD44,TLR4	2
Cellular Movement	migration of macrophages	0.00407	CCL2,PLXND1	2
Hematological System Development and Function	migration of macrophages	0.00407	CCL2,PLXND1	2
Immune Cell Trafficking	migration of macrophages	0.00407	CCL2,PLXND1	2
Inflammatory Response	migration of macrophages	0.00407	CCL2,PLXND1	2
Cellular Growth and Proliferation	proliferation of fibroblast-like synoviocytes	0.00407	CCL2,CD44	2
Tissue Development	proliferation of fibroblast-like synoviocytes	0.00407	CCL2,CD44	2
Connective Tissue Development and Function	proliferation of fibroblast-like synoviocytes	0.00407	CCL2,CD44	2
Cellular Assembly and Organization	rearrangement of actin cytoskeleton	0.00407	ITGA4,PLXNA4	2
Tissue Development	aggregation of tumor cell lines	0.00428	CD44,MMP14,TWIST1	3
Cellular Movement	cell movement of vascular smooth muscle cells	0.00428	CCL2,MMP2,PTGS2	3
Skeletal and Muscular System Development and Function	cell movement of vascular smooth muscle cells	0.00428	CCL2,MMP2,PTGS2	3
Immunological Disease	hypersensitive reaction	0.0044	BCL3,BGN,CCL2,CD44,CD74,OSMR,TLR4,ZFP36	8
Cell-To-Cell Signaling and Interaction	response of mononuclear leukocytes	0.00456	CCL2,IL1RAP,TLR4	3
Organismal Survival	organismal death	0.00465	ENG,MMP2,NQO1,NT5E,PLAU,PTGS2,ZFP36	7
Cell Morphology	cell spreading of leukemia cell lines	0.00473	ITGA4,TNC	2
Cancer	myelofibrosis with myeloid metaplasia	0.00473	PLOD2,PTGS2	2
Organismal Injury and Abnormalities	myelofibrosis with myeloid metaplasia	0.00473	PLOD2,PTGS2	2
Hematological Disease	myelofibrosis with myeloid metaplasia	0.00473	PLOD2,PTGS2	2
Cell Death and Survival	self-renewal of cells	0.00473	CD44,WWTR1	2
Cellular Function and Maintenance	self-renewal of cells	0.00473	CD44,WWTR1	2
Cardiovascular Disease	venoocclusion	0.00473	SP110,TFPI	2
Cell Death and Survival	cell death of antigen presenting cells	0.00485	CASP8,CTSB,TLR4	3
Cell Death and Survival	cell viability of brain cancer cell lines	0.00485	NRP1,PDGFRA,PLAU	3
Infectious Disease	infection of respiratory tract	0.00502	BCL3,ITGA4,PTGS2,RAB31,TLR4	5
Respiratory Disease	infection of respiratory tract	0.00502	BCL3,ITGA4,PTGS2,RAB31,TLR4	5
Cell-To-Cell Signaling and Interaction	communication of cells	0.0051	CASP8,CCL2,CD44,CD74,DDR2,ELK3,GNG11,GNG12,IL13RA1,INPP1,INPP4B,NRP1,OSMR,PLAU,SP110,SQSTM1,TRIM38	17
Endocrine System Disorders	insulin resistance	0.00517	ACOX1,CCL2,GBE1,PTGS2,SCN1A	5
Metabolic Disease	insulin resistance	0.00517	ACOX1,CCL2,GBE1,PTGS2,SCN1A	5
Cell Death and Survival	cell death of prostate cancer cell lines	0.00536	BCL3,CASP8,CCL2,PLAU,PTGS2,TWIST1	6
Cancer	activation of tumor cells	0.00543	MMP14,MMP2	2
Cell-To-Cell Signaling and Interaction	activation of tumor cells	0.00543	MMP14,MMP2	2
Metabolic Disease	familial amyloidosis	0.00543	BGN,OSMR	2
Developmental Disorder	familial amyloidosis	0.00543	BGN,OSMR	2
Hereditary Disorder	familial amyloidosis	0.00543	BGN,OSMR	2
Cellular Growth and Proliferation	formation of endothelial cells	0.00543	CCL2,MMP14	2
Cardiovascular System Development and Function	formation of endothelial cells	0.00543	CCL2,MMP14	2
Cellular Function and Maintenance	formation of endothelial cells	0.00543	CCL2,MMP14	2
Infectious Disease	quantity of virus	0.00543	IFIT3,PLAU	2
Cellular Movement	transendothelial migration of monocytes	0.00543	ITGA4,MMP14	2
Hematological System Development and Function	transendothelial migration of monocytes	0.00543	ITGA4,MMP14	2
Immune Cell Trafficking	transendothelial migration of monocytes	0.00543	ITGA4,MMP14	2
Inflammatory Response	transendothelial migration of monocytes	0.00543	ITGA4,MMP14	2
Cardiovascular Disease	venous thromboembolism	0.00543	PTGS2,TFPI	2
Hematological Disease	venous thromboembolism	0.00543	PTGS2,TFPI	2
Cellular Movement	T cell migration	0.00555	CCL2,CD44,ITGA3,PLAU	4
Hematological System Development and Function	T cell migration	0.00555	CCL2,CD44,ITGA3,PLAU	4
Immune Cell Trafficking	T cell migration	0.00555	CCL2,CD44,ITGA3,PLAU	4
Cell-mediated Immune Response	T cell migration	0.00555	CCL2,CD44,ITGA3,PLAU	4
Infectious Disease	replication of vesicular stomatitis virus	0.00579	SP110,TRIM25,TRIM38	3
Immunological Disease	allergy	0.00585	BCL3,BGN,CD44,CD74,OSMR,PTGS2,TLR4,ZFP36	8
Cellular Growth and Proliferation	proliferation of fibroblasts	0.00597	CD74,ITGA5,PDGFRA,TGFBR2	4
Cellular Development	proliferation of fibroblasts	0.00597	CD74,ITGA5,PDGFRA,TGFBR2	4
Tissue Development	proliferation of fibroblasts	0.00597	CD74,ITGA5,PDGFRA,TGFBR2	4
Connective Tissue Development and Function	proliferation of fibroblasts	0.00597	CD74,ITGA5,PDGFRA,TGFBR2	4
Cellular Development	endothelial cell development	0.00599	CD44,ENG,MMP2,NRP1,PLXNA4,TFAP2A	6
Tissue Development	endothelial cell development	0.00599	CD44,ENG,MMP2,NRP1,PLXNA4,TFAP2A	6
Cardiovascular System Development and Function	endothelial cell development	0.00599	CD44,ENG,MMP2,NRP1,PLXNA4,TFAP2A	6
Organismal Development	endothelial cell development	0.00599	CD44,ENG,MMP2,NRP1,PLXNA4,TFAP2A	6
Infectious Disease	Viral Infection	0.00603	BCL3,BGN,CCL2,CD44,CTSB,DOCK10,GPD2,IFIT3,ITGA3,ITGA4,MAN1A1,MT2A,PDGFRA,PLAU,PLOD2,PLOD3,PLXND1,PTGS2,RAB31,RARG,SP110,TLR4,TRIM25,TRIM38	24
Cell Signaling	protein kinase cascade	0.00606	BCL3,CASP8,CCL2,MEF2C,SHC1,SQSTM1,TRIM38	7
Cellular Movement	migration of antigen presenting cells	0.00613	CCL2,CD44,PLXND1	3
Hematological System Development and Function	migration of antigen presenting cells	0.00613	CCL2,CD44,PLXND1	3
Immune Cell Trafficking	migration of antigen presenting cells	0.00613	CCL2,CD44,PLXND1	3
Developmental Disorder	multiple congenital anomalies	0.00614	ARHGAP31,DDR2,EYA1,FBN1,SATB2,SCN1A,TGFBR2,TWIST1	8
Neurological Disease	benign rolandic epilepsy	0.00617	SCN1A,SRPX2	2
Hereditary Disorder	benign rolandic epilepsy	0.00617	SCN1A,SRPX2	2
Cellular Movement	cell movement of myeloid cells	0.00625	CCL2,ITGA4,MMP14,PLAU,PLXND1,TLR4	6
Hematological System Development and Function	cell movement of myeloid cells	0.00625	CCL2,ITGA4,MMP14,PLAU,PLXND1,TLR4	6
Immune Cell Trafficking	cell movement of myeloid cells	0.00625	CCL2,ITGA4,MMP14,PLAU,PLXND1,TLR4	6
Cell-To-Cell Signaling and Interaction	activation of T lymphocytes	0.00664	ITGA3,ITGA5,NT5E,TNC	4
Hematological System Development and Function	activation of T lymphocytes	0.00664	ITGA3,ITGA5,NT5E,TNC	4
Immune Cell Trafficking	activation of T lymphocytes	0.00664	ITGA3,ITGA5,NT5E,TNC	4
Inflammatory Response	activation of T lymphocytes	0.00664	ITGA3,ITGA5,NT5E,TNC	4
Cell-To-Cell Signaling and Interaction	activation of mononuclear leukocytes	0.00677	CCL2,ITGA3,ITGA5,NT5E,TNC	5
Hematological System Development and Function	activation of mononuclear leukocytes	0.00677	CCL2,ITGA3,ITGA5,NT5E,TNC	5
Immune Cell Trafficking	activation of mononuclear leukocytes	0.00677	CCL2,ITGA3,ITGA5,NT5E,TNC	5
Inflammatory Response	activation of mononuclear leukocytes	0.00677	CCL2,ITGA3,ITGA5,NT5E,TNC	5
Cell-To-Cell Signaling and Interaction	adhesion of connective tissue cells	0.00684	ITGA5,PLXND1,TNC	3
Tissue Development	adhesion of connective tissue cells	0.00684	ITGA5,PLXND1,TNC	3
Small Molecule Biochemistry	synthesis of prostaglandin	0.00688	CD74,ITGA3,PTGS2,SSPN	4
Lipid Metabolism	synthesis of prostaglandin	0.00688	CD74,ITGA3,PTGS2,SSPN	4
Cell Death and Survival	apoptosis of melanoma cells	0.00696	CTSB,PHLDA1	2
Tumor Morphology	apoptosis of melanoma cells	0.00696	CTSB,PHLDA1	2
Cell-To-Cell Signaling and Interaction	binding of endothelial cell lines	0.00696	CD44,NT5E	2
Cardiovascular System Development and Function	binding of endothelial cell lines	0.00696	CD44,NT5E	2
Cellular Movement	cell movement of bone marrow cells	0.00696	CCL2,PDGFRA	2
Immune Cell Trafficking	cell movement of bone marrow cells	0.00696	CCL2,PDGFRA	2
Inflammatory Response	cell movement of bone marrow cells	0.00696	CCL2,PDGFRA	2
Hematopoiesis	cell movement of bone marrow cells	0.00696	CCL2,PDGFRA	2
Cancer	colony formation of cancer cells	0.00696	CTSB,SQSTM1	2
Cellular Growth and Proliferation	colony formation of cancer cells	0.00696	CTSB,SQSTM1	2
Cellular Development	colony formation of cancer cells	0.00696	CTSB,SQSTM1	2
Tumor Morphology	colony formation of cancer cells	0.00696	CTSB,SQSTM1	2
Cell-To-Cell Signaling and Interaction	electrical resistance of cells	0.00696	CD44,PMP22	2
Tissue Development	electrical resistance of cells	0.00696	CD44,PMP22	2
Cell Morphology	electrical resistance of cells	0.00696	CD44,PMP22	2
Cellular Growth and Proliferation	outgrowth of cells	0.00696	MMP14,MMP2	2
Dermatological Diseases and Conditions	atopic dermatitis	0.00724	BCL3,BGN,CD44,CD74,OSMR,TLR4,ZFP36	7
Inflammatory Disease	atopic dermatitis	0.00724	BCL3,BGN,CD44,CD74,OSMR,TLR4,ZFP36	7
Inflammatory Response	atopic dermatitis	0.00724	BCL3,BGN,CD44,CD74,OSMR,TLR4,ZFP36	7
Immunological Disease	atopic dermatitis	0.00724	BCL3,BGN,CD44,CD74,OSMR,TLR4,ZFP36	7
Cancer	cervical cancer	0.00725	CTSB,ITGA4,RARG,TFPI,TGFBR2,ZFP36	6
Organismal Injury and Abnormalities	cervical cancer	0.00725	CTSB,ITGA4,RARG,TFPI,TGFBR2,ZFP36	6
Reproductive System Disease	cervical cancer	0.00725	CTSB,ITGA4,RARG,TFPI,TGFBR2,ZFP36	6
Organismal Injury and Abnormalities	Charcot-Marie-Tooth disease type 1e	0.00745	PMP22	1
Skeletal and Muscular Disorders	Charcot-Marie-Tooth disease type 1e	0.00745	PMP22	1
Neurological Disease	Charcot-Marie-Tooth disease type 1e	0.00745	PMP22	1
Hereditary Disorder	Charcot-Marie-Tooth disease type 1e	0.00745	PMP22	1
Auditory Disease	Charcot-Marie-Tooth disease type 1e	0.00745	PMP22	1
Hematological Disease	Japanese type fluoride-resistant butyrylcholinesterase deficiency	0.00745	BCHE	1
Metabolic Disease	Japanese type fluoride-resistant butyrylcholinesterase deficiency	0.00745	BCHE	1
Developmental Disorder	Japanese type fluoride-resistant butyrylcholinesterase deficiency	0.00745	BCHE	1
Hereditary Disorder	Japanese type fluoride-resistant butyrylcholinesterase deficiency	0.00745	BCHE	1
Cardiovascular Disease	Loeys-Dietz syndrome type 2B	0.00745	TGFBR2	1
Connective Tissue Disorders	Loeys-Dietz syndrome type 2B	0.00745	TGFBR2	1
Skeletal and Muscular Disorders	Loeys-Dietz syndrome type 2B	0.00745	TGFBR2	1
Developmental Disorder	Loeys-Dietz syndrome type 2B	0.00745	TGFBR2	1
Hereditary Disorder	Loeys-Dietz syndrome type 2B	0.00745	TGFBR2	1
Cardiovascular Disease	Loeys-dietz syndrome type 1b	0.00745	TGFBR2	1
Connective Tissue Disorders	Loeys-dietz syndrome type 1b	0.00745	TGFBR2	1
Skeletal and Muscular Disorders	Loeys-dietz syndrome type 1b	0.00745	TGFBR2	1
Developmental Disorder	Loeys-dietz syndrome type 1b	0.00745	TGFBR2	1
Hereditary Disorder	Loeys-dietz syndrome type 1b	0.00745	TGFBR2	1
Connective Tissue Disorders	Mass syndrome	0.00745	FBN1	1
Hereditary Disorder	Mass syndrome	0.00745	FBN1	1
Connective Tissue Disorders	Robinow-Sorauf syndrome	0.00745	TWIST1	1
Skeletal and Muscular Disorders	Robinow-Sorauf syndrome	0.00745	TWIST1	1
Developmental Disorder	Robinow-Sorauf syndrome	0.00745	TWIST1	1
Hereditary Disorder	Robinow-Sorauf syndrome	0.00745	TWIST1	1
Connective Tissue Disorders	Winchester syndrome	0.00745	MMP14	1
Skeletal and Muscular Disorders	Winchester syndrome	0.00745	MMP14	1
Immunological Disease	Wiskott-Aldrich syndrome type 2	0.00745	WIPF1	1
Neurological Disease	X-linked rolandic epilepsy, mental retardation, and speech dyspraxia	0.00745	SRPX2	1
Developmental Disorder	X-linked rolandic epilepsy, mental retardation, and speech dyspraxia	0.00745	SRPX2	1
Hereditary Disorder	X-linked rolandic epilepsy, mental retardation, and speech dyspraxia	0.00745	SRPX2	1
Tissue Development	accumulation of cartilage matrix	0.00745	BHLHE40	1
Skeletal and Muscular System Development and Function	accumulation of cartilage matrix	0.00745	BHLHE40	1
Small Molecule Biochemistry	accumulation of tetracosahexaenoic acid	0.00745	ACOX1	1
Lipid Metabolism	accumulation of tetracosahexaenoic acid	0.00745	ACOX1	1
Molecular Transport	accumulation of tetracosahexaenoic acid	0.00745	ACOX1	1
Cellular Compromise	acidification of breast cancer cell lines	0.00745	CD44	1
Connective Tissue Disorders	acromicric dysplasia	0.00745	FBN1	1
Skeletal and Muscular Disorders	acromicric dysplasia	0.00745	FBN1	1
Developmental Disorder	acromicric dysplasia	0.00745	FBN1	1
Hereditary Disorder	acromicric dysplasia	0.00745	FBN1	1
Cell-To-Cell Signaling and Interaction	adhesion of bronchial epithelial cells	0.00745	ITGA4	1
Tissue Development	adhesion of bronchial epithelial cells	0.00745	ITGA4	1
Cell-To-Cell Signaling and Interaction	adhesion of cord blood cells	0.00745	ITGA5	1
Tissue Development	adhesion of cord blood cells	0.00745	ITGA5	1
Cell-To-Cell Signaling and Interaction	adhesion of hairy leukemia cells	0.00745	CD44	1
Tissue Development	adhesion of hairy leukemia cells	0.00745	CD44	1
Tumor Morphology	adhesion of hairy leukemia cells	0.00745	CD44	1
Cellular Compromise	adhesion of hairy leukemia cells	0.00745	CD44	1
Tissue Development	adhesion of peritoneum	0.00745	ITGA3	1
Organismal Development	adhesion of peritoneum	0.00745	ITGA3	1
Neurological Disease	adult Sandhoff disease	0.00745	HEXB	1
Metabolic Disease	adult Sandhoff disease	0.00745	HEXB	1
Developmental Disorder	adult Sandhoff disease	0.00745	HEXB	1
Hereditary Disorder	adult Sandhoff disease	0.00745	HEXB	1
Cancer	adult de novo leukemia	0.00745	NQO1	1
Hematological Disease	adult de novo leukemia	0.00745	NQO1	1
Neurological Disease	adult polyglucosan body disease	0.00745	GBE1	1
Metabolic Disease	adult polyglucosan body disease	0.00745	GBE1	1
Developmental Disorder	adult polyglucosan body disease	0.00745	GBE1	1
Hereditary Disorder	adult polyglucosan body disease	0.00745	GBE1	1
Ophthalmic Disease	age-related macular degeneration type 10	0.00745	TLR4	1
Cell-To-Cell Signaling and Interaction	aggregation of monocyte-derived dendritic cells	0.00745	CD44	1
Hematological System Development and Function	aggregation of monocyte-derived dendritic cells	0.00745	CD44	1
Immune Cell Trafficking	aggregation of monocyte-derived dendritic cells	0.00745	CD44	1
Tissue Development	aggregation of monocyte-derived dendritic cells	0.00745	CD44	1
Inflammatory Response	aggregation of monocyte-derived dendritic cells	0.00745	CD44	1
Tissue Development	aggregation of myoblasts	0.00745	ITGA5	1
Tissue Development	aggregation of ovarian cancer cell lines	0.00745	MMP14	1
Developmental Disorder	agnathia-otocephaly complex	0.00745	PRRX1	1
Hereditary Disorder	agnathia-otocephaly complex	0.00745	PRRX1	1
Tissue Development	angiogenesis of connective tissue	0.00745	MMP14	1
Cardiovascular System Development and Function	angiogenesis of connective tissue	0.00745	MMP14	1
Organismal Development	angiogenesis of connective tissue	0.00745	MMP14	1
Hereditary Disorder	anterior segment anomalies and cataract	0.00745	EYA1	1
Ophthalmic Disease	anterior segment anomalies and cataract	0.00745	EYA1	1
Cell-To-Cell Signaling and Interaction	antibody-dependent cell-mediated cytotoxicity of PBMCs	0.00745	IL1RAP	1
Hematological System Development and Function	antibody-dependent cell-mediated cytotoxicity of PBMCs	0.00745	IL1RAP	1
Inflammatory Response	antibody-dependent cell-mediated cytotoxicity of PBMCs	0.00745	IL1RAP	1
Cell Death and Survival	apoptosis of bronchiolar cell	0.00745	CASP8	1
Cell Death and Survival	apoptosis of chronic myeloid leukemia in blast crisis cells	0.00745	CASP8	1
Tumor Morphology	apoptosis of chronic myeloid leukemia in blast crisis cells	0.00745	CASP8	1
Cell Death and Survival	apoptosis of stromal cell lines	0.00745	PTGS2	1
Cell Death and Survival	apoptosis of uterine fibroblasts	0.00745	TWIST1	1
Cell Cycle	arrest in G0/G1 phase transition of myeloid cells	0.00745	CD44	1
Cellular Growth and Proliferation	arrest in growth of embryonic cell lines	0.00745	SAT1	1
Cellular Development	arrest in growth of embryonic cell lines	0.00745	SAT1	1
Embryonic Development	arrest in growth of embryonic cell lines	0.00745	SAT1	1
Cellular Growth and Proliferation	arrest in growth of kidney cell lines	0.00745	SAT1	1
Cellular Development	arrest in growth of kidney cell lines	0.00745	SAT1	1
Renal and Urological System Development and Function	arrest in growth of kidney cell lines	0.00745	SAT1	1
Cellular Growth and Proliferation	arrest in growth of nervous tissue cell lines	0.00745	NRP1	1
Cellular Development	arrest in growth of nervous tissue cell lines	0.00745	NRP1	1
Nervous System Development and Function	arrest in growth of nervous tissue cell lines	0.00745	NRP1	1
Inflammatory Disease	aspirin-intolerant asthma/rhinitis	0.00745	PTGS2	1
Respiratory Disease	aspirin-intolerant asthma/rhinitis	0.00745	PTGS2	1
Immunological Disease	aspirin-intolerant asthma/rhinitis	0.00745	PTGS2	1
Connective Tissue Disorders	atypical Marfan syndrome	0.00745	FBN1	1
Developmental Disorder	atypical Marfan syndrome	0.00745	FBN1	1
Hereditary Disorder	atypical Marfan syndrome	0.00745	FBN1	1
Hereditary Disorder	autoimmune lymphoproliferative syndrome type 2B	0.00745	CASP8	1
Immunological Disease	autoimmune lymphoproliferative syndrome type 2B	0.00745	CASP8	1
Neurological Disease	autosomal dominant familial encephalopathy with neuroserpin inclusion bodies	0.00745	SERPINI1	1
Developmental Disorder	autosomal dominant isolated ectopia lentis 1	0.00745	FBN1	1
Hereditary Disorder	autosomal dominant isolated ectopia lentis 1	0.00745	FBN1	1
Ophthalmic Disease	autosomal dominant isolated ectopia lentis 1	0.00745	FBN1	1
Connective Tissue Disorders	autosomal recessive Marfan's syndrome	0.00745	FBN1	1
Developmental Disorder	autosomal recessive Marfan's syndrome	0.00745	FBN1	1
Hereditary Disorder	autosomal recessive Marfan's syndrome	0.00745	FBN1	1
Connective Tissue Disorders	autosomal recessive multicentric osteolysis	0.00745	MMP2	1
Skeletal and Muscular Disorders	autosomal recessive multicentric osteolysis	0.00745	MMP2	1
Gene Expression	binding of AP2 binding site	0.00745	TFAP2A	1
Cell-To-Cell Signaling and Interaction	binding of Escherichia coli 25922	0.00745	TFPI	1
Cell-To-Cell Signaling and Interaction	binding of bone marrow stromal cells	0.00745	CD44	1
Connective Tissue Development and Function	binding of bone marrow stromal cells	0.00745	CD44	1
Cell-To-Cell Signaling and Interaction	binding of brain cancer cell lines	0.00745	ITGA5	1
Cell-To-Cell Signaling and Interaction	binding of colon cell lines	0.00745	TLR4	1
Cell-To-Cell Signaling and Interaction	binding of colonocytes	0.00745	TLR4	1
Cell-To-Cell Signaling and Interaction	binding of cord blood cells	0.00745	ITGA4	1
Cell-To-Cell Signaling and Interaction	binding of high endothelial postcapillary venule	0.00745	CD44	1
Tissue Development	binding of high endothelial postcapillary venule	0.00745	CD44	1
Cardiovascular System Development and Function	binding of high endothelial postcapillary venule	0.00745	CD44	1
Cancer	binding of melanoma cells	0.00745	CD44	1
Cell-To-Cell Signaling and Interaction	binding of melanoma cells	0.00745	CD44	1
Cell-To-Cell Signaling and Interaction	binding of monocyte-derived dendritic cells	0.00745	ITGA4	1
Hematological System Development and Function	binding of monocyte-derived dendritic cells	0.00745	ITGA4	1
Immune Cell Trafficking	binding of monocyte-derived dendritic cells	0.00745	ITGA4	1
Tissue Development	binding of monocyte-derived dendritic cells	0.00745	ITGA4	1
Inflammatory Response	binding of monocyte-derived dendritic cells	0.00745	ITGA4	1
Amino Acid Metabolism	biosynthesis of hydroxylysine	0.00745	PLOD1	1
Small Molecule Biochemistry	biosynthesis of hydroxylysine	0.00745	PLOD1	1
Connective Tissue Disorders	branchiooculofacial syndrome	0.00745	TFAP2A	1
Skeletal and Muscular Disorders	branchiooculofacial syndrome	0.00745	TFAP2A	1
Developmental Disorder	branchiooculofacial syndrome	0.00745	TFAP2A	1
Developmental Disorder	branchiootic syndrome type 1	0.00745	EYA1	1
Hereditary Disorder	branchiootic syndrome type 1	0.00745	EYA1	1
Organismal Injury and Abnormalities	calcification of joints and arteries	0.00745	NT5E	1
Cardiovascular Disease	calcification of joints and arteries	0.00745	NT5E	1
Connective Tissue Disorders	calcification of joints and arteries	0.00745	NT5E	1
Skeletal and Muscular Disorders	calcification of joints and arteries	0.00745	NT5E	1
Hereditary Disorder	calcification of joints and arteries	0.00745	NT5E	1
Cell Cycle	cell cycle progression of myeloid cells	0.00745	CD44	1
Cell Death and Survival	cell death of type 1 macrophages	0.00745	CTSB	1
Cell Cycle	cell division of stem cells	0.00745	WWTR1	1
Cell Morphology	cell spreading of dermal fibroblasts	0.00745	FBN1	1
Connective Tissue Development and Function	cell spreading of dermal fibroblasts	0.00745	FBN1	1
Cell Death and Survival	cell viability of sarcoma cell lines	0.00745	PDGFRA	1
Neurological Disease	chromosome 2q32-q33 deletion syndrome	0.00745	SATB2	1
Developmental Disorder	chromosome 2q32-q33 deletion syndrome	0.00745	SATB2	1
Hereditary Disorder	chromosome 2q32-q33 deletion syndrome	0.00745	SATB2	1
Organismal Injury and Abnormalities	congenital bilateral perisylvian polymicrogyria	0.00745	SRPX2	1
Neurological Disease	congenital bilateral perisylvian polymicrogyria	0.00745	SRPX2	1
Developmental Disorder	congenital bilateral perisylvian polymicrogyria	0.00745	SRPX2	1
Metabolic Disease	congenital disorder of glycosylation type 2d	0.00745	B4GALT1	1
Developmental Disorder	congenital disorder of glycosylation type 2d	0.00745	B4GALT1	1
Hereditary Disorder	congenital disorder of glycosylation type 2d	0.00745	B4GALT1	1
Dermatological Diseases and Conditions	congenital interstitial lung disease, nephrotic syndrome, and epidermolysis bullosa	0.00745	ITGA3	1
Organismal Injury and Abnormalities	congenital interstitial lung disease, nephrotic syndrome, and epidermolysis bullosa	0.00745	ITGA3	1
Connective Tissue Disorders	congenital interstitial lung disease, nephrotic syndrome, and epidermolysis bullosa	0.00745	ITGA3	1
Respiratory Disease	congenital interstitial lung disease, nephrotic syndrome, and epidermolysis bullosa	0.00745	ITGA3	1
Developmental Disorder	congenital interstitial lung disease, nephrotic syndrome, and epidermolysis bullosa	0.00745	ITGA3	1
Hereditary Disorder	congenital interstitial lung disease, nephrotic syndrome, and epidermolysis bullosa	0.00745	ITGA3	1
Renal and Urological Disease	congenital interstitial lung disease, nephrotic syndrome, and epidermolysis bullosa	0.00745	ITGA3	1
Connective Tissue Disorders	cousin syndrome	0.00745	TBX15	1
Skeletal and Muscular Disorders	cousin syndrome	0.00745	TBX15	1
Developmental Disorder	cousin syndrome	0.00745	TBX15	1
Hereditary Disorder	cousin syndrome	0.00745	TBX15	1
Gastrointestinal Disease	cystic fibrosis-associated liver disease	0.00745	CCL2	1
Hepatic System Disease	cystic fibrosis-associated liver disease	0.00745	CCL2	1
Respiratory Disease	cystic fibrosis-associated liver disease	0.00745	CCL2	1
Hereditary Disorder	cystic fibrosis-associated liver disease	0.00745	CCL2	1
Hematological Disease	dehydrated hereditary stomatocytosis and pseudohyperkalemia	0.00745	PIEZO1	1
Metabolic Disease	dehydrated hereditary stomatocytosis and pseudohyperkalemia	0.00745	PIEZO1	1
Developmental Disorder	dehydrated hereditary stomatocytosis and pseudohyperkalemia	0.00745	PIEZO1	1
Hereditary Disorder	dehydrated hereditary stomatocytosis and pseudohyperkalemia	0.00745	PIEZO1	1
Organismal Injury and Abnormalities	dehydrated hereditary stomatocytosis, pseudohyperkalemia, and perinatal edema	0.00745	PIEZO1	1
Hematological Disease	dehydrated hereditary stomatocytosis, pseudohyperkalemia, and perinatal edema	0.00745	PIEZO1	1
Metabolic Disease	dehydrated hereditary stomatocytosis, pseudohyperkalemia, and perinatal edema	0.00745	PIEZO1	1
Developmental Disorder	dehydrated hereditary stomatocytosis, pseudohyperkalemia, and perinatal edema	0.00745	PIEZO1	1
Hereditary Disorder	dehydrated hereditary stomatocytosis, pseudohyperkalemia, and perinatal edema	0.00745	PIEZO1	1
Cellular Growth and Proliferation	delay in growth of colon cancer cell lines	0.00745	TGFBR2	1
Cellular Development	delay in growth of colon cancer cell lines	0.00745	TGFBR2	1
Tissue Morphology	density of T lymphocytes	0.00745	PTGS2	1
Tissue Morphology	density of macrophages	0.00745	PTGS2	1
Small Molecule Biochemistry	depletion of spermidine	0.00745	SAT1	1
Molecular Transport	depletion of spermidine	0.00745	SAT1	1
Small Molecule Biochemistry	depletion of spermine	0.00745	SAT1	1
Molecular Transport	depletion of spermine	0.00745	SAT1	1
Cell-To-Cell Signaling and Interaction	detachment of prostate cell lines	0.00745	ENG	1
Tissue Development	detachment of prostate cell lines	0.00745	ENG	1
Cardiovascular Disease	development of coronary artery disease in HIV	0.00745	CCL2	1
Tissue Development	development of craniofacial tissue	0.00745	TWIST1	1
Organismal Development	development of craniofacial tissue	0.00745	TWIST1	1
Embryonic Development	development of craniofacial tissue	0.00745	TWIST1	1
Tissue Development	development of cranium	0.00745	MMP2	1
Organismal Development	development of cranium	0.00745	MMP2	1
Embryonic Development	development of cranium	0.00745	MMP2	1
Connective Tissue Development and Function	development of cranium	0.00745	MMP2	1
Skeletal and Muscular System Development and Function	development of cranium	0.00745	MMP2	1
Organ Development	development of cranium	0.00745	MMP2	1
Cardiovascular System Development and Function	development of microvasculature	0.00745	CTSB	1
Tissue Development	development of sclera	0.00745	MMP2	1
Organismal Development	development of sclera	0.00745	MMP2	1
Embryonic Development	development of sclera	0.00745	MMP2	1
Organ Development	development of sclera	0.00745	MMP2	1
Visual System Development and Function	development of sclera	0.00745	MMP2	1
Cellular Development	differentiation of neuroectodermal cells	0.00745	WWTR1	1
Embryonic Development	differentiation of neuroectodermal cells	0.00745	WWTR1	1
Cellular Development	differentiation of uterine fibroblasts	0.00745	TWIST1	1
Cell-To-Cell Signaling and Interaction	electrical resistance of kidney cell lines	0.00745	PMP22	1
Tissue Development	electrical resistance of kidney cell lines	0.00745	PMP22	1
Renal and Urological System Development and Function	electrical resistance of kidney cell lines	0.00745	PMP22	1
Cell Morphology	electrical resistance of kidney cell lines	0.00745	PMP22	1
Cancer	entry into cell cycle progression of fibrosarcoma cells	0.00745	DDR2	1
Cell Cycle	entry into cell cycle progression of fibrosarcoma cells	0.00745	DDR2	1
Cancer	entry into cell cycle progression of melanoma cells	0.00745	DDR2	1
Cell Cycle	entry into cell cycle progression of melanoma cells	0.00745	DDR2	1
Behavior	fasting	0.00745	PTGS2	1
Nutritional Disease	fasting	0.00745	PTGS2	1
Small Molecule Biochemistry	flux of spermidine	0.00745	SAT1	1
Small Molecule Biochemistry	flux of spermine	0.00745	SAT1	1
Small Molecule Biochemistry	formation of eicosapentenoic acid	0.00745	PTGS2	1
Lipid Metabolism	formation of eicosapentenoic acid	0.00745	PTGS2	1
Small Molecule Biochemistry	formation of spermidine	0.00745	SAT1	1
Connective Tissue Disorders	geleophysic dysplasia type 2	0.00745	FBN1	1
Skeletal and Muscular Disorders	geleophysic dysplasia type 2	0.00745	FBN1	1
Developmental Disorder	geleophysic dysplasia type 2	0.00745	FBN1	1
Hereditary Disorder	geleophysic dysplasia type 2	0.00745	FBN1	1
Neurological Disease	generalized epilepsy with febrile seizures plus type 2	0.00745	SCN1A	1
Hereditary Disorder	generalized epilepsy with febrile seizures plus type 2	0.00745	SCN1A	1
Small Molecule Biochemistry	generation of eicosapentenoic acid	0.00745	PTGS2	1
Lipid Metabolism	generation of eicosapentenoic acid	0.00745	PTGS2	1
Carbohydrate Metabolism	generation of phosphatidylinositol-3-phosphate	0.00745	CCL2	1
Small Molecule Biochemistry	generation of phosphatidylinositol-3-phosphate	0.00745	CCL2	1
Lipid Metabolism	generation of phosphatidylinositol-3-phosphate	0.00745	CCL2	1
Gastrointestinal Disease	glycogen storage disease type IV	0.00745	GBE1	1
Hepatic System Disease	glycogen storage disease type IV	0.00745	GBE1	1
Metabolic Disease	glycogen storage disease type IV	0.00745	GBE1	1
Developmental Disorder	glycogen storage disease type IV	0.00745	GBE1	1
Hereditary Disorder	glycogen storage disease type IV	0.00745	GBE1	1
Cancer	growth of micrometastasis	0.00745	CCL2	1
Hematological Disease	hematological toxicity	0.00745	NQO1	1
Gastrointestinal Disease	hepatic veno-occlusive disease with immunodeficiency	0.00745	SP110	1
Hepatic System Disease	hepatic veno-occlusive disease with immunodeficiency	0.00745	SP110	1
Cardiovascular Disease	hepatic veno-occlusive disease with immunodeficiency	0.00745	SP110	1
Hereditary Disorder	hepatic veno-occlusive disease with immunodeficiency	0.00745	SP110	1
Neurological Disease	hereditary liability to pressure palsies	0.00745	PMP22	1
Hereditary Disorder	hereditary liability to pressure palsies	0.00745	PMP22	1
Cancer	hereditary nonpolyposis colorectal cancer type 6	0.00745	TGFBR2	1
Gastrointestinal Disease	hereditary nonpolyposis colorectal cancer type 6	0.00745	TGFBR2	1
Hereditary Disorder	hereditary nonpolyposis colorectal cancer type 6	0.00745	TGFBR2	1
Amino Acid Metabolism	hydroxylation of L-lysine	0.00745	PLOD3	1
Post-Translational Modification	hydroxylation of L-lysine	0.00745	PLOD3	1
Small Molecule Biochemistry	hydroxylation of L-lysine	0.00745	PLOD3	1
Post-Translational Modification	hydroxylation of protein fragment	0.00745	PLOD1	1
Cellular Movement	invasion by stromal cell lines	0.00745	PTGS2	1
Cellular Movement	invasion by uterine cell lines	0.00745	PTGS2	1
Cancer	invasion of articular cartilage	0.00745	MMP14	1
Connective Tissue Disorders	invasion of articular cartilage	0.00745	MMP14	1
Gastrointestinal Disease	isolated cleft palate and mental retardation	0.00745	SATB2	1
Neurological Disease	isolated cleft palate and mental retardation	0.00745	SATB2	1
Developmental Disorder	isolated cleft palate and mental retardation	0.00745	SATB2	1
Neurological Disease	juvenile Sandhoff disease	0.00745	HEXB	1
Metabolic Disease	juvenile Sandhoff disease	0.00745	HEXB	1
Developmental Disorder	juvenile Sandhoff disease	0.00745	HEXB	1
Hereditary Disorder	juvenile Sandhoff disease	0.00745	HEXB	1
Connective Tissue Disorders	lysyl hydroxylase 3 deficiency	0.00745	PLOD3	1
Metabolic Disease	lysyl hydroxylase 3 deficiency	0.00745	PLOD3	1
Developmental Disorder	lysyl hydroxylase 3 deficiency	0.00745	PLOD3	1
Hereditary Disorder	lysyl hydroxylase 3 deficiency	0.00745	PLOD3	1
Cellular Development	maturation of myeloid dendritic cells	0.00745	TLR4	1
Hematopoiesis	maturation of myeloid dendritic cells	0.00745	TLR4	1
Organismal Injury and Abnormalities	mental retardation, stereotypic movements, epilepsy, and/or cerebral malformations	0.00745	MEF2C	1
Neurological Disease	mental retardation, stereotypic movements, epilepsy, and/or cerebral malformations	0.00745	MEF2C	1
Psychological Disorders	mental retardation, stereotypic movements, epilepsy, and/or cerebral malformations	0.00745	MEF2C	1
Developmental Disorder	mental retardation, stereotypic movements, epilepsy, and/or cerebral malformations	0.00745	MEF2C	1
Cancer	metastasis of embryonic stem cell lines	0.00745	CD44	1
Cellular Growth and Proliferation	metastasis of embryonic stem cell lines	0.00745	CD44	1
Organismal Injury and Abnormalities	metastasis of embryonic stem cell lines	0.00745	CD44	1
Cellular Movement	migration of stromal cell lines	0.00745	PTGS2	1
Cell Morphology	mineralization of chondrocytes	0.00745	BHLHE40	1
Connective Tissue Development and Function	mineralization of chondrocytes	0.00745	BHLHE40	1
Hematological System Development and Function	morphology of leukocyte cell lines	0.00745	CD44	1
Cell Morphology	morphology of leukocyte cell lines	0.00745	CD44	1
Connective Tissue Disorders	multicentric osteolysis of carpal bone	0.00745	MMP2	1
Skeletal and Muscular Disorders	multicentric osteolysis of carpal bone	0.00745	MMP2	1
Connective Tissue Disorders	multicentric osteolysis of tarsal bone	0.00745	MMP2	1
Skeletal and Muscular Disorders	multicentric osteolysis of tarsal bone	0.00745	MMP2	1
Connective Tissue Disorders	multicentric osteolysis, nodulosis, and arthropathy	0.00745	MMP2	1
Skeletal and Muscular Disorders	multicentric osteolysis, nodulosis, and arthropathy	0.00745	MMP2	1
Connective Tissue Disorders	neonatal Marfan syndrome	0.00745	FBN1	1
Developmental Disorder	neonatal Marfan syndrome	0.00745	FBN1	1
Hereditary Disorder	neonatal Marfan syndrome	0.00745	FBN1	1
Connective Tissue Disorders	nodulosis-arthropathy-osteolysis syndrome	0.00745	MMP2	1
Skeletal and Muscular Disorders	nodulosis-arthropathy-osteolysis syndrome	0.00745	MMP2	1
Developmental Disorder	nodulosis-arthropathy-osteolysis syndrome	0.00745	MMP2	1
Hereditary Disorder	nodulosis-arthropathy-osteolysis syndrome	0.00745	MMP2	1
Neurological Disease	otofaciocervical syndrome	0.00745	EYA1	1
Developmental Disorder	otofaciocervical syndrome	0.00745	EYA1	1
Hereditary Disorder	otofaciocervical syndrome	0.00745	EYA1	1
Cardiovascular System Development and Function	patterning of blood vessel	0.00745	ENG	1
Organismal Development	patterning of blood vessel	0.00745	ENG	1
Cellular Compromise	permeability transition of breast cancer cell lines	0.00745	CASP8	1
Respiratory Disease	postanesthetic apnea	0.00745	BCHE	1
Organismal Injury and Abnormalities	postoperative dental pain	0.00745	PTGS2	1
Cellular Growth and Proliferation	proliferation of peripheral B lymphocytes	0.00745	SH3KBP1	1
Cellular Development	proliferation of peripheral B lymphocytes	0.00745	SH3KBP1	1
Hematological System Development and Function	proliferation of peripheral B lymphocytes	0.00745	SH3KBP1	1
Tissue Development	proliferation of peripheral B lymphocytes	0.00745	SH3KBP1	1
Humoral Immune Response	proliferation of peripheral B lymphocytes	0.00745	SH3KBP1	1
Tissue Morphology	quantity of liver cell lines	0.00745	PTGS2	1
Hepatic System Development and Function	quantity of liver cell lines	0.00745	PTGS2	1
Cellular Assembly and Organization	quantity of membrane blebs	0.00745	SLC16A4	1
Cancer	quantity of non-small-cell lung cancer cells	0.00745	CTSB	1
Cellular Growth and Proliferation	quantity of non-small-cell lung cancer cells	0.00745	CTSB	1
Cellular Development	quantity of non-small-cell lung cancer cells	0.00745	CTSB	1
Tumor Morphology	quantity of non-small-cell lung cancer cells	0.00745	CTSB	1
Tissue Morphology	quantity of non-small-cell lung cancer cells	0.00745	CTSB	1
Small Molecule Biochemistry	quantity of spermidine	0.00745	SAT1	1
Molecular Transport	quantity of spermidine	0.00745	SAT1	1
Small Molecule Biochemistry	quantity of spermine	0.00745	SAT1	1
Molecular Transport	quantity of spermine	0.00745	SAT1	1
Hematological Disease	quebec platelet disorder	0.00745	PLAU	1
Hereditary Disorder	quebec platelet disorder	0.00745	PLAU	1
Cell Cycle	quiescence of nervous tissue cell lines	0.00745	NRP1	1
Carbohydrate Metabolism	recognition of lipopolysaccharide	0.00745	TLR4	1
Small Molecule Biochemistry	recognition of lipopolysaccharide	0.00745	TLR4	1
Lipid Metabolism	recognition of lipopolysaccharide	0.00745	TLR4	1
Cellular Movement	recruitment of inflammatory monocytes	0.00745	CCL2	1
Cell-To-Cell Signaling and Interaction	recruitment of inflammatory monocytes	0.00745	CCL2	1
Hematological System Development and Function	recruitment of inflammatory monocytes	0.00745	CCL2	1
Immune Cell Trafficking	recruitment of inflammatory monocytes	0.00745	CCL2	1
Inflammatory Response	recruitment of inflammatory monocytes	0.00745	CCL2	1
Cellular Movement	release of ovarian cancer cell lines	0.00745	MMP14	1
Tissue Development	repair of endothelial tissue	0.00745	CCL2	1
Cardiovascular System Development and Function	repair of endothelial tissue	0.00745	CCL2	1
Tissue Morphology	repair of endothelial tissue	0.00745	CCL2	1
Hematological Disease	resistant to imatinib idiopathic hypereosinophilic syndrome	0.00745	PDGFRA	1
Immunological Disease	resistant to imatinib idiopathic hypereosinophilic syndrome	0.00745	PDGFRA	1
Cell-To-Cell Signaling and Interaction	responsiveness of lung cell lines	0.00745	TGFBR2	1
Respiratory System Development and Function	responsiveness of lung cell lines	0.00745	TGFBR2	1
Organismal Injury and Abnormalities	restenosis of vastus intermedius muscle	0.00745	CCL2	1
Skeletal and Muscular Disorders	restenosis of vastus intermedius muscle	0.00745	CCL2	1
Cancer	smoking-related bladder cancer	0.00745	NQO1	1
Organismal Injury and Abnormalities	smoking-related bladder cancer	0.00745	NQO1	1
Renal and Urological Disease	smoking-related bladder cancer	0.00745	NQO1	1
Connective Tissue Disorders	spondylometaepiphyseal dysplasia, short limb-hand type	0.00745	DDR2	1
Skeletal and Muscular Disorders	spondylometaepiphyseal dysplasia, short limb-hand type	0.00745	DDR2	1
Developmental Disorder	spondylometaepiphyseal dysplasia, short limb-hand type	0.00745	DDR2	1
Hereditary Disorder	spondylometaepiphyseal dysplasia, short limb-hand type	0.00745	DDR2	1
Dermatological Diseases and Conditions	stiff skin syndrome	0.00745	FBN1	1
Inflammatory Disease	stiff skin syndrome	0.00745	FBN1	1
Connective Tissue Disorders	stiff skin syndrome	0.00745	FBN1	1
Skeletal and Muscular Disorders	stiff skin syndrome	0.00745	FBN1	1
Developmental Disorder	stiff skin syndrome	0.00745	FBN1	1
Cellular Growth and Proliferation	suppression of prostate cancer cell lines	0.00745	TWIST1	1
Cell-To-Cell Signaling and Interaction	suppression of prostate cancer cell lines	0.00745	TWIST1	1
Cancer	survival of nasopharyngeal carcinoma cells	0.00745	TWIST1	1
Cell Death and Survival	survival of nasopharyngeal carcinoma cells	0.00745	TWIST1	1
Tumor Morphology	survival of nasopharyngeal carcinoma cells	0.00745	TWIST1	1
Cancer	survival of ovarian cancer cells	0.00745	TWIST1	1
Cell Death and Survival	survival of ovarian cancer cells	0.00745	TWIST1	1
Tumor Morphology	survival of ovarian cancer cells	0.00745	TWIST1	1
Cell Death and Survival	survival of stromal cell lines	0.00745	PTGS2	1
Cell Death and Survival	survival of uterine cell lines	0.00745	PTGS2	1
Hereditary Disorder	susceptibility to benzene toxicity	0.00745	NQO1	1
Neurological Disease	susceptibility to familial febrile seizures type 3A	0.00745	SCN1A	1
Hereditary Disorder	susceptibility to familial febrile seizures type 3A	0.00745	SCN1A	1
Cancer	susceptibility to post-chemotherapy leukemia	0.00745	NQO1	1
Hematological Disease	susceptibility to post-chemotherapy leukemia	0.00745	NQO1	1
Small Molecule Biochemistry	synthesis of 11(R)-HETE	0.00745	PTGS2	1
Lipid Metabolism	synthesis of 11(R)-HETE	0.00745	PTGS2	1
Small Molecule Biochemistry	synthesis of 15-deoxy-delta-12,14 -PGJ 2	0.00745	PTGS2	1
Lipid Metabolism	synthesis of 15-deoxy-delta-12,14 -PGJ 2	0.00745	PTGS2	1
Small Molecule Biochemistry	synthesis of adenosine	0.00745	NT5E	1
DNA Replication, Recombination, and Repair	synthesis of adenosine	0.00745	NT5E	1
Nucleic Acid Metabolism	synthesis of adenosine	0.00745	NT5E	1
Small Molecule Biochemistry	synthesis of prostaglandin G2	0.00745	PTGS2	1
Lipid Metabolism	synthesis of prostaglandin G2	0.00745	PTGS2	1
Cellular Movement	transmigration of B-lymphocyte derived cell lines	0.00745	ENG	1
Hematological System Development and Function	transmigration of B-lymphocyte derived cell lines	0.00745	ENG	1
Immune Cell Trafficking	transmigration of B-lymphocyte derived cell lines	0.00745	ENG	1
Dermatological Diseases and Conditions	venous ulcer of leg	0.00745	TFPI	1
Organismal Injury and Abnormalities	venous ulcer of leg	0.00745	TFPI	1
Cardiovascular Disease	venous ulcer of leg	0.00745	TFPI	1
Cell-To-Cell Signaling and Interaction	adhesion of granulocytes	0.00759	ITGA4,ITGA5,PLAU	3
Hematological System Development and Function	adhesion of granulocytes	0.00759	ITGA4,ITGA5,PLAU	3
Immune Cell Trafficking	adhesion of granulocytes	0.00759	ITGA4,ITGA5,PLAU	3
Tissue Development	adhesion of granulocytes	0.00759	ITGA4,ITGA5,PLAU	3
Ophthalmic Disease	macular degeneration	0.00759	CCL2,PTGS2,TLR4	3
Cell-To-Cell Signaling and Interaction	adhesion of endothelial cells	0.00762	CCL2,CD44,ITGA4,TGFBR2	4
Tissue Development	adhesion of endothelial cells	0.00762	CCL2,CD44,ITGA4,TGFBR2	4
Cardiovascular System Development and Function	adhesion of endothelial cells	0.00762	CCL2,CD44,ITGA4,TGFBR2	4
Cellular Movement	chemotaxis of tumor cell lines	0.00762	CCL2,NRP1,PLAU,SHC1	4
Cell Death and Survival	cell death of epithelial cells	0.00763	CASP8,CD44,EMP1,EMP3,PLAU,PMP22,TNFRSF19	7
Cellular Growth and Proliferation	proliferation of brain cancer cell lines	0.00769	CCL2,CTSB,MMP2,PDGFRA,PLXNA4	5
Cellular Development	proliferation of brain cancer cell lines	0.00769	CCL2,CTSB,MMP2,PDGFRA,PLXNA4	5
Cellular Movement	migration of fibroblasts	0.00779	DDR2,TGFBR2	2
Connective Tissue Development and Function	migration of fibroblasts	0.00779	DDR2,TGFBR2	2
Organismal Injury and Abnormalities	postherpetic neuralgia	0.00779	PTGS2,SCN1A	2
Neurological Disease	postherpetic neuralgia	0.00779	PTGS2,SCN1A	2
Cancer	thyroid oncocytic carcinoma	0.00779	PDGFRA,PTGS2	2
Endocrine System Disorders	thyroid oncocytic carcinoma	0.00779	PDGFRA,PTGS2	2
Cellular Movement	transendothelial migration of tumor cell lines	0.00779	CCL2,CD44	2
Cell-To-Cell Signaling and Interaction	adhesion of breast cancer cell lines	0.00799	CD44,ITGA4,MMP14	3
Tissue Development	adhesion of breast cancer cell lines	0.00799	CD44,ITGA4,MMP14	3
Cellular Growth and Proliferation	formation of cells	0.00814	CCL2,ITGA5,MMP14,SQSTM1	4
Cardiovascular Disease	atherosclerosis	0.00834	CCL2,GBE1,MMP14,MMP2,PLAU,PTGS2,TLR4,ZFP36	8
Cancer	pancreatic adenocarcinoma	0.0084	CD74,ITGA3,PLAU	3
Gastrointestinal Disease	pancreatic adenocarcinoma	0.0084	CD74,ITGA3,PLAU	3
Endocrine System Disorders	pancreatic adenocarcinoma	0.0084	CD74,ITGA3,PLAU	3
Small Molecule Biochemistry	synthesis of sphingolipid	0.0084	CASP8,SPTLC3,ST8SIA4	3
Lipid Metabolism	synthesis of sphingolipid	0.0084	CASP8,SPTLC3,ST8SIA4	3
Cell Signaling	I-kappaB kinase/NF-kappaB cascade	0.0084	BCL3,CASP8,SQSTM1,TRIM38	4
Cancer	bone marrow cancer	0.00841	BAALC,BCL3,CCL2,CD74,FAM129B,IL1RAP,ITGA4,LRP10,NQO1,PDGFRA,RARG,SHC1,TFPI	13
Hematological Disease	bone marrow cancer	0.00841	BAALC,BCL3,CCL2,CD74,FAM129B,IL1RAP,ITGA4,LRP10,NQO1,PDGFRA,RARG,SHC1,TFPI	13
Cancer	genital tumor	0.00862	BHLHE40,CASP8,CCL2,CD44,CD74,ETV1,MMP14,MMP2,PDGFRA,PI15,PLAU,PTGS2,RRAS,SAT1,TFPI2,TGFBR2,ZFP36	17
Organismal Injury and Abnormalities	genital tumor	0.00862	BHLHE40,CASP8,CCL2,CD44,CD74,ETV1,MMP14,MMP2,PDGFRA,PI15,PLAU,PTGS2,RRAS,SAT1,TFPI2,TGFBR2,ZFP36	17
Reproductive System Disease	genital tumor	0.00862	BHLHE40,CASP8,CCL2,CD44,CD74,ETV1,MMP14,MMP2,PDGFRA,PI15,PLAU,PTGS2,RRAS,SAT1,TFPI2,TGFBR2,ZFP36	17
Cell-To-Cell Signaling and Interaction	adhesion of eosinophils	0.00867	ITGA4,ITGA5	2
Hematological System Development and Function	adhesion of eosinophils	0.00867	ITGA4,ITGA5	2
Immune Cell Trafficking	adhesion of eosinophils	0.00867	ITGA4,ITGA5	2
Tissue Development	adhesion of eosinophils	0.00867	ITGA4,ITGA5	2
Hypersensitivity Response	adhesion of eosinophils	0.00867	ITGA4,ITGA5	2
Cell-To-Cell Signaling and Interaction	binding of cell surface	0.00867	MMP14,TLR4	2
Cellular Assembly and Organization	binding of cell surface	0.00867	MMP14,TLR4	2
Cancer	follicular adenoma	0.00867	CTSB,PTGS2	2
Cancer	metastatic gastrointestinal stromal tumor	0.00867	DDR2,PDGFRA	2
Cardiovascular Disease	pulmonary embolism	0.00867	PTGS2,TFPI	2
Hematological Disease	pulmonary embolism	0.00867	PTGS2,TFPI	2
Respiratory Disease	pulmonary embolism	0.00867	PTGS2,TFPI	2
Cancer	unresectable gastrointestinal stromal tumor	0.00867	DDR2,PDGFRA	2
Cell-To-Cell Signaling and Interaction	activation of leukocytes	0.00869	CCL2,ITGA3,ITGA5,NT5E,TLR4,TNC	6
Hematological System Development and Function	activation of leukocytes	0.00869	CCL2,ITGA3,ITGA5,NT5E,TLR4,TNC	6
Immune Cell Trafficking	activation of leukocytes	0.00869	CCL2,ITGA3,ITGA5,NT5E,TLR4,TNC	6
Inflammatory Response	activation of leukocytes	0.00869	CCL2,ITGA3,ITGA5,NT5E,TLR4,TNC	6
Cancer	prostate cancer	0.00897	BHLHE40,CASP8,CD44,CD74,ETV1,MMP2,PDGFRA,PI15,PTGS2,SAT1,TFPI2,ZFP36	12
Organismal Injury and Abnormalities	prostate cancer	0.00897	BHLHE40,CASP8,CD44,CD74,ETV1,MMP2,PDGFRA,PI15,PTGS2,SAT1,TFPI2,ZFP36	12
Reproductive System Disease	prostate cancer	0.00897	BHLHE40,CASP8,CD44,CD74,ETV1,MMP2,PDGFRA,PI15,PTGS2,SAT1,TFPI2,ZFP36	12
Dermatological Diseases and Conditions	Dermatitis	0.00898	BCL3,BGN,CD44,CD74,OSMR,RARG,TLR4,ZFP36	8
Inflammatory Disease	Dermatitis	0.00898	BCL3,BGN,CD44,CD74,OSMR,RARG,TLR4,ZFP36	8
Inflammatory Response	Dermatitis	0.00898	BCL3,BGN,CD44,CD74,OSMR,RARG,TLR4,ZFP36	8
Small Molecule Biochemistry	fatty acid metabolism	0.00904	ACOX1,CASP8,CD74,ITGA3,PTGS2,SSPN,ST8SIA4	7
Lipid Metabolism	fatty acid metabolism	0.00904	ACOX1,CASP8,CD74,ITGA3,PTGS2,SSPN,ST8SIA4	7
Cancer	gastrointestinal carcinoma	0.00906	ACOX1,ANKRD44,BCHE,CASP8,DDR2,DOCK10,ETV1,EYA1,FRZB,GNG12,IFI16,INPP1,ITGA4,ITGA5,KCNQ5,MMP2,NQO1,NRP1,OSMR,PDGFRA,PI15,PLAU,PLXNA4,PMP22,PTGS2,RGL1,SAT1,SCN1A,SHC1,SLC16A4,SP110,SPARCL1,STK32B,TANC1,TGFBR2,TLR4,TNC,TNS1,TRIM25	39
Gastrointestinal Disease	gastrointestinal carcinoma	0.00906	ACOX1,ANKRD44,BCHE,CASP8,DDR2,DOCK10,ETV1,EYA1,FRZB,GNG12,IFI16,INPP1,ITGA4,ITGA5,KCNQ5,MMP2,NQO1,NRP1,OSMR,PDGFRA,PI15,PLAU,PLXNA4,PMP22,PTGS2,RGL1,SAT1,SCN1A,SHC1,SLC16A4,SP110,SPARCL1,STK32B,TANC1,TGFBR2,TLR4,TNC,TNS1,TRIM25	39
Cancer	metastatic carcinoma	0.00924	MMP14,MMP2,PDGFRA,PLAU	4
Cellular Growth and Proliferation	proliferation of B lymphocytes	0.00925	CD74,ITGA5,SH3KBP1	3
Cellular Development	proliferation of B lymphocytes	0.00925	CD74,ITGA5,SH3KBP1	3
Hematological System Development and Function	proliferation of B lymphocytes	0.00925	CD74,ITGA5,SH3KBP1	3
Humoral Immune Response	proliferation of B lymphocytes	0.00925	CD74,ITGA5,SH3KBP1	3
Cellular Development	differentiation of phagocytes	0.00953	CASP8,IFI16,PDGFRA,TLR4	4
Hematological System Development and Function	differentiation of phagocytes	0.00953	CASP8,IFI16,PDGFRA,TLR4	4
Hematopoiesis	differentiation of phagocytes	0.00953	CASP8,IFI16,PDGFRA,TLR4	4
Endocrine System Disorders	metabolic syndrome X	0.00953	ACOX1,CCL2,GBE1,SCN1A	4
Metabolic Disease	metabolic syndrome X	0.00953	ACOX1,CCL2,GBE1,SCN1A	4
Organismal Injury and Abnormalities	spontaneous abortion	0.00958	PTGS2,TFPI	2
Reproductive System Disease	spontaneous abortion	0.00958	PTGS2,TFPI	2
Cell-To-Cell Signaling and Interaction	signal transduction	0.00995	CCL2,CD74,DDR2,ELK3,GNG11,GNG12,IL13RA1,INPP1,INPP4B,NRP1,OSMR,PLAU,SP110,SQSTM1,TRIM38	15
Cellular Growth and Proliferation	proliferation of hepatoma cell lines	0.01	ENG,MT2A,PTGS2,TFPI2,TGFBR2	5
Cellular Development	proliferation of hepatoma cell lines	0.01	ENG,MT2A,PTGS2,TFPI2,TGFBR2	5
Organismal Injury and Abnormalities	septic shock	0.0101	CASP8,PTGS2,TLR4	3
Infectious Disease	septic shock	0.0101	CASP8,PTGS2,TLR4	3
Connective Tissue Disorders	congenital anomaly of skeletal bone	0.0103	CCL2,FBN1,TFAP2A,TGFBR2,TWIST1	5
Skeletal and Muscular Disorders	congenital anomaly of skeletal bone	0.0103	CCL2,FBN1,TFAP2A,TGFBR2,TWIST1	5
Developmental Disorder	congenital anomaly of skeletal bone	0.0103	CCL2,FBN1,TFAP2A,TGFBR2,TWIST1	5
Cellular Growth and Proliferation	proliferation of muscle cells	0.0104	CCL2,ITGA5,SHC1,TLR4	4
Cellular Development	proliferation of muscle cells	0.0104	CCL2,ITGA5,SHC1,TLR4	4
Tissue Development	proliferation of muscle cells	0.0104	CCL2,ITGA5,SHC1,TLR4	4
Skeletal and Muscular System Development and Function	proliferation of muscle cells	0.0104	CCL2,ITGA5,SHC1,TLR4	4
Skeletal and Muscular Disorders	congenital anomaly of musculoskeletal system	0.0104	CCL2,DDR2,FBN1,PLOD1,SQSTM1,TBX15,TFAP2A,TGFBR2,TWIST1	9
Developmental Disorder	congenital anomaly of musculoskeletal system	0.0104	CCL2,DDR2,FBN1,PLOD1,SQSTM1,TBX15,TFAP2A,TGFBR2,TWIST1	9
Cell-To-Cell Signaling and Interaction	binding of breast cancer cell lines	0.0105	CD44,MMP2	2
Cellular Growth and Proliferation	colony formation of leukemia cell lines	0.0105	CTSB,SQSTM1	2
Infectious Disease	infection of mammalia	0.0105	CASP8,TLR4	2
Cellular Movement	chemotaxis of leukemia cell lines	0.0106	CCL2,PLAU,SHC1	3
Cancer	lung tumor	0.0107	ACOX1,CASP8,CD44,ITGA3,ITGA4,ITGA5,MMP14,MMP2,NQO1,PDGFRA,PHLDA1,PTGS2,RARG,TNC,ZFP36	15
Respiratory Disease	lung tumor	0.0107	ACOX1,CASP8,CD44,ITGA3,ITGA4,ITGA5,MMP14,MMP2,NQO1,PDGFRA,PHLDA1,PTGS2,RARG,TNC,ZFP36	15
Cancer	oral squamous cell carcinoma	0.0107	BGN,PLOD2,PTGS2,RHOJ,SERPINI1	5
Gastrointestinal Disease	oral squamous cell carcinoma	0.0107	BGN,PLOD2,PTGS2,RHOJ,SERPINI1	5
Cancer	basal-cell carcinoma	0.0111	BGN,LHX2,RARG	3
Dermatological Diseases and Conditions	basal-cell carcinoma	0.0111	BGN,LHX2,RARG	3
Cellular Movement	invasion of brain cancer cell lines	0.0111	CTSB,MMP14,SQSTM1	3
Cell Morphology	permeability of cells	0.0111	CLMP,NT5E,PLAU	3
Cellular Function and Maintenance	permeability of cells	0.0111	CLMP,NT5E,PLAU	3
Cancer	brain tumor	0.0111	EMP3,ENG,PDGFRA,RARG,SERPINI1,TFPI,TNC	7
Neurological Disease	brain tumor	0.0111	EMP3,ENG,PDGFRA,RARG,SERPINI1,TFPI,TNC	7
Gene Expression	expression of RNA	0.0111	BCL3,BHLHE40,CASP8,CD44,ELK3,ENG,ETV1,IFI16,IL1RAP,MEF2C,NQO1,RARG,SH3KBP1,SHC1,SQSTM1,TFAP2A,TGFBR2,TLR4,TRIM25,TRIM38,TWIST1	21
Cell Death and Survival	cell death of embryonic cell lines	0.0113	CASP8,CD44,EMP1,EMP3,PMP22,TNFRSF19	6
Embryonic Development	cell death of embryonic cell lines	0.0113	CASP8,CD44,EMP1,EMP3,PMP22,TNFRSF19	6
Cancer	advanced rectal cancer	0.0115	DDR2,PDGFRA	2
Gastrointestinal Disease	advanced rectal cancer	0.0115	DDR2,PDGFRA	2
Inflammatory Disease	knee osteoarthritis	0.0115	PTGS2,SCN1A	2
Connective Tissue Disorders	knee osteoarthritis	0.0115	PTGS2,SCN1A	2
Skeletal and Muscular Disorders	knee osteoarthritis	0.0115	PTGS2,SCN1A	2
Cell-To-Cell Signaling and Interaction	adhesion of phagocytes	0.0116	CD44,PLAU,TGFBR2	3
Hematological System Development and Function	adhesion of phagocytes	0.0116	CD44,PLAU,TGFBR2	3
Immune Cell Trafficking	adhesion of phagocytes	0.0116	CD44,PLAU,TGFBR2	3
Tissue Development	adhesion of phagocytes	0.0116	CD44,PLAU,TGFBR2	3
Inflammatory Response	adhesion of phagocytes	0.0116	CD44,PLAU,TGFBR2	3
Gastrointestinal Disease	hepatic steatosis	0.0116	ACOX1,CCL2,CD44	3
Hepatic System Disease	hepatic steatosis	0.0116	ACOX1,CCL2,CD44	3
Cellular Movement	migration of endothelial cell lines	0.0116	CTSB,PLAU,TLR4	3
Cardiovascular System Development and Function	migration of endothelial cell lines	0.0116	CTSB,PLAU,TLR4	3
Dermatological Diseases and Conditions	plaque psoriasis	0.0117	CCL2,FRZB,ITGA3,NRP1	4
Metabolic Disease	glucose metabolism disorder	0.012	ACOX1,ANKRD44,CCL2,GBE1,GPD2,MT2A,PDGFRA,PTGS2,RBMS1,SCN1A,SQSTM1,TLR4	12
Cancer	hyperplasia	0.0121	CASP8,ETV1,PLAU,ZFP36	4
Cancer	leiomyomatosis	0.0122	FBN1,GNG11,IFIT3,MMP2,PDGFRA,SHC1,TNC	7
Developmental Disorder	dysplasia	0.0122	DDR2,FBN1,PLOD1,PTGS2,TBX15	5
Connective Tissue Disorders	arthropathy	0.0123	BGN,CASP8,CCL2,CD74,CTSB,FRZB,ITGA5,MMP2,NT5E,PDGFRA,PTGS2,SCN1A,TFPI2,TLR4,ZFP36	15
Skeletal and Muscular Disorders	arthropathy	0.0123	BGN,CASP8,CCL2,CD74,CTSB,FRZB,ITGA5,MMP2,NT5E,PDGFRA,PTGS2,SCN1A,TFPI2,TLR4,ZFP36	15
Cell Death and Survival	apoptosis of prostate cancer cell lines	0.0125	BCL3,CASP8,PLAU,PTGS2,TWIST1	5
Connective Tissue Disorders	Marfan's syndrome	0.0126	FBN1,TGFBR2	2
Developmental Disorder	Marfan's syndrome	0.0126	FBN1,TGFBR2	2
Hereditary Disorder	Marfan's syndrome	0.0126	FBN1,TGFBR2	2
Cellular Movement	cell rolling of blood cells	0.0126	CD44,ITGA4	2
Cell Death and Survival	cell death of epithelial cell lines	0.0126	CASP8,CD44,EMP1,EMP3,PMP22,TNFRSF19	6
Neurological Disease	progressive motor neuropathy	0.0127	BCHE,CCL2,CD74,ITGA4,PTGS2,SCN1A,SPARCL1,ST8SIA4,TLR4,WWTR1	10
Cancer	bile duct cancer	0.0131	MMP2,PLAU,PTGS2	3
Gastrointestinal Disease	bile duct cancer	0.0131	MMP2,PLAU,PTGS2	3
Hepatic System Disease	bile duct cancer	0.0131	MMP2,PLAU,PTGS2	3
Connective Tissue Disorders	dysplasia of skeleton	0.0131	DDR2,FBN1,PLOD1,TBX15	4
Skeletal and Muscular Disorders	dysplasia of skeleton	0.0131	DDR2,FBN1,PLOD1,TBX15	4
Developmental Disorder	dysplasia of skeleton	0.0131	DDR2,FBN1,PLOD1,TBX15	4
Gastrointestinal Disease	non-insulin-dependent diabetes mellitus	0.0133	ANKRD44,GPD2,PTGS2,RBMS1,SCN1A,SQSTM1	6
Endocrine System Disorders	non-insulin-dependent diabetes mellitus	0.0133	ANKRD44,GPD2,PTGS2,RBMS1,SCN1A,SQSTM1	6
Metabolic Disease	non-insulin-dependent diabetes mellitus	0.0133	ANKRD44,GPD2,PTGS2,RBMS1,SCN1A,SQSTM1	6
Tox Functions
Category	Diseases or Functions Annotation	p-Value	Molecules	# Molecules
Liver Hyperplasia/Hyperproliferation	liver cancer	2.18e-06	B4GALT1,CASP8,CD44,DDR2,ENG,MMP14,MMP2,MT2A,NQO1,OSMR,PDGFRA,PLAU,PTGS2,SPARCL1,SQSTM1,TDO2	16
Liver Hyperplasia/Hyperproliferation	hepatocellular carcinoma	9.99e-05	CASP8,DDR2,ENG,MMP14,MMP2,MT2A,NQO1,OSMR,PDGFRA,PLAU,PTGS2	11
Hepatocellular Carcinoma	hepatocellular carcinoma	9.99e-05	CASP8,DDR2,ENG,MMP14,MMP2,MT2A,NQO1,OSMR,PDGFRA,PLAU,PTGS2	11
Liver Cirrhosis	primary biliary cirrhosis	0.000653	CCL2,FRZB,ITGA5,NQO1,TLR4	5
Liver Hyperplasia/Hyperproliferation	biliary tract cancer	0.00194	MMP2,NQO1,PLAU,PTGS2	4
Liver Hyperplasia/Hyperproliferation	gallbladder cancer	0.00346	NQO1,PTGS2	2
Renal Proliferation	arrest in growth of kidney cell lines	0.00745	SAT1	1
Nephrosis	congenital interstitial lung disease, nephrotic syndrome, and epidermolysis bullosa	0.00745	ITGA3	1
Cardiac Arteriopathy	development of coronary artery disease in HIV	0.00745	CCL2	1
Cardiac Pulmonary Embolism	pulmonary embolism	0.00867	PTGS2,TFPI	2
Liver Steatosis	hepatic steatosis	0.0116	ACOX1,CCL2,CD44	3
Liver Hyperplasia/Hyperproliferation	bile duct cancer	0.0131	MMP2,PLAU,PTGS2	3
Cardiac Arteriopathy	ischemic coronary artery disease	0.0148	TLR4	1
Renal Necrosis/Cell Death	cell death of kidney cell lines	0.0188	CASP8,CD44,EMP1,EMP3,PMP22,TNFRSF19	6
Liver Steatosis	nonalcoholic fatty liver disease	0.0222	ACOX1,CCL2	2
Pulmonary Hypertension	pulmonary hypertensive arterial disease	0.025	PDGFRA,SCN1A	2
Cardiac Arrythmia	arrhythmia	0.0276	MMP2,PTGS2,SCN1A,TFPI	4
Liver Hyperplasia/Hyperproliferation	cholangiocarcinoma	0.0325	MMP2,PLAU	2
Liver Hyperplasia/Hyperproliferation	metastasis of liver	0.0367	PLAU	1
Liver Necrosis/Cell Death	apoptosis of liver cell lines	0.051	PTGS2	1
Cardiac Pulmonary Embolism	acute pulmonary embolism	0.0651	TFPI	1
Cardiac Stenosis	non-rheumatic aortic stenosis	0.0651	MMP2	1
Renal Proliferation	proliferation of kidney cell lines	0.0745	PMP22,PTGS2,SAT1	3
Renal Proliferation	proliferation of mesangial cells	0.113	PLAU	1
Kidney Failure	chronic renal failure	0.137	PTGS2,TFPI	2
Liver Fibrosis	fibrosis of liver	0.164	TLR4	1
Cardiac Arteriopathy	coronary artery disease	0.172	CCL2,GBE1,PTGS2,TLR4	4
Increased Levels of Alkaline Phosphatase	increased activation of alkaline phosphatase	0.177	TNFRSF19	1
Cardiac Arrythmia	atrial fibrillation	0.179	PTGS2,TFPI	2
Renal Necrosis/Cell Death	apoptosis of kidney cell lines	0.204	CASP8,CD44,TNFRSF19	3
Liver Inflammation/Hepatitis	alcoholic hepatitis	0.207	CCL2	1
Renal Hydronephrosis	hydronephrosis	0.219	CCL2	1
Cardiac Infarction	myocardial infarction	0.236	PTGS2,TFPI	2
Liver Inflammation/Hepatitis	chronic hepatitis C	0.297	CCL2	1
Cardiac Arrythmia	arrhythmia of heart ventricle	0.343	SCN1A	1
Liver Cholestasis	progressive familial intrahepatic cholestasis type 1	0.357	CYP27A1	1
Kidney Failure	end stage renal disease	0.371	PTGS2	1
Regulator Effects
Networks
ID	Molecules in Network	Score	Focus Molecules	Top Diseases and Functions
1	ARHGAP31,BGN,CXCR4,DOCK10,DUSP5,ELK1,ERG,ETS1,ETV1,FAM114A1,GDF15,GK,GNG11,HK2,IL8,IL13RA1,MAGI1,MMP13,NUPR1,PHLDA1,PMP22,PPRC1,PXDC1,RBMS1,RFTN2,RHOJ,RPA1,RRAS,SAT1,TIPARP,TMEM154,WDR91,WIPF1,WNT3A,ZFP36L1	28	18	Cellular Development, Cellular Growth and Proliferation, Hematological System Development and Function
2	BHLHE40,CARS,CEBPA,CORO2B,EBAG9,EMP1,FBN1,GLIPR1,HIF1A,IGFBP7,IL1RAP,ITGA4,MMP25,MT2A,MYD88,NOX4,NR3C1,PCOLCE,PDGFRA,PLAU,PLK2,PLOD2,PPP1R13L,PTPN12,RAB31,SERPINI1,SH3KBP1,SLC16A4,SON,TLR4,TNFRSF21,TNFSF9,TP53,TP63,VCL	25	17	Tissue Development, Cell Death and Survival, Cellular Growth and Proliferation
3	ATF1,BCAR1,CD44,CGB (includes others),Creb,DDX58,ENG,ERBB2,ETV5,FGF4,FN1,Focal adhesion kinase,GAB1,HAS2,ITGA5,ITGAV,ITGB3,MMP2,MMP14,PI3K (complex),PIK3CD,PPARD,PTGS2,RARG,SHC1,SMAD7,TFAP2A,TFPI2,TGFBR1,TGFBR2,TIMP2,TRIM25,WISP2,WWTR1,ZFP36	19	14	Cellular Movement, Cardiovascular System Development and Function, Organismal Development
4	AGR2,CASP6,CASP8,CCL2,CCNE2,CCR2,CD74,CTSB,DAPK1,DLX2,EMP3,GMNN,HEXB,HSPD1,IFI16,ITGA3,KRT15,LMNA,LMO3,LYPD1,MCRS1,mir-10,NFIC,NQO1,NRP1,PAK3,PERP,PTP4A1,S100A2,Smad2/3,SMARCA4,SQSTM1,TP53,TWIST1,ZNF217	19	14	Cellular Growth and Proliferation, Cancer, Cellular Development
5	ACOX1,BCL3,BCL11A,CCNB2,CD44,DLX1,EHF,ELF3,ELK3,ERBB2,F3,GLI1,HDAC1,HMG20B,KDM1A,LHX2,MATK,MEF2C,NQO2,OSMR,PGR,PHF21A,PRRX1,RCOR1,RGS10,S100A7,S100A9,SCN1A,SERPINB8,SOX2,SPP1,TFAP4,TFPI,TNC,VCAN	18	13	Cellular Movement, Gene Expression, Cancer
6	FAM198B,NEUROG1	2	1	Digestive System Development and Function, Endocrine System Development and Function, Tissue Morphology
7	GBE1,HNF1A	2	1	Developmental Disorder, Gastrointestinal Disease, Hepatic System Disease
8	miR-31-5p (and other miRNAs w/seed GGCAAGA),SATB2	2	1	Hair and Skin Development and Function, Connective Tissue Development and Function, Developmental Disorder
9	ANKRD44,PPP6R1	2	1	Endocrine System Disorders, Gastrointestinal Disease, Metabolic Disease
10	Calmodulin,KCNQ5	2	1	Neurological Disease, Molecular Transport, Cancer
11	PLOD1,THRA	2	1	Amino Acid Metabolism, Post-Translational Modification, Small Molecule Biochemistry
12	KMT2D,NT5E	2	1	Carbohydrate Metabolism, Cardiovascular Disease, Connective Tissue Disorders
13	DDR2,MAPT	2	1	Cancer, Cell Cycle, Connective Tissue Disorders
14	NFIX,SPARCL1	2	1	Connective Tissue Development and Function, Developmental Disorder, Embryonic Development
15	GNB5,GNG12,PDX1	2	1	Cell Morphology, Cellular Development, Digestive System Development and Function
16	INIP,INTS3,NABP1	2	1	DNA Replication, Recombination, and Repair, Cellular Assembly and Organization, Cell Death and Survival
17	AZI2,TAB2,TAB3,TRIM38	1	1	Cellular Development, Hematological System Development and Function, Hematopoiesis
Tox Lists
Ingenuity Toxicity Lists	-log(p-value)	Ratio	Molecules
Hepatic Stellate Cell Activation	5.24	0.143	TGFBR2,TLR4,LHX2,CCL2,PDGFRA
Hepatic Fibrosis	5.16	0.0737	TGFBR2,TNC,CCL2,MMP14,BGN,FBN1,MMP2
Increases Liver Damage	5.1	0.0722	TLR4,DDR2,CD44,CTSB,PLAU,PTGS2,CASP8
PPARÎ±/RXRÎ± Activation	4.39	0.0471	TGFBR2,SHC1,RRAS,GPD2,ACOX1,BCL3,MEF2C,IL1RAP
Genes associated with Chronic Allograft Nephropathy (Human)	3.31	0.143	TNC,CCL2,MMP2
Increases Cardiac Dysfunction	2.65	0.0857	TGFBR2,PLAU,CASP8
Renal Necrosis/Cell Death	2.6	0.0216	EMP1,TLR4,PMP22,EMP3,BGN,CD44,PLAU,PTGS2,CASP8,TNFRSF19
Mechanism of Gene Regulation by Peroxisome Proliferators via PPARÎ±	2.27	0.0426	SHC1,ACOX1,PDGFRA,PTGS2
NF-ÎºB Signaling	1.99	0.0284	TGFBR2,TLR4,RRAS,PDGFRA,CASP8
LXR/RXR Activation	1.87	0.0325	TLR4,CCL2,PTGS2,IL1RAP
Persistent Renal Ischemia-Reperfusion Injury (Mouse)	1.83	0.08	CCL2,MMP14
Increases Renal Proliferation	1.81	0.0312	MMP14,ITGA5,PLAU,PTGS2
Increases Cardiac Dilation	1.74	0.0714	TGFBR2,PLAU
Liver Proliferation	1.67	0.0236	TGFBR2,CTSB,SAT1,OSMR,PTGS2
Cytochrome P450 Panel - Substrate is a Vitamin (Rat)	1.36	0.167	CYP27A1
Liver Necrosis/Cell Death	1.34	0.0192	SHC1,TLR4,CTSB,PTGS2,CASP8
Cytochrome P450 Panel - Substrate is a Vitamin (Mouse)	1.29	0.143	CYP27A1
Increases Liver Hepatitis	1.29	0.0408	TLR4,CCL2
Cardiac Hypertrophy	1.26	0.0164	SHC1,TLR4,NT5E,CTSB,PLAU,PTGS2
Renal Ischemic Resistance Panel (Rat)	1.14	0.1	FBN1
Hepatic Cholestasis	1.08	0.0217	TLR4,CYP27A1,IL1RAP
Cytochrome P450 Panel - Substrate is a Sterol (Rat)	1.03	0.0769	CYP27A1
Hypoxia-Inducible Factor Signaling	1.03	0.029	SHC1,NQO1
Cytochrome P450 Panel - Substrate is a Sterol (Human)	1	0.0714	CYP27A1
Cytochrome P450 Panel - Substrate is a Sterol (Mouse)	1	0.0714	CYP27A1
Increases Renal Damage	0.998	0.0278	TLR4,CD44
Increases Liver Steatosis	0.998	0.0278	CD44,SSFA2
Increases Liver Hyperplasia/Hyperproliferation	0.847	0.0225	TGFBR2,TWIST1
TGF-Î² Signaling	0.839	0.0222	TGFBR2,RRAS
Increases Heart Failure	0.801	0.0435	PLAU
NRF2-mediated Oxidative Stress Response	0.702	0.0146	RRAS,NQO1,SQSTM1
Decreases Transmembrane Potential of Mitochondria and Mitochondrial Membrane	0.664	0.0171	SHC1,CASP8
LPS/IL-1 Mediated Inhibition of RXR Function	0.646	0.0136	TLR4,ACOX1,IL1RAP
Increases Renal Nephritis	0.578	0.0244	ITGA4
Pro-Apoptosis	0.569	0.0238	CASP8
Cardiac Necrosis/Cell Death	0.544	0.012	TLR4,MMP2,CASP8
Aryl Hydrocarbon Receptor Signaling	0.532	0.0138	NQO1,RARG
Oxidative Stress	0.465	0.0179	NQO1
Acute Renal Failure Panel (Rat)	0.465	0.0179	CD44
Mitochondrial Dysfunction	0.465	0.0123	GPD2,CASP8
RAR Activation	0.435	0.0116	RDH10,RARG
Cardiac Fibrosis	0.416	0.0112	PLAU,PTGS2
Xenobiotic Metabolism Signaling	0.412	0.01	RRAS,BCHE,NQO1
FXR/RXR Activation	0.331	0.0119	CYP27A1
TR/RXR Activation	0.327	0.0118	BCL3
Fatty Acid Metabolism	0.281	0.0101	ACOX1
Molecules
Symbol	Entrez Gene Name	Gene symbol -- human (Hugo / HGNC, Entrez Gene)	Networks	Location	Type(s)	Biomarker Application(s)	Drug(s)	Entrez Gene ID for Human	Entrez Gene ID for Mouse	Entrez Gene ID for Rat
ACOX1	acyl-CoA oxidase 1, palmitoyl	ACOX1	5	Cytoplasm	enzyme			51	11430	50681
ACSS3	acyl-CoA synthetase short-chain family member 3	ACSS3		Cytoplasm	enzyme			79611	380660	314800
AGR2	anterior gradient 2	--	4	Extracellular Space	other	diagnosis		10551	23795	298961
ANKRD44	ankyrin repeat domain 44	ANKRD44	9	Other	other			91526	329154	301415
AR	androgen receptor	--		Nucleus	ligand-dependent nuclear receptor	diagnosis,disease progression,efficacy	estradiol valerate/testosterone enanthate, estradiol cypionate/testosterone cypionate, BMS-641988, cyproterone acetate/ethinyl estradiol, enzalutamide, 1-testosterone, flutamide/goserelin, drospirenone/ethinyl estradiol, nilutamide, bicalutamide, flutamide, nandrolone decanoate, testosterone cypionate, cyproterone acetate, drospirenone, medroxyprogesterone acetate, oxandrolone, danazol, dihydrote…	367	11835	24208
ARHGAP31	Rho GTPase activating protein 31	ARHGAP31	1	Cytoplasm	other			57514	12549	288093
ATF1	activating transcription factor 1	--	3	Nucleus	transcription regulator			466	11908|100040260	315305
AZI2	5-azacytidine induced 2	--	17	Cytoplasm	other			64343	27215	316051
B4GALT1	UDP-Gal:betaGlcNAc beta 1,4- galactosyltransferase, polypeptide 1	B4GALT1		Cytoplasm	enzyme	diagnosis		2683	14595	24390
BAALC	brain and acute leukemia, cytoplasmic	BAALC		Cytoplasm	other	prognosis		79870	118452	140720
BACH1	BTB and CNC homology 1, basic leucine zipper transcription factor 1	--		Nucleus	transcription regulator			571	12013	304127
BAG1	BCL2-associated athanogene	--		Cytoplasm	other			573	12017	297994
BCAR1	breast cancer anti-estrogen resistance 1	--	3	Plasma Membrane	enzyme	prognosis		9564	12927	25414
BCHE	butyrylcholinesterase	BCHE		Plasma Membrane	enzyme		dipivefrin, malathion, atropine/edrophonium, echothiophate, tacrine, edrophonium, isoflurophate, pyridostigmine, pralidoxime, rivastigmine	590	12038	65036
BCL3	B-cell CLL/lymphoma 3	BCL3	5	Nucleus	transcription regulator			602	12051	680611
BCL6	B-cell CLL/lymphoma 6	--		Nucleus	transcription regulator	diagnosis,efficacy,prognosis,unspecified application		604	12053	303836
BCL11A	B-cell CLL/lymphoma 11A (zinc finger protein)	--	5	Nucleus	transcription regulator			53335	14025	305589
BGN	biglycan	BGN	1	Extracellular Space	other			633	12111	25181
BHLHE40	basic helix-loop-helix family, member e40	BHLHE40	2	Nucleus	transcription regulator			8553	20893	79431
Calmodulin	--	--	10	Cytoplasm	group
CARS	cysteinyl-tRNA synthetase	--	2	Cytoplasm	enzyme			833	27267	293638
CASP6	caspase 6, apoptosis-related cysteine peptidase	--	4	Cytoplasm	peptidase			839	12368	83584
CASP8	caspase 8, apoptosis-related cysteine peptidase	CASP8	4	Nucleus	peptidase	diagnosis,efficacy,prognosis		841	12370	64044
Cbp/p300	--	--		Nucleus	group
CCL2	chemokine (C-C motif) ligand 2	CCL2	4	Extracellular Space	cytokine	diagnosis,efficacy,prognosis,response to therapy,safety,unspecified application	mimosine	6347	20293	287562
CCNA1	cyclin A1	--		Nucleus	other			8900	12427	295052
CCNB2	cyclin B2	--	5	Cytoplasm	other			9133	12442	363088
CCNE2	cyclin E2	--	4	Nucleus	other			9134	12448	362485
CCR2	chemokine (C-C motif) receptor 2	--	4	Plasma Membrane	G-protein coupled receptor			729230	12772	60463
CD44	CD44 molecule (Indian blood group)	CD44	3,5	Plasma Membrane	enzyme	diagnosis,disease progression,prognosis,unspecified application		960	12505	25406
CD74	CD74 molecule, major histocompatibility complex, class II invariant chain	CD74	4	Plasma Membrane	transmembrane receptor			972	16149	25599
CDKN2C	cyclin-dependent kinase inhibitor 2C (p18, inhibits CDK4)	--		Nucleus	transcription regulator			1031	12580	54238
CEBPA	CCAAT/enhancer binding protein (C/EBP), alpha	--	2	Nucleus	transcription regulator	diagnosis,disease progression,prognosis		1050	12606	24252
CGB (includes others)	chorionic gonadotropin, beta polypeptide	--	3	Extracellular Space	other	prognosis,unspecified application		93659|1082|94115
CHPF	chondroitin polymerizing factor	CHPF		Cytoplasm	enzyme			79586	74241	316533
CLMP	CXADR-like membrane protein	CLMP		Plasma Membrane	other			79827	71566	286939
CORO2B	coronin, actin binding protein, 2B	CORO2B	2	Other	other			10391	235431	300768
Creb	--	--	3	Nucleus	group
CRTC1	CREB regulated transcription coactivator 1	--		Nucleus	transcription regulator			23373	382056	684527
CTNNB1	catenin (cadherin-associated protein), beta 1, 88kDa	--		Nucleus	transcription regulator	diagnosis,disease progression,efficacy,prognosis		1499	12387	84353
CTSB	cathepsin B	CTSB	4	Cytoplasm	peptidase			1508	13030	64529
CXCR4	chemokine (C-X-C motif) receptor 4	--	1	Plasma Membrane	G-protein coupled receptor	diagnosis	cladribine/cytarabine/filgrastim/idarubicin/plerixafor, plerixafor	7852	12767	60628
CYP27A1	cytochrome P450, family 27, subfamily A, polypeptide 1	CYP27A1		Cytoplasm	enzyme			1593	104086	301517
DAPK1	death-associated protein kinase 1	--	4	Cytoplasm	kinase	efficacy,prognosis		1612	69635	306722
DAXX	death-domain associated protein	--		Nucleus	transcription regulator			1616	13163	140926
DBP	D site of albumin promoter (albumin D-box) binding protein	--		Nucleus	transcription regulator			1628	13170	24309
DDR2	discoidin domain receptor tyrosine kinase 2	DDR2	13	Plasma Membrane	kinase		regorafenib	4921	18214	685781
DDX58	DEAD (Asp-Glu-Ala-Asp) box polypeptide 58	--	3	Cytoplasm	enzyme			23586	230073
DLX1	distal-less homeobox 1	DLX1	5	Nucleus	transcription regulator	unspecified application		1745	13390	296500
DLX2	distal-less homeobox 2	DLX2	4	Nucleus	transcription regulator			1746	13392	296499
DOCK10	dedicator of cytokinesis 10	DOCK10	1	Other	other			55619	210293
DUSP5	dual specificity phosphatase 5	--	1	Nucleus	phosphatase			1847	240672	171109
EBAG9	estrogen receptor binding site associated, antigen, 9	--	2	Cytoplasm	other			9166	55960	299864
EHF	ets homologous factor	--	5	Nucleus	transcription regulator	unspecified application		26298	13661	295965
ELF3	E74-like factor 3 (ets domain transcription factor, epithelial-specific )	--	5	Nucleus	transcription regulator			1999	13710	304815
ELK1	ELK1, member of ETS oncogene family	--	1	Nucleus	transcription regulator			2002	13712	314436
ELK3	ELK3, ETS-domain protein (SRF accessory protein 2)	ELK3	5	Nucleus	transcription regulator			2004	13713	362871
EMP1	epithelial membrane protein 1	EMP1	2	Plasma Membrane	other			2012	13730	25314
EMP3	epithelial membrane protein 3	EMP3	4	Plasma Membrane	other	diagnosis		2014	13732	81505
ENG	endoglin	ENG	3	Plasma Membrane	transmembrane receptor	disease progression,efficacy		2022	13805
EP300	E1A binding protein p300	--		Nucleus	transcription regulator			2033	328572	170915
ERBB2	v-erb-b2 avian erythroblastic leukemia viral oncogene homolog 2	--	3,5	Plasma Membrane	kinase	diagnosis,disease progression,efficacy,prognosis,safety	trastuzumab, BMS-599626, varlitinib, XL647, CP-724,714, afatinib, pertuzumab, sapitinib, trastuzumab emtansine, lapatinib/pazopanib, lapatinib/letrozole, paclitaxel/trastuzumab, capecitabine/lapatinib, docetaxel/pertuzumab/trastuzumab, cyclophosphamide/docetaxel/epirubicin/5-fluorouracil/trastuzumab, docetaxel/trastuzumab, paclitaxel/pertuzumab/trastuzumab, trastuzumab/vinorelbine, capecitabine/t…	2064	13866	24337
ERG	v-ets avian erythroblastosis virus E26 oncogene homolog	--	1	Nucleus	transcription regulator	prognosis		2078	13876	170909
ETS	--	--		Nucleus	group
ETS1	v-ets avian erythroblastosis virus E26 oncogene homolog 1	--	1	Nucleus	transcription regulator	unspecified application		2113	23871	24356
ETV1	ets variant 1	ETV1	1	Nucleus	transcription regulator			2115	14009	362733
ETV5	ets variant 5	--	3	Nucleus	transcription regulator			2119	104156	303828
EYA1	eyes absent homolog 1 (Drosophila)	EYA1		Nucleus	phosphatase			2138	14048	502935
F3	coagulation factor III (thromboplastin, tissue factor)	--	5	Plasma Membrane	transmembrane receptor	efficacy,unspecified application	activated recombinant human factor VII	2152	14066	25584
FAM114A1	family with sequence similarity 114, member A1	FAM114A1	1	Extracellular Space	other			92689	68303	498366|316729
FAM129B	family with sequence similarity 129, member B	FAM129B		Cytoplasm	other			64855	227737	362115
FAM198B	family with sequence similarity 198, member B	FAM198B	6	Cytoplasm	other			51313	68659	310540
FAM49A	family with sequence similarity 49, member A	FAM49A		Other	other			81553	76820	298890
FBN1	fibrillin 1	FBN1	2	Extracellular Space	other			2200	14118	83727
FGF4	fibroblast growth factor 4	--	3	Extracellular Space	growth factor			2249	14175	116499
FN1	fibronectin 1	--	3	Extracellular Space	enzyme	diagnosis,efficacy,prognosis,unspecified application		2335	14268	25661
Focal adhesion kinase	--	--	3	Cytoplasm	group
FOS	FBJ murine osteosarcoma viral oncogene homolog	--		Nucleus	transcription regulator	diagnosis,efficacy		2353	14281	314322
FRZB	frizzled-related protein	FRZB		Extracellular Space	other			2487	20378	295691
GAB1	GRB2-associated binding protein 1	--	3	Cytoplasm	other			2549	14388	361388
GBE1	glucan (1,4-alpha-), branching enzyme 1	GBE1	7	Cytoplasm	enzyme			2632	74185	288333
GDF15	growth differentiation factor 15	--	1	Extracellular Space	growth factor	diagnosis		9518	23886	29455
GK	glycerol kinase	--	1	Cytoplasm	kinase			2710	14933	79223
GLI1	GLI family zinc finger 1	--	5	Nucleus	transcription regulator	efficacy		2735	14632	140589
GLIPR1	GLI pathogenesis-related 1	--	2	Extracellular Space	other			11010	73690	299783
GMNN	geminin, DNA replication inhibitor	--	4	Nucleus	transcription regulator	unspecified application		51053	57441	291137
GNB5	guanine nucleotide binding protein (G protein), beta 5	--	15	Plasma Membrane	enzyme			10681	14697	83579
GNG11	guanine nucleotide binding protein (G protein), gamma 11	GNG11	1	Plasma Membrane	enzyme			2791	66066	64199
GNG12	guanine nucleotide binding protein (G protein), gamma 12	GNG12	15	Plasma Membrane	enzyme			55970	14701	114120
GPD2	glycerol-3-phosphate dehydrogenase 2 (mitochondrial)	GPD2		Cytoplasm	enzyme			2820	14571	25062
GPR155	G protein-coupled receptor 155	GPR155		Plasma Membrane	G-protein coupled receptor			151556	68526	311730
GXYLT2	glucoside xylosyltransferase 2	GXYLT2		Other	other			727936	232313	688618
HAS2	hyaluronan synthase 2	--	3	Plasma Membrane	enzyme			3037	15117	25694
HBP1	HMG-box transcription factor 1	--		Nucleus	transcription regulator			26959	73389	27080
HDAC1	histone deacetylase 1	--	5	Nucleus	transcription regulator	efficacy	tributyrin, belinostat, pyroxamide, mocetinostat, bortezomib/vorinostat, vorinostat, romidepsin	3065	433759	297893
HEXB	hexosaminidase B (beta polypeptide)	HEXB	4	Cytoplasm	enzyme			3074	15212	294673
HIF1A	hypoxia inducible factor 1, alpha subunit (basic helix-loop-helix transcription factor)	--	2	Nucleus	transcription regulator	diagnosis,efficacy,prognosis,response to therapy		3091	15251	29560
Histone h4	--	--		Nucleus	group	efficacy
HK2	hexokinase 2	--	1	Cytoplasm	kinase			3099	15277	25059
HMG20B	high mobility group 20B	--	5	Nucleus	transcription regulator			10362	15353	362825
HNF1A	HNF1 homeobox A	--	7	Nucleus	transcription regulator			6927	21405	24817
HOXA9	homeobox A9	--		Nucleus	transcription regulator	diagnosis		3205	15405	297099
HOXD10	homeobox D10	--		Nucleus	transcription regulator			3236	15430	303991
HSPD1	heat shock 60kDa protein 1 (chaperonin)	--	4	Cytoplasm	enzyme	diagnosis,prognosis		3329	15510	63868
HTATIP2	HIV-1 Tat interactive protein 2, 30kDa	--		Nucleus	transcription regulator	efficacy		10553	53415	292935
IFI16	interferon, gamma-inducible protein 16	IFI16	4	Nucleus	transcription regulator	unspecified application		3428
IFIT3	interferon-induced protein with tetratricopeptide repeats 3	IFIT3		Cytoplasm	other			3437	667370|15959	309526
IGFBP7	insulin-like growth factor binding protein 7	--	2	Extracellular Space	transporter			3490	29817	289560
IL8	interleukin 8	--	1	Extracellular Space	cytokine	diagnosis,efficacy,prognosis,unspecified application		3576
IL13RA1	interleukin 13 receptor, alpha 1	IL13RA1	1	Plasma Membrane	transmembrane receptor		cintredekin besudotox	3597	16164	100360218|252963
IL1RAP	interleukin 1 receptor accessory protein	IL1RAP	2	Plasma Membrane	transmembrane receptor			3556	16180	25466
ILF3	interleukin enhancer binding factor 3, 90kDa	--		Nucleus	transcription regulator			3609	16201	84472
INIP	INTS3 and NABP interacting protein	--	16	Nucleus	other			58493	66209	298032
INPP1	inositol polyphosphate-1-phosphatase	INPP1		Cytoplasm	phosphatase			3628	16329	316376
INPP4B	inositol polyphosphate-4-phosphatase, type II, 105kDa	INPP4B		Cytoplasm	phosphatase			8821	234515	116699
INTS3	integrator complex subunit 3	--	16	Nucleus	other			65123	229543	361988
ITGA3	integrin, alpha 3 (antigen CD49C, alpha 3 subunit of VLA-3 receptor)	ITGA3	4	Plasma Membrane	other	prognosis		3675	16400
ITGA4	integrin, alpha 4 (antigen CD49D, alpha 4 subunit of VLA-4 receptor)	ITGA4	2	Plasma Membrane	transmembrane receptor	efficacy,prognosis	natalizumab	3676	16401	311144
ITGA5	integrin, alpha 5 (fibronectin receptor, alpha polypeptide)	ITGA5	3	Plasma Membrane	transmembrane receptor	prognosis		3678	16402	315346
ITGAV	integrin, alpha V	--	3	Plasma Membrane	ion channel	diagnosis	abciximab, CNTO 95, cilengitide	3685	16410	296456
ITGB3	integrin, beta 3 (platelet glycoprotein IIIa, antigen CD61)	--	3	Plasma Membrane	transmembrane receptor		abciximab, TP 9201, cilengitide, tirofiban	3690	16416
ITPRIPL2	inositol 1,4,5-trisphosphate receptor interacting protein-like 2	ITPRIPL2		Other	other			162073	319622	499253
JUN	jun proto-oncogene	--		Nucleus	transcription regulator	prognosis		3725	16476	24516
KAT2B	K(lysine) acetyltransferase 2B	--		Nucleus	transcription regulator			8850	18519
KCNQ5	potassium voltage-gated channel, KQT-like subfamily, member 5	KCNQ5	10	Plasma Membrane	ion channel		ezogabine	56479	226922	259273
KDM1A	lysine (K)-specific demethylase 1A	--	5	Nucleus	enzyme	unspecified application		23028	99982	500569
KHDRBS1	KH domain containing, RNA binding, signal transduction associated 1	--		Nucleus	transcription regulator			10657	20218	117268
KLF1	Kruppel-like factor 1 (erythroid)	--		Nucleus	transcription regulator			10661	16596	304666
KMT2D	lysine (K)-specific methyltransferase 2D	--	12	Nucleus	transcription regulator			8085	381022	100362634
KRT15	keratin 15	--	4	Cytoplasm	other			3866	16665	287700
LCOR	ligand dependent nuclear receptor corepressor	--		Nucleus	transcription regulator			84458	212391
LHX2	LIM homeobox 2	LHX2	5	Nucleus	transcription regulator			9355	16870	296706
LMNA	lamin A/C	--	4	Nucleus	other			4000	16905	60374
LMO3	LIM domain only 3 (rhombotin-like 2)	--	4	Nucleus	other			55885	109593
LRP10	low density lipoprotein receptor-related protein 10	LRP10		Plasma Membrane	transmembrane receptor			26020	65107	305880
LYPD1	LY6/PLAUR domain containing 1	LYPD1	4	Plasma Membrane	G-protein coupled receptor			116372	72585	360838
MAF	v-maf avian musculoaponeurotic fibrosarcoma oncogene homolog	--		Nucleus	transcription regulator			4094	17132	54267
MAGI1	membrane associated guanylate kinase, WW and PDZ domain containing 1	--	1	Plasma Membrane	kinase			9223	14924	500261
MAN1A1	mannosidase, alpha, class 1A, member 1	MAN1A1		Cytoplasm	enzyme			4121	17155	294410
MAPT	microtubule-associated protein tau	--	13	Plasma Membrane	kinase	diagnosis,efficacy,unspecified application		4137	17762	29477
MATK	megakaryocyte-associated tyrosine kinase	--	5	Cytoplasm	kinase			4145	17179	60450
MBD2	methyl-CpG binding domain protein 2	--		Nucleus	transcription regulator			8932	17191	680172
MCRS1	microspherule protein 1	--	4	Nucleus	other			10445	51812	300222
MEF2C	myocyte enhancer factor 2C	MEF2C	5	Nucleus	transcription regulator	unspecified application		4208	17260	499497
mir-10	microRNA 100	--	4	Other	microRNA	unspecified application		407055|406902|406903|406911|406892|406910|406912|407056	387230|387236|723893|723952|387235|387144|723892|387229	100314234|100314156|100314019|100313996|100314025|100314226|100314189|100314236
miR-31-5p (and other miRNAs w/seed GGCAAGA)	--	--	8	Cytoplasm	mature microRNA
MITF	microphthalmia-associated transcription factor	--		Nucleus	transcription regulator	unspecified application		4286	17342	25094
MMP2	matrix metallopeptidase 2 (gelatinase A, 72kDa gelatinase, 72kDa type IV collagenase)	MMP2	3	Extracellular Space	peptidase	diagnosis,disease progression,efficacy,prognosis,response to therapy,unspecified application	marimastat	4313	17390	81686
MMP13	matrix metallopeptidase 13 (collagenase 3)	--	1	Extracellular Space	peptidase	diagnosis	marimastat	4322	17386	171052
MMP14	matrix metallopeptidase 14 (membrane-inserted)	MMP14	3	Extracellular Space	peptidase	diagnosis,prognosis,unspecified application	marimastat	4323	17387	81707
MMP25	matrix metallopeptidase 25	--	2	Extracellular Space	peptidase		marimastat	64386	240047	302963
MREB-BF	--	--		Nucleus	other
MSX2	msh homeobox 2	--		Nucleus	transcription regulator			4488	17702	25483
MT2A	metallothionein 2A	MT2A	2	Cytoplasm	other			4502
MTF1	metal-regulatory transcription factor 1	--		Nucleus	transcription regulator			4520	17764	362591
MYC	v-myc avian myelocytomatosis viral oncogene homolog	--		Nucleus	transcription regulator	diagnosis,efficacy,prognosis,response to therapy,unspecified application		4609	17869	24577
MYD88	myeloid differentiation primary response 88	--	2	Plasma Membrane	other			4615	17874	301059
NABP1	nucleic acid binding protein 1	NABP1	16	Nucleus	other			64859	109019	363227
NEUROG1	neurogenin 1	--	6	Nucleus	transcription regulator	diagnosis		4762	18014	29410
Nfat (family)	--	--		Cytoplasm	group
NFATC1	nuclear factor of activated T-cells, cytoplasmic, calcineurin-dependent 1	--		Nucleus	transcription regulator			4772	18018	100361818
NFATC3	nuclear factor of activated T-cells, cytoplasmic, calcineurin-dependent 3	--		Nucleus	transcription regulator			4775	18021	361400
NFIC	nuclear factor I/C (CCAAT-binding transcription factor)	--	4	Nucleus	transcription regulator			4782	18029	29228
NFIX	nuclear factor I/X (CCAAT-binding transcription factor)	--	14	Nucleus	transcription regulator			4784	18032	81524
NMRK1	nicotinamide riboside kinase 1	NMRK1		Other	kinase			54981	225994	499330
NOX4	NADPH oxidase 4	--	2	Cytoplasm	enzyme			50507	50490	85431
NQO1	NAD(P)H dehydrogenase, quinone 1	NQO1	4	Cytoplasm	enzyme	diagnosis,unspecified application		1728	18104	24314
NQO2	NAD(P)H dehydrogenase, quinone 2	--	5	Cytoplasm	enzyme			4835	18105	291084
NR1D1	nuclear receptor subfamily 1, group D, member 1	--		Nucleus	ligand-dependent nuclear receptor			9572	217166	252917
NR2F2	nuclear receptor subfamily 2, group F, member 2	--		Nucleus	ligand-dependent nuclear receptor			7026	11819	113984
NR3C1	nuclear receptor subfamily 3, group C, member 1 (glucocorticoid receptor)	--	2	Nucleus	ligand-dependent nuclear receptor	efficacy	rimexolone, medrysone, clocortolone pivalate, diflorasone diacetate, fluorometholone, dexamethasone phosphate, cortisone acetate, halcinonide, flurandrenolide, desoximetasone, desonide, prednisolone, clobetasol propionate, fluocinolone acetonide, prednisone, hydrocortisone, triamcinolone, dexamethasone 21-acetate, 11beta hydrocortisone acetate, betamethasone, dexamethasone, budesonide, fluticason…	2908	14815	24413
NRP1	neuropilin 1	NRP1	4	Plasma Membrane	transmembrane receptor	diagnosis,efficacy		8829	18186	246331
NT5E	5'-nucleotidase, ecto (CD73)	NT5E	12	Plasma Membrane	phosphatase			4907	23959	58813
NUPR1	nuclear protein, transcriptional regulator, 1	--	1	Nucleus	transcription regulator			26471	56312	113900
OSMR	oncostatin M receptor	OSMR	5	Plasma Membrane	transmembrane receptor	diagnosis,efficacy,unspecified application		9180	18414	310132
PAK3	p21 protein (Cdc42/Rac)-activated kinase 3	--	4	Cytoplasm	kinase			5063	18481	29433
PBX2	pre-B-cell leukemia homeobox 2	--		Nucleus	transcription regulator			5089	18515	406164
PCOLCE	procollagen C-endopeptidase enhancer	PCOLCE	2	Extracellular Space	other			5118	18542	29569
PDGFRA	platelet-derived growth factor receptor, alpha polypeptide	PDGFRA	2	Plasma Membrane	kinase	efficacy,prognosis,safety,unspecified application	sunitinib, pazopanib, axitinib, telatinib, regorafenib, lapatinib/pazopanib, imatinib/sirolimus, imatinib, becaplermin	5156	18595	25267
PDX1	pancreatic and duodenal homeobox 1	--	15	Nucleus	transcription regulator			3651	18609
PERP	PERP, TP53 apoptosis effector	--	4	Plasma Membrane	other			64065	64058	292949
PGR	progesterone receptor	--	5	Nucleus	ligand-dependent nuclear receptor	diagnosis,efficacy,response to therapy,unspecified application	misoprostol, dienogest, ulipristal acetate, asoprisnil, ethynodiol diacetate, norethindrone acetate, ethinyl estradiol/ethynodiol diacetate, estradiol cypionate/medroxyprogesterone acetate, tosagestin, estradiol/norethindrone acetate, ZK 230211, etonogestrel, nestorone, ethinyl estradiol/etonogestrel, drospirenone/ethinyl estradiol/levomefolic acid, megestrol, leuprolide acetate/norethindrone ace…	5241	18667	25154
PHF21A	PHD finger protein 21A	--	5	Nucleus	other			51317	192285	362166
PHLDA1	pleckstrin homology-like domain, family A, member 1	PHLDA1	1	Cytoplasm	other			22822	21664	29380
PI15	peptidase inhibitor 15	PI15		Extracellular Space	other			51050	94227	301489
PI3K (complex)	--	--	3	Cytoplasm	complex
PIEZO1	piezo-type mechanosensitive ion channel component 1	PIEZO1		Cytoplasm	ion channel			9780	234839	361430
PIK3CD	phosphatidylinositol-4,5-bisphosphate 3-kinase, catalytic subunit delta	--	3	Cytoplasm	kinase		SF 1126, PX-866, dactolisib, 2-(1H-indazol-4-yl)-6-(4-methanesulfonylpiperazin-1-ylmethyl)-4-morpholin-4-ylthieno(3,2-d)pyrimidine, buparlisib, XL147, idelalisib	5293	18707	366508
PKNOX1	PBX/knotted 1 homeobox 1	--		Nucleus	transcription regulator			5316	18771	294322
PLAU	plasminogen activator, urokinase	PLAU	2	Extracellular Space	peptidase	disease progression,efficacy,prognosis		5328	18792	25619
PLK2	polo-like kinase 2	--	2	Nucleus	kinase			10769	20620	83722
PLOD1	procollagen-lysine, 2-oxoglutarate 5-dioxygenase 1	PLOD1	11	Cytoplasm	enzyme			5351	18822	116552
PLOD2	procollagen-lysine, 2-oxoglutarate 5-dioxygenase 2	PLOD2	2	Cytoplasm	enzyme			5352	26432	300901
PLOD3	procollagen-lysine, 2-oxoglutarate 5-dioxygenase 3	PLOD3		Cytoplasm	enzyme			8985	26433	288583
PLXNA4	plexin A4	PLXNA4		Plasma Membrane	transmembrane receptor			91584	243743
PLXND1	plexin D1	PLXND1		Plasma Membrane	transmembrane receptor			23129	67784	312652
PMP22	peripheral myelin protein 22	PMP22	1	Plasma Membrane	other			5376	18858	24660
POU5F1	POU class 5 homeobox 1	--		Nucleus	transcription regulator	diagnosis,disease progression		5460	18999	294562
[truncated: 106 more rows]
