# Supplementary material for: Establishment of human iPSC-based models for the study and targeting of glioma initiating cells
Source: Nat Commun. 2016 Feb 22;7:10743. doi: 10.1038/ncomms10743 (PMC4764898; doi:10.1038/ncomms10743)
Supplement: Supplementary Data 3 — Correlation analysis of ChIPseq and mRNA expression data [file ncomms10743-s4.xlsx]

## Sheet: Sheet1
Supplementary Data 3. Correlation analysis of ChIPseq and mRNA expression data
					Normalized and Log Transformed ChIP-Seq Values						Normalized and Log Transformed Gene Expression Values
Chromosome	Start	End	Gene	p-value	wtNPC	p53KD-NPCs	Ras/EGFR/SrciNPCs	p53KD-Ras/EGFR/SrciNPCs	GSC	q-value	wtNPC	p53KD-NPCs	Ras/EGFR/SrciNPCs	p53KD-Ras/EGFR/SrciNPCs	GSC
1	11968063	11968089	MFN2	0.01523	1.81555	3.55252	4.72244	2.13748	3.13748	0.00340786	10.7419	10.834	11.13	10.8756	11.2402
1	11968063	11968089	CLCN6	0.01523	1.81555	3.55252	4.72244	2.13748	3.13748	0.00584663	11.1771	11.1763	10.8148	11.1151	11.2942
3	139251758	139251842	RBP1	0.00603645	4.55252	4.13748	1.40051	3.55252	2.55252	0.00853926	11.097	9.17527	10.4495	9.76019	9.03157
3	17443678	17443751	TBC1D5	0.0210826	4.75415	2.55252	6.76197	4.63998	5.13748	0.00810063	10.4936	10.07	9.801	9.95377	10.6156
3	71100126	71100266	FOXP1	0.0357011	3.23059	0.967554	2.55252	4.63998	6.6818	0.00574258	10.466	9.80986	9.86726	9.64905	9.75585
3	99536377	99536403	FILIP1L	0.0402815	1.81555	3.77491	4.72244	2.13748	1.55252	0.00561111	8.15962	8.06113	8.79702	8.47316	9.30657
4	124284075	124284109	SPATA5	0.0146519	1.81555	1.96755	3.13748	4.55252	1.55252	0.00153403	10.2801	10.0744	10.3028	9.99224	9.14984
4	2673410	2673451	TNIP2	0.028936	1.23059	1.96755	5.13748	3.35987	1.40051	0.00837222	8.79548	8.92609	9.3827	9.06459	8.93676
5	124085096	124085129	ZNF608	0.0402815	1.81555	1.96755	5.35987	2.55252	2.55252	0.00802318	11.5071	11.6393	11.3663	11.464	10.7591
6	37093860	37093910	COX6A1	0.0357011	3.23059	4.77491	3.87445	1.55252	1.40051	0.00561986	12.6882	12.7636	12.8883	12.8265	13.047
7	1263956	1264334	ZFAND2A	0.0495063	6.62291	6.72244	4.13748	6.59691	3.55252	0.000856419	9.76615	9.89065	9.69487	9.80698	11.0633
7	42108531	42108577	GLI3	0.0140295	3.23059	0.967554	4.35987	4.13748	1.55252	0.00443833	11.8231	11.9535	11.4925	11.4373	11.0374
7	8418984	8419052	NXPH1	0.0211677	2.55252	0.967554	4.35987	4.45941	4.72244	0.000253002	7.40036	7.43481	7.49974	7.47976	9.86658
7	92675945	92676004	SAMD9	0.00974868	3.93103	3.96755	5.55252	1.55252	1.40051	0.000189256	5.40935	5.23756	6.21748	5.35603	10.7534
9	128208935	128208977	MAPKAP1	4.39165e-05	3.03794	3.55252	5.13748	0.552517	1.40051	0.000575059	10.5783	10.5451	10.8171	10.6696	11.4446
10	23494852	23495177	C10orf67	0.0131459	6.53437	5.96755	4.72244	4.13748	3.13748	0.0034973	5.0037	5.37949	4.99898	4.91433	4.73151
11	65275033	65275077	SCYL1	4.39165e-05	2.81555	2.55252	5.13748	0.552517	4.35987	0.00999383	10.6732	10.649	11.3151	11.0495	11.1822
12	108920337	108920905	SART3	0.0203554	7.69819	7.86237	4.35987	6.89237	3.13748	0.00820317	10.4547	10.4907	10.478	10.4168	10.0259
13	107313752	107313842	ARGLU1	0.0140295	4.13748	5.13748	3.87445	1.55252	1.40051	0.00274257	11.6987	11.9217	11.4284	11.7505	10.9268
13	39984869	39984913	LHFP	0.0141221	1.81555	3.28948	4.55252	3.72244	2.55252	0.00142841	11.8151	12.3203	12.5877	12.4588	13.1257
15	67971572	67971622	MAP2K5	0.0326175	4.55252	3.28948	1.40051	2.87445	1.40051	0.00671579	10.2861	10.7572	9.47472	9.83568	9.1366
16	12189447	12189801	SNX29	0.0400027	6.63998	6.21548	5.45941	4.72244	3.87445	0.00355766	9.01722	8.81175	8.73818	8.59649	9.83309
16	84509474	84509519	COTL1	0.0485553	4.03794	3.77491	2.55252	2.13748	1.55252	0.00439858	11.4269	11.1475	11.8504	11.7744	10.5101
20	21496654	21496879	NKX2-2	0.0295439	5.98548	6.09684	1.55252	5.63998	2.55252	0.00222467	7.03703	7.06463	7.3265	7.14842	9.0004
20	30183626	30183652	BCL2L1	4.39165e-05	2.23059	2.96755	5.13748	0.552517	1.40051	0.00211297	10.1585	10.1975	9.87967	9.93942	10.5922
22	17679728	17679777	IL17RA	0.00407305	3.23059	3.28948	5.01195	2.87445	1.55252	0.00238595	8.55796	8.52697	9.25407	8.81996	10.4157
22	17911107	17911168	CECR2	0.00496661	3.69002	4.28948	5.13748	2.13748	2.55252	0.000399388	10.2691	10.3924	10.1213	10.2728	7.6188
22	41117395	41117745	MKL1	0.0487577	5.40051	5.28948	6.94483	6.8563	3.13748	0.00443833	9.62375	9.64696	9.57936	9.56377	9.73398
X	77359317	77359823	ATP7A	0.01523	7.93103	7.19637	9.63467	7.43516	8.12237	0.0068703	9.45046	9.2338	9.30913	9.3418	10.2463
